# Supplementary material for: Integrative analysis of neuroblastoma and pheochromocytoma genomics data
Source: BMC Med Genomics. 2012 Oct 29;5:48. doi: 10.1186/1755-8794-5-48 (PMC3495658; doi:10.1186/1755-8794-5-48)
Supplement: Additional file 1 — Significantly enriched pathways of the Ingenuity Pathway Analysis in different comparisons. Ratio is calculated as follows: number of significanty differentially expressed genes in a given pathway, divided by total number of genes that make up that pathway. [file 1755-8794-5-48-S1.xls]

## Sheet: HypRAS_pathways
Additional File 1. Top 10 significantly enriched pathways of the Ingenuity Pathway Analysis in different comparisons. Ratio is calculated as follows: number of significanty differentially expressed genes in a given pathway, divided by total number of genes that make up that pathway.
Top 10 Ingenuity Pathways between NB and PCC
Ingenuity Canonical Pathways	p-value	Ratio	Analysis Name
Breast Cancer Regulation by Stathmin1	1.58489e-13	0.245	NB vs PCC (Wilzén et al., 2009 [10]; De Preter et al., 2006 [12]; Albino et al., 2008 [11]; Staege et al., 2004 [16]; Qin et al., 2010 [5] (Affymetrix HG-U133A Array))
Breast Cancer Regulation by Stathmin1	1.62181e-09	0.35	NB vs PCC (Łastowska et al., 2007 [15]; Hiyama et al., 2004 [13]; Janoueix-Lerosey et al., 2008 [14]; Burnichon et al., 2011 [6] (Affymetrix HG-U133 Plus 2 Array))
Breast Cancer Regulation by Stathmin1	1.69824e-07	0.139	NB vs PCC (Wang et al., 2006 [9]; Hensen et al., 2009 [17] (Affymetrix HG-U95 Version 2 Array))
Axonal Guidance Signaling	6.30957e-11	0.172	NB vs PCC (Wilzén et al., 2009 [10]; De Preter et al., 2006 [12]; Albino et al., 2008 [11]; Staege et al., 2004 [16]; Qin et al., 2010 [5] (Affymetrix HG-U133A Array))
Axonal Guidance Signaling	6.0256e-08	0.132	NB vs PCC (Łastowska et al., 2007 [15]; Hiyama et al., 2004 [13]; Janoueix-Lerosey et al., 2008 [14]; Burnichon et al., 2011 [6] (Affymetrix HG-U133 Plus 2 Array))
Axonal Guidance Signaling	1.02329e-05	0.0953	NB vs PCC (Wang et al., 2006 [9]; Hensen et al., 2009 [17] (Affymetrix HG-U95 Version 2 Array))
Molecular Mechanisms of Cancer	2.34423e-10	0.175	NB vs PCC (Wilzén et al., 2009 [10]; De Preter et al., 2006 [12]; Albino et al., 2008 [11]; Staege et al., 2004 [16]; Qin et al., 2010 [5] (Affymetrix HG-U133A Array))
Molecular Mechanisms of Cancer	1e-08	0.177	NB vs PCC (Łastowska et al., 2007 [15]; Hiyama et al., 2004 [13]; Janoueix-Lerosey et al., 2008 [14]; Burnichon et al., 2011 [6] (Affymetrix HG-U133 Plus 2 Array))
Molecular Mechanisms of Cancer	1.09648e-07	0.111	NB vs PCC (Wang et al., 2006 [9]; Hensen et al., 2009 [17] (Affymetrix HG-U95 Version 2 Array))
Ephrin Receptor Signaling	5.12861e-08	0.191	NB vs PCC (Wilzén et al., 2009 [10]; De Preter et al., 2006 [12]; Albino et al., 2008 [11]; Staege et al., 2004 [16]; Qin et al., 2010 [5] (Affymetrix HG-U133A Array))
Ephrin Receptor Signaling	4.7863e-07	0.179	NB vs PCC (Łastowska et al., 2007 [15]; Hiyama et al., 2004 [13]; Janoueix-Lerosey et al., 2008 [14]; Burnichon et al., 2011 [6] (Affymetrix HG-U133 Plus 2 Array))
Ephrin Receptor Signaling	0.00138038	0.0955	NB vs PCC (Wang et al., 2006 [9]; Hensen et al., 2009 [17] (Affymetrix HG-U95 Version 2 Array))
GNRH Signaling	1.34896e-07	0.167	NB vs PCC (Łastowska et al., 2007 [15]; Hiyama et al., 2004 [13]; Janoueix-Lerosey et al., 2008 [14]; Burnichon et al., 2011 [6] (Affymetrix HG-U133 Plus 2 Array))
GNRH Signaling	1.58489e-07	0.205	NB vs PCC (Wilzén et al., 2009 [10]; De Preter et al., 2006 [12]; Albino et al., 2008 [11]; Staege et al., 2004 [16]; Qin et al., 2010 [5] (Affymetrix HG-U133A Array))
GNRH Signaling	6.16595e-05	0.123	NB vs PCC (Wang et al., 2006 [9]; Hensen et al., 2009 [17] (Affymetrix HG-U95 Version 2 Array))
14-3-3-mediated Signaling	1.77828e-07	0.238	NB vs PCC (Wilzén et al., 2009 [10]; De Preter et al., 2006 [12]; Albino et al., 2008 [11]; Staege et al., 2004 [16]; Qin et al., 2010 [5] (Affymetrix HG-U133A Array))
14-3-3-mediated Signaling	5.49541e-07	0.172	NB vs PCC (Wang et al., 2006 [9]; Hensen et al., 2009 [17] (Affymetrix HG-U95 Version 2 Array))
14-3-3-mediated Signaling	1.38038e-06	0.145	NB vs PCC (Łastowska et al., 2007 [15]; Hiyama et al., 2004 [13]; Janoueix-Lerosey et al., 2008 [14]; Burnichon et al., 2011 [6] (Affymetrix HG-U133 Plus 2 Array))
Gap Junction Signaling	6.16595e-07	0.165	NB vs PCC (Łastowska et al., 2007 [15]; Hiyama et al., 2004 [13]; Janoueix-Lerosey et al., 2008 [14]; Burnichon et al., 2011 [6] (Affymetrix HG-U133 Plus 2 Array))
Gap Junction Signaling	6.91831e-07	0.137	NB vs PCC (Wang et al., 2006 [9]; Hensen et al., 2009 [17] (Affymetrix HG-U95 Version 2 Array))
Gap Junction Signaling	7.76247e-07	0.187	NB vs PCC (Wilzén et al., 2009 [10]; De Preter et al., 2006 [12]; Albino et al., 2008 [11]; Staege et al., 2004 [16]; Qin et al., 2010 [5] (Affymetrix HG-U133A Array))
CXCR4 Signaling	1.77828e-06	0.19	NB vs PCC (Wilzén et al., 2009 [10]; De Preter et al., 2006 [12]; Albino et al., 2008 [11]; Staege et al., 2004 [16]; Qin et al., 2010 [5] (Affymetrix HG-U133A Array))
CXCR4 Signaling	2.23872e-05	0.142	NB vs PCC (Łastowska et al., 2007 [15]; Hiyama et al., 2004 [13]; Janoueix-Lerosey et al., 2008 [14]; Burnichon et al., 2011 [6] (Affymetrix HG-U133 Plus 2 Array))
CXCR4 Signaling	3.31131e-05	0.125	NB vs PCC (Wang et al., 2006 [9]; Hensen et al., 2009 [17] (Affymetrix HG-U95 Version 2 Array))
Synaptic Long Term Potentiation	1.90546e-06	0.219	NB vs PCC (Wilzén et al., 2009 [10]; De Preter et al., 2006 [12]; Albino et al., 2008 [11]; Staege et al., 2004 [16]; Qin et al., 2010 [5] (Affymetrix HG-U133A Array))
Synaptic Long Term Potentiation	1.28825e-05	0.141	NB vs PCC (Łastowska et al., 2007 [15]; Hiyama et al., 2004 [13]; Janoueix-Lerosey et al., 2008 [14]; Burnichon et al., 2011 [6] (Affymetrix HG-U133 Plus 2 Array))
Synaptic Long Term Potentiation	0.0177828	0.0965	NB vs PCC (Wang et al., 2006 [9]; Hensen et al., 2009 [17] (Affymetrix HG-U95 Version 2 Array))
IL-8 Signaling	2.0893e-07	0.138	NB vs PCC (Wang et al., 2006 [9]; Hensen et al., 2009 [17] (Affymetrix HG-U95 Version 2 Array))
IL-8 Signaling	6.91831e-07	0.14	NB vs PCC (Łastowska et al., 2007 [15]; Hiyama et al., 2004 [13]; Janoueix-Lerosey et al., 2008 [14]; Burnichon et al., 2011 [6] (Affymetrix HG-U133 Plus 2 Array))
IL-8 Signaling	2.23872e-06	0.177	NB vs PCC (Wilzén et al., 2009 [10]; De Preter et al., 2006 [12]; Albino et al., 2008 [11]; Staege et al., 2004 [16]; Qin et al., 2010 [5] (Affymetrix HG-U133A Array))
Top 10 Ingenuity Pathways between early and late stage,MYCN-non-amplified and MYCN-amplified, favorable and unfavorable NB
Ingenuity Canonical Pathways	p-value	Ratio	Analysis Name
Axonal Guidance Signaling	8.31764e-05	0.0186	Prognostic genes for high risk NBs (Vermeulen et al 2009 [45])
Axonal Guidance Signaling	0.000660693	0.0721	MYCN-non-amplified vs MYCN-amplified Affymetrix HG-U133 Plus 2.0 Array (Hiyama et al., 2004 [13]; Łastowska et al., 2007 [15]; Janoueix-Lerosey et al 2008 [14])
Axonal Guidance Signaling	0.00269153	0.0326	Stage 4S vs Stage 4 Affymetrix HG-U133 Plus 2.0 Array (Hiyama et al., 2004 [13]; Łastowska et al., 2007 [15]; Janoueix-Lerosey et al 2008 [14])
Axonal Guidance Signaling	0.00660693	0.0209	MYCN-non-amplified vs MYCN-amplified Affymetrix HG-U95 Version 2 Array (Wang et al 2006 [9])
Axonal Guidance Signaling	0.00794328	0.0419	MYCN-non-amplified vs MYCN-amplified Affymetrix HG-U133A Array (De Preter et al 2006 [12])
Axonal Guidance Signaling	0.0114815	0.0512	Stage 1 vs Stage 3 Affymetrix HG-U133A Array (Staege et al 2004 [16]; De Preter et al 2006 [12])
Axonal Guidance Signaling	0.0158489	0.00698	Stage 2 vs Stage 3 Affymetrix HG-U133 Plus 2.0 Array (Hiyama et al., 2004 [13]; Łastowska et al., 2007 [15]; Janoueix-Lerosey et al 2008 [14])
Axonal Guidance Signaling	0.0165959	0.014	Stage 1 vs Stage 4 Affymetrix HG-U95 Version 2 Array (Wang et al 2006 [9])
Axonal Guidance Signaling	0.0199526	0.00698	Stage 1-2 vs Stage 3-4 (Schramm et al 2005 [31])
Axonal Guidance Signaling	0.0512861	0.00698	55 gene model (Asgharzadeh et al 2006 [35])
Axonal Guidance Signaling	0.060256	0.00698	favorable vs unfavorable (Ohira et al 2005 [34])
Axonal Guidance Signaling	0.0676083	0.00698	Stage 1 vs Stage 3 Affymetrix HG-U95 Version 2 Array (Wang et al 2006 [9])
Axonal Guidance Signaling	0.0758578	0.00465	Stage 1 vs Stage 4 Affymetrix HG-U133A Array (Staege et al 2004 [16]; De Preter et al 2006 [12])
Axonal Guidance Signaling	0.0977237	0.00233	favorable vs unfavorable (Oberthuer et al 2007 [33])
Axonal Guidance Signaling	0.107647	0.00698	Stage 2 vs Stage 4 Affymetrix HG-U133 Plus 2.0 Array (Hiyama et al., 2004 [13]; Łastowska et al., 2007 [15]; Janoueix-Lerosey et al 2008 [14])
Axonal Guidance Signaling	0.116413	0.00465	High vs low NTRK1 expressing NB (Schramm et al 2005 [31])
Axonal Guidance Signaling	0.124451	0.0116	Stage 1 vs Stage 3 Affymetrix HG-U133 Plus 2.0 Array (Hiyama et al., 2004 [13]; Łastowska et al., 2007 [15]; Janoueix-Lerosey et al 2008 [14])
Axonal Guidance Signaling	0.139637	0.014	Stage 4S vs Stage 3 Affymetrix HG-U133 Plus 2.0 Array (Hiyama et al., 2004 [13]; Łastowska et al., 2007 [15]; Janoueix-Lerosey et al 2008 [14])
Axonal Guidance Signaling	0.199067	0.0093	Stage 1 vs Stage 4 Affymetrix HG-U133 Plus 2.0 Array (Hiyama et al., 2004 [13]; Łastowska et al., 2007 [15]; Janoueix-Lerosey et al 2008 [14])
Axonal Guidance Signaling	0.26485	0.0093	favorable vs unfavorable (Fischer et al 2010 [40])
Axonal Guidance Signaling	0.339625	0.00233	Stage 4S vs Stage 4 (Schramm et al 2005 [31])
Axonal Guidance Signaling	0.34914	0.00465	Stage 1-2 vs Stage 3-4 (Takita et al 2004 [43])
Axonal Guidance Signaling	0.545758	0.00465	favorable vs unfavorable (QRT-PCR results) (Thorell et al 2009 [44])
Axonal Guidance Signaling	0.606736	0.00233	favorable vs unfavorable (Oberthuer et al 2006 [42])
cAMP-mediated signaling	0.000107152	0.0548	Stage 4S vs Stage 4 Affymetrix HG-U133 Plus 2.0 Array (Hiyama et al., 2004 [13]; Łastowska et al., 2007 [15]; Janoueix-Lerosey et al 2008 [14])
cAMP-mediated signaling	0.000269153	0.0183	High vs low NTRK1 expressing NB (Schramm et al 2005 [31])
cAMP-mediated signaling	0.000288403	0.0822	Stage 1 vs Stage 4 Affymetrix HG-U133A Array (Staege et al 2004 [16]; De Preter et al 2006 [12])
cAMP-mediated signaling	0.00245471	0.032	MYCN-non-amplified vs MYCN-amplified Affymetrix HG-U95 Version 2 Array (Wang et al 2006 [9])
cAMP-mediated signaling	0.0102329	0.0776	MYCN-non-amplified vs MYCN-amplified Affymetrix HG-U133 Plus 2.0 Array (Hiyama et al., 2004 [13]; Łastowska et al., 2007 [15]; Janoueix-Lerosey et al 2008 [14])
cAMP-mediated signaling	0.0109648	0.0137	55 gene model (Asgharzadeh et al 2006 [35])
cAMP-mediated signaling	0.025704	0.0183	Stage 1 vs Stage 4 Affymetrix HG-U95 Version 2 Array (Wang et al 2006 [9])
cAMP-mediated signaling	0.025704	0.00913	Stage 1 vs Stage 3 Affymetrix HG-U133A Array (Staege et al 2004 [16]; De Preter et al 2006 [12])
cAMP-mediated signaling	0.0346737	0.00913	Stage 2 vs Stage 3 Affymetrix HG-U133 Plus 2.0 Array (Hiyama et al., 2004 [13]; Łastowska et al., 2007 [15]; Janoueix-Lerosey et al 2008 [14])
cAMP-mediated signaling	0.0436516	0.0228	Stage 4S vs Stage 3 Affymetrix HG-U133 Plus 2.0 Array (Hiyama et al., 2004 [13]; Łastowska et al., 2007 [15]; Janoueix-Lerosey et al 2008 [14])
cAMP-mediated signaling	0.0812831	0.0411	MYCN-non-amplified vs MYCN-amplified Affymetrix HG-U133A Array (De Preter et al 2006 [12])
cAMP-mediated signaling	0.0912011	0.00913	favorable vs unfavorable (Oberthuer et al 2006 [42])
cAMP-mediated signaling	0.0954993	0.00913	Stage 1 vs Stage 3 Affymetrix HG-U95 Version 2 Array (Wang et al 2006 [9])
cAMP-mediated signaling	0.145546	0.00913	Stage 1-2 vs Stage 3-4 (Takita et al 2004 [43])
cAMP-mediated signaling	0.172187	0.0137	favorable vs unfavorable (Fischer et al 2010 [40])
cAMP-mediated signaling	0.175792	0.0137	Stage 1 vs Stage 3 Affymetrix HG-U133 Plus 2.0 Array (Hiyama et al., 2004 [13]; Łastowska et al., 2007 [15]; Janoueix-Lerosey et al 2008 [14])
cAMP-mediated signaling	0.202302	0.00457	Stage 4S vs Stage 4 (Schramm et al 2005 [31])
cAMP-mediated signaling	0.235505	0.00457	MYCN-non-amplified vs MYCN-amplified (Schramm et al 2005 [31])
cAMP-mediated signaling	0.277332	0.00457	Stage 1-2 vs Stage 3-4 (Schramm et al 2005 [31])
cAMP-mediated signaling	0.360579	0.00913	Stage 1 vs Stage 4 Affymetrix HG-U133 Plus 2.0 Array (Hiyama et al., 2004 [13]; Łastowska et al., 2007 [15]; Janoueix-Lerosey et al 2008 [14])
cAMP-mediated signaling	0.470977	0.00457	Stage 2 vs Stage 4 Affymetrix HG-U133 Plus 2.0 Array (Hiyama et al., 2004 [13]; Łastowska et al., 2007 [15]; Janoueix-Lerosey et al 2008 [14])
cAMP-mediated signaling	0.547016	0.00457	Prognostic genes for high risk NBs (Vermeulen et al 2009 [45])
cAMP-mediated signaling	0.63387	0.00457	favorable vs unfavorable (QRT-PCR results) (Thorell et al 2009 [44])
Huntington's Disease Signaling	0.0011749	0.0212	Prognostic genes for high risk NBs (Vermeulen et al 2009 [45])
Huntington's Disease Signaling	0.00245471	0.0678	Stage 1 vs Stage 4 Affymetrix HG-U133A Array (Staege et al 2004 [16]; De Preter et al 2006 [12])
Huntington's Disease Signaling	0.0074131	0.0508	MYCN-non-amplified vs MYCN-amplified Affymetrix HG-U133A Array (De Preter et al 2006 [12])
Huntington's Disease Signaling	0.0131826	0.0127	favorable vs unfavorable (Ohira et al 2005 [34])
Huntington's Disease Signaling	0.0154882	0.0127	Stage 1 vs Stage 3 Affymetrix HG-U95 Version 2 Array (Wang et al 2006 [9])
Huntington's Disease Signaling	0.018197	0.0169	favorable vs unfavorable (QRT-PCR results) (Thorell et al 2009 [44])
Huntington's Disease Signaling	0.0234423	0.0678	MYCN-non-amplified vs MYCN-amplified Affymetrix HG-U133 Plus 2.0 Array (Hiyama et al., 2004 [13]; Łastowska et al., 2007 [15]; Janoueix-Lerosey et al 2008 [14])
Huntington's Disease Signaling	0.0269153	0.0169	Stage 1 vs Stage 4 Affymetrix HG-U95 Version 2 Array (Wang et al 2006 [9])
Huntington's Disease Signaling	0.0416869	0.00847	Stage 1-2 vs Stage 3-4 (Schramm et al 2005 [31])
Huntington's Disease Signaling	0.047863	0.0297	Stage 4S vs Stage 4 Affymetrix HG-U133 Plus 2.0 Array (Hiyama et al., 2004 [13]; Łastowska et al., 2007 [15]; Janoueix-Lerosey et al 2008 [14])
Huntington's Disease Signaling	0.0562341	0.00424	favorable vs unfavorable (Oberthuer et al 2007 [33])
Huntington's Disease Signaling	0.0794328	0.00847	55 gene model (Asgharzadeh et al 2006 [35])
Huntington's Disease Signaling	0.148594	0.00847	Stage 1-2 vs Stage 3-4 (Takita et al 2004 [43])
Huntington's Disease Signaling	0.204644	0.00424	Stage 4S vs Stage 4 (Schramm et al 2005 [31])
Huntington's Disease Signaling	0.22751	0.00424	Stage 1 vs Stage 3 Affymetrix HG-U133A Array (Staege et al 2004 [16]; De Preter et al 2006 [12])
Huntington's Disease Signaling	0.238232	0.00424	MYCN-non-amplified vs MYCN-amplified (Schramm et al 2005 [31])
Huntington's Disease Signaling	0.280543	0.00424	High vs low NTRK1 expressing NB (Schramm et al 2005 [31])
Huntington's Disease Signaling	0.285759	0.0127	MYCN-non-amplified vs MYCN-amplified Affymetrix HG-U95 Version 2 Array (Wang et al 2006 [9])
Huntington's Disease Signaling	0.366438	0.00847	Stage 1 vs Stage 4 Affymetrix HG-U133 Plus 2.0 Array (Hiyama et al., 2004 [13]; Łastowska et al., 2007 [15]; Janoueix-Lerosey et al 2008 [14])
Huntington's Disease Signaling	0.402717	0.00424	favorable vs unfavorable (Oberthuer et al 2006 [42])
Huntington's Disease Signaling	0.42658	0.00847	favorable vs unfavorable (Fischer et al 2010 [40])
Huntington's Disease Signaling	0.475335	0.00424	Stage 2 vs Stage 4 Affymetrix HG-U133 Plus 2.0 Array (Hiyama et al., 2004 [13]; Łastowska et al., 2007 [15]; Janoueix-Lerosey et al 2008 [14])
Huntington's Disease Signaling	0.582103	0.00847	Stage 4S vs Stage 3 Affymetrix HG-U133 Plus 2.0 Array (Hiyama et al., 2004 [13]; Łastowska et al., 2007 [15]; Janoueix-Lerosey et al 2008 [14])
IL-8 Signaling	0.00457088	0.0197	Prognostic genes for high risk NBs (Vermeulen et al 2009 [45])
IL-8 Signaling	0.025704	0.069	MYCN-non-amplified vs MYCN-amplified Affymetrix HG-U133 Plus 2.0 Array (Hiyama et al., 2004 [13]; Łastowska et al., 2007 [15]; Janoueix-Lerosey et al 2008 [14])
IL-8 Signaling	0.0436516	0.0542	Stage 1 vs Stage 4 Affymetrix HG-U133A Array (Staege et al 2004 [16]; De Preter et al 2006 [12])
IL-8 Signaling	0.0660693	0.00985	favorable vs unfavorable (Ohira et al 2005 [34])
IL-8 Signaling	0.113763	0.00985	Stage 1-2 vs Stage 3-4 (Takita et al 2004 [43])
IL-8 Signaling	0.125026	0.0148	favorable vs unfavorable (Fischer et al 2010 [40])
IL-8 Signaling	0.148594	0.0246	Stage 4S vs Stage 4 Affymetrix HG-U133 Plus 2.0 Array (Hiyama et al., 2004 [13]; Łastowska et al., 2007 [15]; Janoueix-Lerosey et al 2008 [14])
IL-8 Signaling	0.165959	0.0345	MYCN-non-amplified vs MYCN-amplified Affymetrix HG-U133A Array (De Preter et al 2006 [12])
IL-8 Signaling	0.176198	0.00493	Stage 4S vs Stage 4 (Schramm et al 2005 [31])
IL-8 Signaling	0.195884	0.00493	Stage 1 vs Stage 3 Affymetrix HG-U133A Array (Staege et al 2004 [16]; De Preter et al 2006 [12])
IL-8 Signaling	0.210863	0.00985	favorable vs unfavorable (QRT-PCR results) (Thorell et al 2009 [44])
IL-8 Signaling	0.224905	0.00493	Stage 2 vs Stage 3 Affymetrix HG-U133 Plus 2.0 Array (Hiyama et al., 2004 [13]; Łastowska et al., 2007 [15]; Janoueix-Lerosey et al 2008 [14])
IL-8 Signaling	0.22856	0.0148	Stage 4S vs Stage 3 Affymetrix HG-U133 Plus 2.0 Array (Hiyama et al., 2004 [13]; Łastowska et al., 2007 [15]; Janoueix-Lerosey et al 2008 [14])
IL-8 Signaling	0.24322	0.00493	Stage 1-2 vs Stage 3-4 (Schramm et al 2005 [31])
IL-8 Signaling	0.24322	0.00493	High vs low NTRK1 expressing NB (Schramm et al 2005 [31])
IL-8 Signaling	0.295121	0.00985	Stage 1 vs Stage 4 Affymetrix HG-U133 Plus 2.0 Array (Hiyama et al., 2004 [13]; Łastowska et al., 2007 [15]; Janoueix-Lerosey et al 2008 [14])
IL-8 Signaling	0.32961	0.00493	55 gene model (Asgharzadeh et al 2006 [35])
IL-8 Signaling	0.352371	0.00985	Stage 1 vs Stage 3 Affymetrix HG-U133 Plus 2.0 Array (Hiyama et al., 2004 [13]; Łastowska et al., 2007 [15]; Janoueix-Lerosey et al 2008 [14])
IL-8 Signaling	0.36141	0.00493	Stage 1 vs Stage 3 Affymetrix HG-U95 Version 2 Array (Wang et al 2006 [9])
IL-8 Signaling	0.420727	0.00493	Stage 2 vs Stage 4 Affymetrix HG-U133 Plus 2.0 Array (Hiyama et al., 2004 [13]; Łastowska et al., 2007 [15]; Janoueix-Lerosey et al 2008 [14])
IL-8 Signaling	0.469894	0.00985	MYCN-non-amplified vs MYCN-amplified Affymetrix HG-U95 Version 2 Array (Wang et al 2006 [9])
IL-8 Signaling	0.620869	0.00493	Stage 1 vs Stage 4 Affymetrix HG-U95 Version 2 Array (Wang et al 2006 [9])
NF-KB Signaling	0.00186209	0.0229	Stage 1-2 vs Stage 3-4 (Takita et al 2004 [43])
NF-KB Signaling	0.00331131	0.0229	Prognostic genes for high risk NBs (Vermeulen et al 2009 [45])
NF-KB Signaling	0.0263027	0.0114	Stage 1-2 vs Stage 3-4 (Schramm et al 2005 [31])
NF-KB Signaling	0.0436516	0.00571	favorable vs unfavorable (Oberthuer et al 2007 [33])
NF-KB Signaling	0.0512861	0.0114	55 gene model (Asgharzadeh et al 2006 [35])
NF-KB Signaling	0.0562341	0.0229	MYCN-non-amplified vs MYCN-amplified Affymetrix HG-U95 Version 2 Array (Wang et al 2006 [9])
NF-KB Signaling	0.057544	0.0171	Stage 1 vs Stage 4 Affymetrix HG-U95 Version 2 Array (Wang et al 2006 [9])
NF-KB Signaling	0.0616595	0.0114	Stage 1 vs Stage 3 Affymetrix HG-U95 Version 2 Array (Wang et al 2006 [9])
NF-KB Signaling	0.103039	0.0629	MYCN-non-amplified vs MYCN-amplified Affymetrix HG-U133 Plus 2.0 Array (Hiyama et al., 2004 [13]; Łastowska et al., 2007 [15]; Janoueix-Lerosey et al 2008 [14])
NF-KB Signaling	0.104472	0.0171	Stage 1 vs Stage 3 Affymetrix HG-U133 Plus 2.0 Array (Hiyama et al., 2004 [13]; Łastowska et al., 2007 [15]; Janoueix-Lerosey et al 2008 [14])
NF-KB Signaling	0.11298	0.0286	Stage 4S vs Stage 4 Affymetrix HG-U133 Plus 2.0 Array (Hiyama et al., 2004 [13]; Łastowska et al., 2007 [15]; Janoueix-Lerosey et al 2008 [14])
NF-KB Signaling	0.162181	0.00571	Stage 4S vs Stage 4 (Schramm et al 2005 [31])
NF-KB Signaling	0.207014	0.00571	Stage 2 vs Stage 3 Affymetrix HG-U133 Plus 2.0 Array (Hiyama et al., 2004 [13]; Łastowska et al., 2007 [15]; Janoueix-Lerosey et al 2008 [14])
NF-KB Signaling	0.224388	0.00571	High vs low NTRK1 expressing NB (Schramm et al 2005 [31])
NF-KB Signaling	0.229615	0.0343	MYCN-non-amplified vs MYCN-amplified Affymetrix HG-U133A Array (De Preter et al 2006 [12])
NF-KB Signaling	0.260016	0.0114	Stage 1 vs Stage 4 Affymetrix HG-U133 Plus 2.0 Array (Hiyama et al., 2004 [13]; Łastowska et al., 2007 [15]; Janoueix-Lerosey et al 2008 [14])
NF-KB Signaling	0.30903	0.0114	favorable vs unfavorable (Fischer et al 2010 [40])
NF-KB Signaling	0.328852	0.00571	favorable vs unfavorable (Oberthuer et al 2006 [42])
NF-KB Signaling	0.392645	0.00571	Stage 2 vs Stage 4 Affymetrix HG-U133 Plus 2.0 Array (Hiyama et al., 2004 [13]; Łastowska et al., 2007 [15]; Janoueix-Lerosey et al 2008 [14])
NF-KB Signaling	0.445656	0.0114	Stage 4S vs Stage 3 Affymetrix HG-U133 Plus 2.0 Array (Hiyama et al., 2004 [13]; Łastowska et al., 2007 [15]; Janoueix-Lerosey et al 2008 [14])
NF-KB Signaling	0.485289	0.0343	Stage 1 vs Stage 3 Affymetrix HG-U133A Array (Staege et al 2004 [16]; De Preter et al 2006 [12])
NF-KB Signaling	0.544503	0.00571	favorable vs unfavorable (QRT-PCR results) (Thorell et al 2009 [44])
Signaling by Rho Family GTPases	0.00154882	0.0198	Prognostic genes for high risk NBs (Vermeulen et al 2009 [45])
Signaling by Rho Family GTPases	0.0104713	0.0593	Stage 1 vs Stage 4 Affymetrix HG-U133A Array (Staege et al 2004 [16]; De Preter et al 2006 [12])
Signaling by Rho Family GTPases	0.0158489	0.0119	favorable vs unfavorable (Ohira et al 2005 [34])
Signaling by Rho Family GTPases	0.0204174	0.0672	MYCN-non-amplified vs MYCN-amplified Affymetrix HG-U133 Plus 2.0 Array (Hiyama et al., 2004 [13]; Łastowska et al., 2007 [15]; Janoueix-Lerosey et al 2008 [14])
Signaling by Rho Family GTPases	0.0398107	0.00791	Stage 2 vs Stage 3 Affymetrix HG-U133 Plus 2.0 Array (Hiyama et al., 2004 [13]; Łastowska et al., 2007 [15]; Janoueix-Lerosey et al 2008 [14])
Signaling by Rho Family GTPases	0.0588844	0.00395	favorable vs unfavorable (Oberthuer et al 2007 [33])
Signaling by Rho Family GTPases	0.107647	0.00791	Stage 1 vs Stage 3 Affymetrix HG-U95 Version 2 Array (Wang et al 2006 [9])
Signaling by Rho Family GTPases	0.155955	0.0119	Stage 1 vs Stage 4 Affymetrix HG-U133 Plus 2.0 Array (Hiyama et al., 2004 [13]; Łastowska et al., 2007 [15]; Janoueix-Lerosey et al 2008 [14])
Signaling by Rho Family GTPases	0.207014	0.0316	MYCN-non-amplified vs MYCN-amplified Affymetrix HG-U133A Array (De Preter et al 2006 [12])
Signaling by Rho Family GTPases	0.21677	0.00395	Stage 4S vs Stage 4 (Schramm et al 2005 [31])
Signaling by Rho Family GTPases	0.240436	0.00395	Stage 1 vs Stage 3 Affymetrix HG-U133A Array (Staege et al 2004 [16]; De Preter et al 2006 [12])
Signaling by Rho Family GTPases	0.275423	0.0198	Stage 4S vs Stage 4 Affymetrix HG-U133 Plus 2.0 Array (Hiyama et al., 2004 [13]; Łastowska et al., 2007 [15]; Janoueix-Lerosey et al 2008 [14])
Signaling by Rho Family GTPases	0.295801	0.00395	Stage 1-2 vs Stage 3-4 (Schramm et al 2005 [31])
Signaling by Rho Family GTPases	0.31842	0.0119	MYCN-non-amplified vs MYCN-amplified Affymetrix HG-U95 Version 2 Array (Wang et al 2006 [9])
Signaling by Rho Family GTPases	0.341979	0.00791	Stage 1 vs Stage 4 Affymetrix HG-U95 Version 2 Array (Wang et al 2006 [9])
Signaling by Rho Family GTPases	0.343558	0.0119	Stage 4S vs Stage 3 Affymetrix HG-U133 Plus 2.0 Array (Hiyama et al., 2004 [13]; Łastowska et al., 2007 [15]; Janoueix-Lerosey et al 2008 [14])
Signaling by Rho Family GTPases	0.395367	0.00395	55 gene model (Asgharzadeh et al 2006 [35])
Signaling by Rho Family GTPases	0.422669	0.00395	favorable vs unfavorable (Oberthuer et al 2006 [42])
Signaling by Rho Family GTPases	0.458142	0.00791	favorable vs unfavorable (Fischer et al 2010 [40])
Signaling by Rho Family GTPases	0.463447	0.00791	Stage 1 vs Stage 3 Affymetrix HG-U133 Plus 2.0 Array (Hiyama et al., 2004 [13]; Łastowska et al., 2007 [15]; Janoueix-Lerosey et al 2008 [14])
Signaling by Rho Family GTPases	0.496592	0.00395	Stage 2 vs Stage 4 Affymetrix HG-U133 Plus 2.0 Array (Hiyama et al., 2004 [13]; Łastowska et al., 2007 [15]; Janoueix-Lerosey et al 2008 [14])
Signaling by Rho Family GTPases	0.519996	0.00395	Stage 1-2 vs Stage 3-4 (Takita et al 2004 [43])
Cardiac alpha-adrenergic Signaling	0.00831764	0.0195	Stage 1-2 vs Stage 3-4 (Takita et al 2004 [43])
Cardiac alpha-adrenergic Signaling	0.0128825	0.0649	Stage 1 vs Stage 4 Affymetrix HG-U133A Array (Staege et al 2004 [16]; De Preter et al 2006 [12])
Cardiac alpha-adrenergic Signaling	0.0371535	0.013	favorable vs unfavorable (Ohira et al 2005 [34])
Cardiac alpha-adrenergic Signaling	0.0851138	0.013	Prognostic genes for high risk NBs (Vermeulen et al 2009 [45])
Cardiac alpha-adrenergic Signaling	0.107647	0.039	MYCN-non-amplified vs MYCN-amplified Affymetrix HG-U133A Array (De Preter et al 2006 [12])
Cardiac alpha-adrenergic Signaling	0.11272	0.0584	MYCN-non-amplified vs MYCN-amplified Affymetrix HG-U133 Plus 2.0 Array (Hiyama et al., 2004 [13]; Łastowska et al., 2007 [15]; Janoueix-Lerosey et al 2008 [14])
Cardiac alpha-adrenergic Signaling	0.126474	0.013	favorable vs unfavorable (QRT-PCR results) (Thorell et al 2009 [44])
Cardiac alpha-adrenergic Signaling	0.145546	0.00649	Stage 1 vs Stage 3 Affymetrix HG-U133A Array (Staege et al 2004 [16]; De Preter et al 2006 [12])
Cardiac alpha-adrenergic Signaling	0.152757	0.00649	MYCN-non-amplified vs MYCN-amplified (Schramm et al 2005 [31])
Cardiac alpha-adrenergic Signaling	0.153109	0.013	Stage 1 vs Stage 4 Affymetrix HG-U95 Version 2 Array (Wang et al 2006 [9])
Cardiac alpha-adrenergic Signaling	0.167494	0.00649	Stage 2 vs Stage 3 Affymetrix HG-U133 Plus 2.0 Array (Hiyama et al., 2004 [13]; Łastowska et al., 2007 [15]; Janoueix-Lerosey et al 2008 [14])
Cardiac alpha-adrenergic Signaling	0.18197	0.00649	Stage 1-2 vs Stage 3-4 (Schramm et al 2005 [31])
Cardiac alpha-adrenergic Signaling	0.18197	0.00649	High vs low NTRK1 expressing NB (Schramm et al 2005 [31])
Cardiac alpha-adrenergic Signaling	0.184077	0.013	Stage 1 vs Stage 4 Affymetrix HG-U133 Plus 2.0 Array (Hiyama et al., 2004 [13]; Łastowska et al., 2007 [15]; Janoueix-Lerosey et al 2008 [14])
Cardiac alpha-adrenergic Signaling	0.225424	0.013	Stage 1 vs Stage 3 Affymetrix HG-U133 Plus 2.0 Array (Hiyama et al., 2004 [13]; Łastowska et al., 2007 [15]; Janoueix-Lerosey et al 2008 [14])
Cardiac alpha-adrenergic Signaling	0.250611	0.00649	55 gene model (Asgharzadeh et al 2006 [35])
Cardiac alpha-adrenergic Signaling	0.269774	0.00649	favorable vs unfavorable (Oberthuer et al 2006 [42])
Cardiac alpha-adrenergic Signaling	0.276058	0.00649	Stage 1 vs Stage 3 Affymetrix HG-U95 Version 2 Array (Wang et al 2006 [9])
Cardiac alpha-adrenergic Signaling	0.3155	0.013	MYCN-non-amplified vs MYCN-amplified Affymetrix HG-U95 Version 2 Array (Wang et al 2006 [9])
Cardiac alpha-adrenergic Signaling	0.325087	0.00649	Stage 2 vs Stage 4 Affymetrix HG-U133 Plus 2.0 Array (Hiyama et al., 2004 [13]; Łastowska et al., 2007 [15]; Janoueix-Lerosey et al 2008 [14])
Cardiac alpha-adrenergic Signaling	0.327341	0.0195	Stage 4S vs Stage 4 Affymetrix HG-U133 Plus 2.0 Array (Hiyama et al., 2004 [13]; Łastowska et al., 2007 [15]; Janoueix-Lerosey et al 2008 [14])
Huntington's Disease Signaling	0.0011749	0.0212	Prognostic genes for high risk NBs (Vermeulen et al 2009 [45])
Huntington's Disease Signaling	0.00245471	0.0678	Stage 1 vs Stage 4 Affymetrix HG-U133A Array (Staege et al 2004 [16]; De Preter et al 2006 [12])
Huntington's Disease Signaling	0.0074131	0.0508	MYCN-non-amplified vs MYCN-amplified Affymetrix HG-U133A Array (De Preter et al 2006 [12])
Huntington's Disease Signaling	0.0131826	0.0127	favorable vs unfavorable (Ohira et al 2005 [34])
Huntington's Disease Signaling	0.0154882	0.0127	Stage 1 vs Stage 3 Affymetrix HG-U95 Version 2 Array (Wang et al 2006 [9])
Huntington's Disease Signaling	0.018197	0.0169	favorable vs unfavorable (QRT-PCR results) (Thorell et al 2009 [44])
Huntington's Disease Signaling	0.0234423	0.0678	MYCN-non-amplified vs MYCN-amplified Affymetrix HG-U133 Plus 2.0 Array (Hiyama et al., 2004 [13]; Łastowska et al., 2007 [15]; Janoueix-Lerosey et al 2008 [14])
Huntington's Disease Signaling	0.0269153	0.0169	Stage 1 vs Stage 4 Affymetrix HG-U95 Version 2 Array (Wang et al 2006 [9])
Huntington's Disease Signaling	0.0416869	0.00847	Stage 1-2 vs Stage 3-4 (Schramm et al 2005 [31])
Huntington's Disease Signaling	0.047863	0.0297	Stage 4S vs Stage 4 Affymetrix HG-U133 Plus 2.0 Array (Hiyama et al., 2004 [13]; Łastowska et al., 2007 [15]; Janoueix-Lerosey et al 2008 [14])
Huntington's Disease Signaling	0.0562341	0.00424	favorable vs unfavorable (Oberthuer et al 2007 [33])
Huntington's Disease Signaling	0.0794328	0.00847	55 gene model (Asgharzadeh et al 2006 [35])
Huntington's Disease Signaling	0.148594	0.00847	Stage 1-2 vs Stage 3-4 (Takita et al 2004 [43])
Huntington's Disease Signaling	0.204644	0.00424	Stage 4S vs Stage 4 (Schramm et al 2005 [31])
Huntington's Disease Signaling	0.22751	0.00424	Stage 1 vs Stage 3 Affymetrix HG-U133A Array (Staege et al 2004 [16]; De Preter et al 2006 [12])
Huntington's Disease Signaling	0.238232	0.00424	MYCN-non-amplified vs MYCN-amplified (Schramm et al 2005 [31])
Huntington's Disease Signaling	0.280543	0.00424	High vs low NTRK1 expressing NB (Schramm et al 2005 [31])
Huntington's Disease Signaling	0.285759	0.0127	MYCN-non-amplified vs MYCN-amplified Affymetrix HG-U95 Version 2 Array (Wang et al 2006 [9])
Huntington's Disease Signaling	0.366438	0.00847	Stage 1 vs Stage 4 Affymetrix HG-U133 Plus 2.0 Array (Hiyama et al., 2004 [13]; Łastowska et al., 2007 [15]; Janoueix-Lerosey et al 2008 [14])
Huntington's Disease Signaling	0.402717	0.00424	favorable vs unfavorable (Oberthuer et al 2006 [42])
Huntington's Disease Signaling	0.42658	0.00847	favorable vs unfavorable (Fischer et al 2010 [40])
Huntington's Disease Signaling	0.475335	0.00424	Stage 2 vs Stage 4 Affymetrix HG-U133 Plus 2.0 Array (Hiyama et al., 2004 [13]; Łastowska et al., 2007 [15]; Janoueix-Lerosey et al 2008 [14])
Huntington's Disease Signaling	0.582103	0.00847	Stage 4S vs Stage 3 Affymetrix HG-U133 Plus 2.0 Array (Hiyama et al., 2004 [13]; Łastowska et al., 2007 [15]; Janoueix-Lerosey et al 2008 [14])
Molecular Mechanisms of Cancer	2.75423e-05	0.0714	Stage 1 vs Stage 4 Affymetrix HG-U133A Array (Staege et al 2004 [16]; De Preter et al 2006 [12])
Molecular Mechanisms of Cancer	0.00151356	0.0159	Prognostic genes for high risk NBs (Vermeulen et al 2009 [45])
Molecular Mechanisms of Cancer	0.00588844	0.0661	MYCN-non-amplified vs MYCN-amplified Affymetrix HG-U133 Plus 2.0 Array (Hiyama et al., 2004 [13]; Łastowska et al., 2007 [15]; Janoueix-Lerosey et al 2008 [14])
Molecular Mechanisms of Cancer	0.00891251	0.0159	Stage 1 vs Stage 4 Affymetrix HG-U95 Version 2 Array (Wang et al 2006 [9])
Molecular Mechanisms of Cancer	0.00891251	0.0106	Stage 1 vs Stage 3 Affymetrix HG-U95 Version 2 Array (Wang et al 2006 [9])
Molecular Mechanisms of Cancer	0.00912011	0.0212	MYCN-non-amplified vs MYCN-amplified Affymetrix HG-U95 Version 2 Array (Wang et al 2006 [9])
Molecular Mechanisms of Cancer	0.01	0.0423	MYCN-non-amplified vs MYCN-amplified Affymetrix HG-U133A Array (De Preter et al 2006 [12])
Molecular Mechanisms of Cancer	0.0141254	0.00794	High vs low NTRK1 expressing NB (Schramm et al 2005 [31])
Molecular Mechanisms of Cancer	0.0151356	0.0291	Stage 4S vs Stage 4 Affymetrix HG-U133 Plus 2.0 Array (Hiyama et al., 2004 [13]; Łastowska et al., 2007 [15]; Janoueix-Lerosey et al 2008 [14])
Molecular Mechanisms of Cancer	0.0218776	0.0106	Stage 1-2 vs Stage 3-4 (Takita et al 2004 [43])
Molecular Mechanisms of Cancer	0.167109	0.00529	55 gene model (Asgharzadeh et al 2006 [35])
Molecular Mechanisms of Cancer	0.183231	0.00529	favorable vs unfavorable (Ohira et al 2005 [34])
Molecular Mechanisms of Cancer	0.198153	0.0106	Stage 1 vs Stage 3 Affymetrix HG-U133 Plus 2.0 Array (Hiyama et al., 2004 [13]; Łastowska et al., 2007 [15]; Janoueix-Lerosey et al 2008 [14])
Molecular Mechanisms of Cancer	0.303389	0.00265	Stage 4S vs Stage 4 (Schramm et al 2005 [31])
Molecular Mechanisms of Cancer	0.325087	0.00794	Stage 1 vs Stage 4 Affymetrix HG-U133 Plus 2.0 Array (Hiyama et al., 2004 [13]; Łastowska et al., 2007 [15]; Janoueix-Lerosey et al 2008 [14])
Molecular Mechanisms of Cancer	0.334195	0.00265	Stage 1 vs Stage 3 Affymetrix HG-U133A Array (Staege et al 2004 [16]; De Preter et al 2006 [12])
Molecular Mechanisms of Cancer	0.34914	0.00265	MYCN-non-amplified vs MYCN-amplified (Schramm et al 2005 [31])
Molecular Mechanisms of Cancer	0.365595	0.0106	Stage 4S vs Stage 3 Affymetrix HG-U133 Plus 2.0 Array (Hiyama et al., 2004 [13]; Łastowska et al., 2007 [15]; Janoueix-Lerosey et al 2008 [14])
Molecular Mechanisms of Cancer	0.377572	0.00265	Stage 2 vs Stage 3 Affymetrix HG-U133 Plus 2.0 Array (Hiyama et al., 2004 [13]; Łastowska et al., 2007 [15]; Janoueix-Lerosey et al 2008 [14])
Molecular Mechanisms of Cancer	0.404576	0.00265	Stage 1-2 vs Stage 3-4 (Schramm et al 2005 [31])
Molecular Mechanisms of Cancer	0.472063	0.00529	favorable vs unfavorable (QRT-PCR results) (Thorell et al 2009 [44])
Protein Kinase A Signaling	0.00186209	0.0629	Stage 1 vs Stage 4 Affymetrix HG-U133A Array (Staege et al 2004 [16]; De Preter et al 2006 [12])
Protein Kinase A Signaling	0.0112202	0.00898	High vs low NTRK1 expressing NB (Schramm et al 2005 [31])
Protein Kinase A Signaling	0.0346737	0.00898	favorable vs unfavorable (Ohira et al 2005 [34])
Protein Kinase A Signaling	0.0512861	0.00599	Stage 1 vs Stage 3 Affymetrix HG-U133A Array (Staege et al 2004 [16]; De Preter et al 2006 [12])
Protein Kinase A Signaling	0.0537032	0.018	MYCN-non-amplified vs MYCN-amplified Affymetrix HG-U95 Version 2 Array (Wang et al 2006 [9])
Protein Kinase A Signaling	0.057544	0.012	favorable vs unfavorable (QRT-PCR results) (Thorell et al 2009 [44])
Protein Kinase A Signaling	0.0676083	0.00599	Stage 2 vs Stage 3 Affymetrix HG-U133 Plus 2.0 Array (Hiyama et al., 2004 [13]; Łastowska et al., 2007 [15]; Janoueix-Lerosey et al 2008 [14])
Protein Kinase A Signaling	0.0794328	0.00599	Stage 1-2 vs Stage 3-4 (Schramm et al 2005 [31])
Protein Kinase A Signaling	0.0831764	0.012	Stage 1 vs Stage 4 Affymetrix HG-U95 Version 2 Array (Wang et al 2006 [9])
Protein Kinase A Signaling	0.105925	0.024	Stage 4S vs Stage 4 Affymetrix HG-U133 Plus 2.0 Array (Hiyama et al., 2004 [13]; Łastowska et al., 2007 [15]; Janoueix-Lerosey et al 2008 [14])
Protein Kinase A Signaling	0.107647	0.00898	Prognostic genes for high risk NBs (Vermeulen et al 2009 [45])
Protein Kinase A Signaling	0.12218	0.0539	MYCN-non-amplified vs MYCN-amplified Affymetrix HG-U133 Plus 2.0 Array (Hiyama et al., 2004 [13]; Łastowska et al., 2007 [15]; Janoueix-Lerosey et al 2008 [14])
Protein Kinase A Signaling	0.146555	0.00599	55 gene model (Asgharzadeh et al 2006 [35])
Protein Kinase A Signaling	0.148594	0.0329	MYCN-non-amplified vs MYCN-amplified Affymetrix HG-U133A Array (De Preter et al 2006 [12])
Protein Kinase A Signaling	0.175792	0.00599	Stage 1 vs Stage 3 Affymetrix HG-U95 Version 2 Array (Wang et al 2006 [9])
Protein Kinase A Signaling	0.310456	0.012	Stage 4S vs Stage 3 Affymetrix HG-U133 Plus 2.0 Array (Hiyama et al., 2004 [13]; Łastowska et al., 2007 [15]; Janoueix-Lerosey et al 2008 [14])
Protein Kinase A Signaling	0.325837	0.00299	MYCN-non-amplified vs MYCN-amplified (Schramm et al 2005 [31])
Protein Kinase A Signaling	0.526017	0.00299	favorable vs unfavorable (Oberthuer et al 2006 [42])
Protein Kinase A Signaling	0.554626	0.00599	Stage 1 vs Stage 4 Affymetrix HG-U133 Plus 2.0 Array (Hiyama et al., 2004 [13]; Łastowska et al., 2007 [15]; Janoueix-Lerosey et al 2008 [14])
Protein Kinase A Signaling	0.606736	0.00299	Stage 2 vs Stage 4 Affymetrix HG-U133 Plus 2.0 Array (Hiyama et al., 2004 [13]; Łastowska et al., 2007 [15]; Janoueix-Lerosey et al 2008 [14])
Protein Kinase A Signaling	0.630957	0.00299	Stage 1-2 vs Stage 3-4 (Takita et al 2004 [43])
Top 10 Ingenuity Pathways between SDH/VHL and RET/NF1 PCC
Ingenuity Canonical Pathways	p-value	Ratio	Analysis Name
IGF-1 Signaling	3.98107e-05	0.066	SDH/VHL vs RET/NF1 (Affymetrix HG-U133A 2.0 Array, Qin et al., 2010 [5])
IGF-1 Signaling	0.000316228	0.0472	SDH/VHL vs RET/NF1 (Affymetrix HG-U133A Array, Qin et al., 2010 [5])
IGF-1 Signaling	0.0223872	0.133	SDH/VHL vs RET/NF1 (Burnichon et al., 2011 [6])
IGF-1 Signaling	0.316228	0.0283	SDH/VHL vs RET/NF1 (López-Jiménez et al., 2010 [32])
Amyotrophic Lateral Sclerosis Signaling	0.000331131	0.0417	SDH/VHL vs RET/NF1 (Affymetrix HG-U133A Array, Qin et al., 2010 [5])
Amyotrophic Lateral Sclerosis Signaling	0.000707946	0.153	SDH/VHL vs RET/NF1 (Burnichon et al., 2011 [6])
Amyotrophic Lateral Sclerosis Signaling	0.0501187	0.0417	SDH/VHL vs RET/NF1 (López-Jiménez et al., 2010 [32])
Amyotrophic Lateral Sclerosis Signaling	0.241546	0.0167	SDH/VHL vs RET/NF1 (Affymetrix HG-U133A 2.0 Array, Qin et al., 2010 [5])
Huntington's Disease Signaling	0.000338844	0.0297	SDH/VHL vs RET/NF1 (Affymetrix HG-U133A Array, Qin et al., 2010 [5])
Huntington's Disease Signaling	0.00457088	0.0297	SDH/VHL vs RET/NF1 (Affymetrix HG-U133A 2.0 Array, Qin et al., 2010 [5])
Huntington's Disease Signaling	0.030903	0.0381	SDH/VHL vs RET/NF1 (López-Jiménez et al., 2010 [32])
Huntington's Disease Signaling	0.0501187	0.101	SDH/VHL vs RET/NF1 (Burnichon et al., 2011 [6])
RAR Activation	0.000616595	0.0319	SDH/VHL vs RET/NF1 (Affymetrix HG-U133A Array, Qin et al., 2010 [5])
RAR Activation	0.00588844	0.0319	SDH/VHL vs RET/NF1 (Affymetrix HG-U133A 2.0 Array, Qin et al., 2010 [5])
RAR Activation	0.0588844	0.0372	SDH/VHL vs RET/NF1 (López-Jiménez et al., 2010 [32])
RAR Activation	0.107399	0.101	SDH/VHL vs RET/NF1 (Burnichon et al., 2011 [6])
GDNF Family Ligand-Receptor Interactions	0.000758578	0.0548	SDH/VHL vs RET/NF1 (Affymetrix HG-U133A Array, Qin et al., 2010 [5])
GDNF Family Ligand-Receptor Interactions	0.00398107	0.0548	SDH/VHL vs RET/NF1 (Affymetrix HG-U133A 2.0 Array, Qin et al., 2010 [5])
GDNF Family Ligand-Receptor Interactions	0.047863	0.0548	SDH/VHL vs RET/NF1 (López-Jiménez et al., 2010 [32])
GDNF Family Ligand-Receptor Interactions	0.311172	0.0959	SDH/VHL vs RET/NF1 (Burnichon et al., 2011 [6])
eNOS Signaling	0.00114815	0.0331	SDH/VHL vs RET/NF1 (Affymetrix HG-U133A Array, Qin et al., 2010 [5])
eNOS Signaling	0.00158489	0.138	SDH/VHL vs RET/NF1 (Burnichon et al., 2011 [6])
eNOS Signaling	0.00794328	0.0331	SDH/VHL vs RET/NF1 (Affymetrix HG-U133A 2.0 Array, Qin et al., 2010 [5])
eNOS Signaling	0.047863	0.0397	SDH/VHL vs RET/NF1 (López-Jiménez et al., 2010 [32])
VEGF Family Ligand-Receptor Interactions	0.00114815	0.0476	SDH/VHL vs RET/NF1 (Affymetrix HG-U133A Array, Qin et al., 2010 [5])
VEGF Family Ligand-Receptor Interactions	0.00194984	0.167	SDH/VHL vs RET/NF1 (Burnichon et al., 2011 [6])
VEGF Family Ligand-Receptor Interactions	0.0354813	0.0357	SDH/VHL vs RET/NF1 (Affymetrix HG-U133A 2.0 Array, Qin et al., 2010 [5])
VEGF Family Ligand-Receptor Interactions	0.0676083	0.0476	SDH/VHL vs RET/NF1 (López-Jiménez et al., 2010 [32])
Nitric Oxide Signaling in the Cardiovascular System	3.89045e-05	0.182	SDH/VHL vs RET/NF1 (Burnichon et al., 2011 [6])
Nitric Oxide Signaling in the Cardiovascular System	0.00134896	0.04	SDH/VHL vs RET/NF1 (Affymetrix HG-U133A Array, Qin et al., 2010 [5])
Nitric Oxide Signaling in the Cardiovascular System	0.00676083	0.04	SDH/VHL vs RET/NF1 (Affymetrix HG-U133A 2.0 Array, Qin et al., 2010 [5])
Nitric Oxide Signaling in the Cardiovascular System	0.0758578	0.04	SDH/VHL vs RET/NF1 (López-Jiménez et al., 2010 [32])
VEGF Signaling	0.00190546	0.0404	SDH/VHL vs RET/NF1 (Affymetrix HG-U133A Array, Qin et al., 2010 [5])
VEGF Signaling	0.00891251	0.141	SDH/VHL vs RET/NF1 (Burnichon et al., 2011 [6])
VEGF Signaling	0.030903	0.0505	SDH/VHL vs RET/NF1 (López-Jiménez et al., 2010 [32])
VEGF Signaling	0.0501187	0.0303	SDH/VHL vs RET/NF1 (Affymetrix HG-U133A 2.0 Array, Qin et al., 2010 [5])
CREB Signaling in Neurons	0.00123027	0.0348	SDH/VHL vs RET/NF1 (Affymetrix HG-U133A 2.0 Array, Qin et al., 2010 [5])
CREB Signaling in Neurons	0.00380189	0.0249	SDH/VHL vs RET/NF1 (Affymetrix HG-U133A Array, Qin et al., 2010 [5])
CREB Signaling in Neurons	0.00794328	0.0448	SDH/VHL vs RET/NF1 (López-Jiménez et al., 2010 [32])
CREB Signaling in Neurons	0.0338844	0.104	SDH/VHL vs RET/NF1 (Burnichon et al., 2011 [6])
Top 10 Ingenuity Pathways between MEN2A and VHL PCC
Ingenuity Canonical Pathways	p-value	Ratio	Analysis Name
VEGF Family Ligand-Receptor Interactions	0.000831764	0.0238	MEN2A vs VHL (Qin et al., 2010 [5] (Affymetrix HG-U133A 2.0 Array))
VEGF Family Ligand-Receptor Interactions	0.00436516	0.119	MEN2A vs VHL (Burnichon et al., 2011 [6] (Affymetrix HG-133 Plus 2.0 Array))
VEGF Family Ligand-Receptor Interactions	0.00537032	0.0714	MEN2A vs VHL (Eisenhofer et al., 2004 [38])
VEGF Signaling	0.00691831	0.0202	MEN2A vs VHL (Qin et al., 2010 [5] (Affymetrix HG-U133A 2.0 Array))
VEGF Signaling	0.0776247	0.0808	MEN2A vs VHL (Burnichon et al., 2011 [6] (Affymetrix HG-133 Plus 2.0 Array))
VEGF Signaling	0.128825	0.0404	MEN2A vs VHL (Eisenhofer et al., 2004 [38])
eNOS Signaling	0.00691831	0.0199	MEN2A vs VHL (Qin et al., 2010 [5] (Affymetrix HG-U133A 2.0 Array))
eNOS Signaling	0.0165959	0.0921	MEN2A vs VHL (Burnichon et al., 2011 [6] (Affymetrix HG-133 Plus 2.0 Array))
eNOS Signaling	0.0263027	0.0464	MEN2A vs VHL (Eisenhofer et al., 2004 [38])
eNOS Signaling	0.285102	0.00662	MEN2A vs VHL (Eisenhofer et al., 2008 [39])
eNOS Signaling	0.447713	0.00662	MEN2A vs VHL (Qin et al., 2010 [5] (Affymetrix HG-133A Array))
Nitric Oxide Signaling in the Cardiovascular System	0.0057544	0.02	MEN2A vs VHL (Qin et al., 2010 [5] (Affymetrix HG-U133A 2.0 Array))
Nitric Oxide Signaling in the Cardiovascular System	0.00691831	0.101	MEN2A vs VHL (Burnichon et al., 2011 [6] (Affymetrix HG-133 Plus 2.0 Array))
Nitric Oxide Signaling in the Cardiovascular System	0.1	0.04	MEN2A vs VHL (Eisenhofer et al., 2004 [38])
Nitric Oxide Signaling in the Cardiovascular System	0.184077	0.01	MEN2A vs VHL (Eisenhofer et al., 2008 [39])
HIF1-alpha Signaling	0.00707946	0.022	MEN2A vs VHL (Qin et al., 2010 [5] (Affymetrix HG-U133A 2.0 Array))
HIF1-alpha Signaling	0.0831764	0.0879	MEN2A vs VHL (Burnichon et al., 2011 [6] (Affymetrix HG-133 Plus 2.0 Array))
HIF1-alpha Signaling	0.132739	0.044	MEN2A vs VHL (Eisenhofer et al., 2004 [38])
Bladder Cancer Signaling	0.00954993	0.0187	MEN2A vs VHL (Qin et al., 2010 [5] (Affymetrix HG-U133A 2.0 Array))
Bladder Cancer Signaling	0.0776247	0.0467	MEN2A vs VHL (Eisenhofer et al., 2004 [38])
Bladder Cancer Signaling	0.0794328	0.0833	MEN2A vs VHL (Burnichon et al., 2011 [6] (Affymetrix HG-133 Plus 2.0 Array))
Amyotrophic Lateral Sclerosis Signaling	0.00891251	0.0167	MEN2A vs VHL (Qin et al., 2010 [5] (Affymetrix HG-U133A 2.0 Array))
Amyotrophic Lateral Sclerosis Signaling	0.0229087	0.05	MEN2A vs VHL (Eisenhofer et al., 2004 [38])
Amyotrophic Lateral Sclerosis Signaling	0.0630957	0.00833	MEN2A vs VHL (Huynh et al., 2006 [41])
Amyotrophic Lateral Sclerosis Signaling	0.391742	0.0508	MEN2A vs VHL (Burnichon et al., 2011 [6] (Affymetrix HG-133 Plus 2.0 Array))
Role of Macrophages, Fibroblasts and Endothelial Cells in Rheumatoid Arthritis	0.00912011	0.00898	MEN2A vs VHL (Qin et al., 2010 [5] (Affymetrix HG-U133A 2.0 Array))
Role of Macrophages, Fibroblasts and Endothelial Cells in Rheumatoid Arthritis	0.0389045	0.0359	MEN2A vs VHL (Eisenhofer et al., 2004 [38])
Role of Macrophages, Fibroblasts and Endothelial Cells in Rheumatoid Arthritis	0.0645654	0.0661	MEN2A vs VHL (Burnichon et al., 2011 [6] (Affymetrix HG-133 Plus 2.0 Array))
Role of Macrophages, Fibroblasts and Endothelial Cells in Rheumatoid Arthritis	0.246037	0.00299	MEN2A vs VHL (MEN2A-vs-VHL_Brown - 2012-08-16 04:10 DU)
Role of Macrophages, Fibroblasts and Endothelial Cells in Rheumatoid Arthritis	0.544503	0.00299	MEN2A vs VHL (Eisenhofer et al., 2008 [39])
Pancreatic Adenocarcinoma Signaling	0.0102329	0.0168	MEN2A vs VHL (Qin et al., 2010 [5] (Affymetrix HG-U133A 2.0 Array))
Pancreatic Adenocarcinoma Signaling	0.100231	0.075	MEN2A vs VHL (Burnichon et al., 2011 [6] (Affymetrix HG-133 Plus 2.0 Array))
Pancreatic Adenocarcinoma Signaling	0.210378	0.0336	MEN2A vs VHL (Eisenhofer et al., 2004 [38])
Pancreatic Adenocarcinoma Signaling	0.383707	0.0084	MEN2A vs VHL (Qin et al., 2010 [5] (Affymetrix HG-133A Array))
IL-6 Signaling	0.0120226	0.0161	MEN2A vs VHL (Qin et al., 2010 [5] (Affymetrix HG-U133A 2.0 Array))
IL-6 Signaling	0.0446684	0.0484	MEN2A vs VHL (Eisenhofer et al., 2004 [38])
IL-6 Signaling	0.399025	0.0565	MEN2A vs VHL (Burnichon et al., 2011 [6] (Affymetrix HG-133 Plus 2.0 Array))
