# Supplementary material for: Integrative analysis of neuroblastoma and pheochromocytoma genomics data
Source: BMC Med Genomics. 2012 Oct 29;5:48. doi: 10.1186/1755-8794-5-48 (PMC3495658; doi:10.1186/1755-8794-5-48)
Supplement: Additional file 2 — Significant gene expression changes between NB or PCC and other normal tissues and tumors (positive fold change values are marking the up-, negatives the downregulated genes in NB or PCC). Genes are ranked by the number of significant expression changes between NB or PCC and other normal tissues and tumors. [file 1755-8794-5-48-S2.xls]

## Sheet: Munkalap1
Additional File 2. Significant gene expression changes between NB or PCC and other normal tissues and tumors (positive fold change values mark the up-, negatives the downregulated genes in NB or PCC. Genes are ranked by the number of significant expression changes between NB or PCC and other normal tissues and tumors.
Symbol	Entrez Gene Name	NB vs alveolar rhabdomyosarcoma	PCC vs alveolar rhabdomyosarcoma	NB vs anaplastic mixed oligo-astrocytoma	PCC vs anaplastic mixed oligo-astrocytoma	NB vs anaplastic oligodendroglioma	PCC vs anaplastic oligodendroglioma	NB vs anaplastic thyroid carcinoma	PCC vs anaplastic thyroid carcinoma	NB vs astrocytoma	PCC vs astrocytoma	NB vs chondroblastoma	PCC vs chondrobalstoma	NB vs chondroma	PCC vs chondroma	NB vs chondromyxoid fibroma	PCC vs chondromyxoid fibroma	NB vs chondrosarcoma	PCC vs chondrosarcoma	NB vs chromophobe renal cell carcinoma	PCC vs chromophobe renal cell carcinoma	NB vs clear cell renal cell carcinoma	PCC vs clear cell renal cell carcinoma	NB vs dedifferentiated chonondrosarcoma	PCC vs dedifferentiated chondrosarcoma	NB vs embryonal rhabdomyosarcoma	PCC vs embryonal rhabdomyosarcoma	NB vs Ewing sarcoma	PCC vs Ewing sarcoma	NB vs fibromatosis	PCC vs fibromatosis	NB vs follicular thyroid adenoma	PCC vs follicular thyroid adenoma	NB vs follicular thyroid carcinoma	PCC vs follicular thyroid carcinoma	NB vs ganglioneuroma	PCC vs ganglioneuroma	NB vs ganlioneuroblastoma	PCC vs ganglioneuroblastoma	NB vs glioblastoma	PCC vs gllioblastoma	NB vs hepatocellular adenoma	PCC vs hepatocellular adenoma	NB vs hepatocellular carcinoma	PCC vs hepatocellular carcinoma	NB vs hypothalamic hamartoma	PCC vs hypothalamic hamartoma	NB vs juvenile pilocytic astrocytoma	PCC vs juvenile pilocytic astrocytoma
SLC6A2	solute carrier family 6 (neurotransmitter transporter, noradrenalin), member 2	7.83	10.404	8.586	10.422	8.64	10.025	8.523	10.536	8.396	9.922	8.477	11.504	8.347	9.117	8.103	9.318	8.142	9.88	7.154	6.213	8.819	10.5	8.53	10.269	8.277	11.015	8.217	11.46	8.66	10.301	8.524	11.655	8.812	11.771	7.059	9.531	4.384	6.914	8.656	10.497	8.358	10.155	7.669	9.032	8.548	12.874	8.238	11.947
CHRNA3	cholinergic receptor, nicotinic, alpha 3 (neuronal)	17.203	19.835	20.473	23.605	17.66	20.362	23.254	26.812	17.805	20.529	27.546	31.761	15.78	18.194	19.766	22.79	18.595	21.44	13.094	15.097	18.795	21.671	18.557	21.396	18.853	21.737	26.126	30.123	16.386	18.893	24.452	28.193	23.116	26.653	3.851	4.44		4.522	21.373	24.643	20.914	24.114	20.535	23.676	25.903	29.865	25.265	29.13
DBH	dopamine beta-hydroxylase (dopamine beta-monooxygenase)	19.905	26.37	25.192	33.375	21.031	27.862	18.321	24.272	26.176	34.678	22.233	29.454	18.658	24.718	20.034	26.542	18.425	24.409	18.573	24.605	21.235	28.132	20.36	26.973	17.286	22.9	20.82	27.583	16.955	22.462	19.756	26.173	19.228	25.473	13.239	17.539	10.438	13.828	23.773	31.495	13.344	17.679	21.879	28.985	18.425	24.409	22.281	29.518
PHOX2A	paired-like homeobox 2a	8.502	6.486	11.317	8.634	8.798	6.712	8.294	6.328	10.185	7.771	8.482	6.471	8.414	6.419	7.761	5.921	7.428	5.667	9.337	7.124	7.561	5.769	9.308	7.101	7.209	5.5	8.481	6.471	6.275	4.787	9.688	7.391	8.557	6.528	7.503	5.724	8.267	6.307	9.948	7.59	9.656	7.367	8.937	6.818	11.026	8.412	10.845	8.274
PHOX2B	paired-like homeobox 2b	33.623	8.411	42.726	10.688	41.85	10.469	44.64	11.167	39.439	9.866	43.483	10.878	34.485	8.627	36.786	9.202	39.823	9.962	36.014	9.009	41.207	10.308	43.554	10.896	39.669	9.924	43.52	10.887	44.732	11.19	43.918	10.987	45.276	11.326	5.697		7.108		40.664	10.173	46.701	11.683	46.328	11.589	49.91	12.485	38.043	9.517
GATA3	GATA binding protein 3	19.884	13.799	20.676	14.348	22.883	15.88	13.842	6.797	21.056	14.612	17.693	12.279	13.373	5.819	17.786	12.343	15.662	10.189	8.92		13.979	6.254	17.328	11.296	18.863	13.091	16.251	10.451	21.976	15.251	15.088	7.432	13.711	8.08	14.383	9.981	9.633	6.685	22.205	15.41	24.15	16.759	18.282	12.687	26.141	18.141	19.367	13.44
TLX2	T-cell leukemia homeobox 2	4.01	2.903	4.925	3.565	4.15	3.004	3.916	2.835	4.765	3.449	4.283	3.101	3.717	2.691	3.887	2.814	4.101	2.968	4.122	2.983	3.999	2.895	3.904	2.826	3.896	2.82	3.721	2.694	3.401	2.462	4.433	3.209	4.291	3.106	2.413		2.911	2.107	4.379	3.17	3.479	2.518	3.454	2.5	4.902	3.548	4.644	3.362
GATA2	GATA binding protein 2	8.386	2.935	15.052	5.74	15.436	5.886	18.191	6.936	14.508	5.532	15.412	5.877	13.947	5.318	17.128	6.531	12.273	4.68	5.712	2.132	12.928	4.93	12.459	4.751	8.855	2.805			11.472	4.374	12.888	4.914	17.783	6.781	2.35	2.824	5.418	3.857	16.973	6.472	14.426	5.501	13.15	5.015	11.716	4.468	17.734	6.762
MAB21L2	mab-21-like 2 (C. elegans)	16.859	19.146	18.271	20.749	17.675	20.072	16.135	18.323	17.298	19.644			10.405	11.816	-13.348		7.606	8.638	18.22	20.691	16.939	19.236	17.603	19.991	13.201	14.991	19.339	21.961	17.272	19.615	14.413	16.368	15.507	17.61	9.918	11.263	7.953	9.032	16.959	19.259	15.346	17.427	15.572	17.684	17.367	19.722	15.929	18.089
ISL1	ISL LIM homeobox 1	16.436	4.828	38.379	11.273	40.925	12.021	41.503	12.191	37.148	10.911	45.37	13.327	37.427	10.994	38.069	11.182	26.556	7.801	40.552	11.912	42.66	12.531	36.954	10.855	24.317	7.143	30.024	8.819	35.586	10.453	39.683	11.656	11.382		6.988		10.984		38.444	11.292	37.77	11.094	42.381	12.449	40.155	11.795	37.635	11.055
PRPH	peripherin	11.761	4.066	14.311	4.947	12.893	4.457	13.55	4.684	13.464	4.654	4.754		14.761	5.103	-19.522	4.325	11.487	3.971	12.827	4.434	14.497	5.011	14.09	4.871	7.222		13.108	4.531	16.959	5.862	15.833	5.473	13.749	4.753					12.265	4.24	18.907	6.536	20.104	6.95	17.584	6.078	11.521	3.983
TH	tyrosine hydroxylase	12.683	35.452	17.806	49.771	15.134	42.301	14.714	41.128	17.309	48.381	16.626	46.471	14.897	41.638	14.973	41.853	15.433	43.136	15.411	43.076	12.211	34.13	15.116	42.252	13.45	37.594	14.786	41.328	13.049	36.475	14.927	41.724	11.442	31.981		15.6			17.627	49.269	17.54	49.027	15.968	44.633	15.811	44.195	15.519	43.378
CHGB	chromogranin B (secretogranin 1)	66.377	147.027	9.736	21.566	7.681	17.014	65.925	146.025	10.941	24.234	52.356	115.969	62.327	138.055	67.489	149.49	56.23	124.551	54.946	121.707	55.741	123.467	61.682	136.627	75.664	167.597	28.964	64.157	56.442	125.02	58.292	129.118	68.421	151.553		10.812		10.118	27.704	61.365	58.446	129.46	65.355	144.763		10.092	13.767	30.494
HAND2	heart and neural crest derivatives expressed 2	2.75	2.23	3.428	2.78	2.718	2.204	3.508	2.845	3.509	2.845	3.45	2.798	3.032	2.459	3.299	2.675	3.166	2.567	2.79	2.262	3.128	2.537	3.374	2.736	2.704	2.193	2.403		2.513	2.037	3.825	3.102	3.449	2.797			2.478		3.384	2.744	2.648	2.147	2.445		2.821	2.288	3.112	2.524
CELSR3	cadherin, EGF LAG seven-pass G-type receptor 3 (flamingo homolog, Drosophila)	3.39	3.121	2.723	2.27	2.096		3.237	2.699	2.278		4.684	3.905	3.2	2.782	-3.617	3.167	3.376	2.814	3.306	2.756	3.5	2.931	3.448	3.162	2.867	2.665	3.615	3.014	2.731	2.597	4.211	3.511	4.474	3.73	3.236	3.078	3.325	3.001	2.617	2.182	3.317	3.155	2.852	2.465	2.228		3.83	3.193
ELAVL1	ELAV (embryonic lethal, abnormal vision, Drosophila)-like 1 (Hu antigen R)	-7.098	-5.81	-2.916	-2.387	-2.388		-6.812	-5.576	-2.618		-5.583	-4.57	-4.826	-3.95	-4.548	-3.723	-4.673	-3.825	-4.667	-3.82	-3.815	-3.123	-5.437	-4.45	-9.703	-7.943	-6.529	-5.344	-5.077	-4.156	-6.286	-5.145	-5.623	-4.603	-3.734	-3.057	-5.504	-4.505	-4.494	-3.679	-3.63	-3.198	-3.976	-3.255	-2.43		-2.578
DUSP26	dual specificity phosphatase 26 (putative)	3.773	2.974			2.572		8.682	6.843	3.129	2.466	6.222	4.904	6.79	5.352	7.295	5.75	7.446	5.87	5.861	4.62	7.025	5.538	7.87	6.203	5.554	4.378	6.42	5.06	6.205	4.891	10.244	8.075	7.983	6.293	2.51		3.644	2.872	4.725	3.724	6.323	4.984	6.616	5.215	2.65		3.845	3.031
MAB21L1	mab-21-like 1 (C. elegans)	7.773		25.693	8.108	25.128	7.93	24.22	7.643	25.454	8.033	24.285	7.664	20.903	6.597	21.137	6.67	20.412	6.442	23.629	7.457	24.808	7.829	22.941	7.24			26.953	8.506	14.206	4.483	25.623	8.086	23.394	7.383	8.748		9.142		23.009	7.261	27.458	8.665	27.301	8.616	24.237	7.649	20.562	6.489
NOL4	nucleolar protein 4	6.789	4.564	3.742		4.803	3.229	6.806	4.575	3.089		7.458	5.013	4.63	3.112	6.393	4.298	5.965	4.009	6.683	4.492	6.446	4.333	6.139	4.127	7.838	5.269	6.14	4.127	6.649	4.47	5.876	3.95	6.06	4.073	7.145	4.803	5.024	3.377	4.752	3.194	7.139	4.799	6.777	4.555			4.176
RUNDC3A	RUN domain containing 3A	7.955	4.908					7.991	4.93			8.659	5.342	8.247	5.088	6.984	4.309	6.533	4.031	6.897	4.255	9.186	5.667	7.943	4.9	8.544	5.271	7.121	4.393	7.946	4.902	8.581	5.294	8.432	5.202	4.064	2.103	3.537	2.424	3.453	2.07	9.03	5.571	9.828	6.063	2.625	2.318	3.334	1.901
CHGA	chromogranin A (parathyroid secretory protein 1)	4.919	45.243		42.134		22.52	5.597	51.483		35.278	7.134	65.62	5.794	53.297	5.24	48.197	5.27	48.474	5.821	53.539	5.586	51.385	5.137	47.247	6.214	57.156	5.796	53.311	5.806	53.406	6.73	61.906	6.14	56.48		38.56	5.582	51.342	5.556	51.101	5.957	54.792	6.168	56.729		36.156	7.249	66.679
MEG3	maternally expressed 3 (non-protein coding)	9.773	12.629		9.164		9.028	22.939	29.643	9.191	12.93	22.529	29.112	22.632	29.246	21.454	27.724	23.233	30.022	22.792	29.452	21.039	27.187	19.823	25.616			11.775	15.216	10.994	14.207	26.991	35.114	24.516	31.681		2.179		6.689	15.042	19.438	21.561	27.863	21.751	28.107		1.979	10.325	13.342
RIMBP2	RIMS binding protein 2	11.463	8.038	4.497		4.614		13.507	9.471			14.072	9.867	11.208	7.859	-13.349	8.544	10.716	7.513	7.647	5.362	10.7	7.503	12.938	9.072	9.35	6.556	10.913	7.652	7.125	4.996	9.983	7	7.421	5.203	6.38	4.474			9.038	6.337	13.913	9.756	13.758	9.647			10.649	7.467
TMOD1	tropomodulin 1	14.486	7.364	7.618	3.873	8.335	4.237	17.487	8.89	8.278	4.209	16.953	8.619	17.92	9.111	23.021	11.703	16.944	8.614	19.954	10.144	16.179	8.225	17.722	9.01	22.912	11.648	23.06	11.723	20.886	10.618	14.426	7.334	14.389	7.315	5.283		4.069		6.453		7.784	3.957	13.238	6.73	8.607	4.376
CDK5R2	cyclin-dependent kinase 5, regulatory subunit 2 (p39)	2.594	3.811		2.736		2.464	2.604	3.826		2.809	2.737	4.02	2.607	3.83	2.458	3.611	2.49	3.658	2.804	4.12	2.721	3.997	2.757	4.05	2.4	3.526	2.461	3.616	2.412	3.544	2.906	4.269	2.5	3.673	2.322	3.411	2.355	3.459	2.278	3.347	2.379	3.496	2.587	3.8		2.471	2.551	3.747
KCNQ2	potassium voltage-gated channel, KQT-like subfamily, member 2	15.375	8.206	2.258	2.038			14.997	8.005			19.762	10.548	15.243	8.135	16.278	8.688	16.089	8.587	16.407	8.757	15.167	8.095	14.511	7.745	9.279	4.953	12.412	6.625	14.17	7.563	17.282	9.224	14.234	7.597	9.514	5.078	6.463	3.696	6.336		17.952	9.582	18.449	9.847			4.127
PTPRH	protein tyrosine phosphatase, receptor type, H	3.181	2.401	4.425	3.34	3.34	2.521	3.282	2.477	3.97	2.996	3.914	2.954	2.889	2.18	3.575	2.698	3.472	2.62	3.564	2.69	3.209	2.421	3.395	2.562	3.094	2.335	3.346	2.525	2.669		4.155	3.136	3.381	2.552					3.626	2.736	3.244	2.448			2.18		3.561	2.687
THRA (includes EG:21833)	thyroid hormone receptor, alpha	2.535	1.569	-2.56	-3.576	-2.397	-2.7	3.21	1.588	-3.131	-3.582	2.915	1.875	-4.631	1.645	-2.431	1.601	-3.962	1.558	-2.437	1.606	2.657	1.622	2.983	1.629	2.667			1.775	-3.389		-2.34	1.894	2.118	1.797		2.576		2.278	-2.616	1.683	3.384	2.007	3.248	1.714	-1.963	-3.309		-2.098
SCG3	secretogranin III	5.218	3.696		-3.081		-3.149	5.261	3.726	-4.412	-6.23	5.461	3.868	5.415	3.835	5.086	3.602	5.381	3.811	3.479		5.19	3.676	5.447	3.858	5.144	3.643	4.52	3.201	5.406	3.829	5.522	3.911	5.367	3.801	3.956						5.473	3.876	5.494	3.891			-3.327	-4.697
SBF1	SET binding factor 1	2.143		2.934	2.464	-2.28	-2.138	2.92	2.452	2.569	2.158	2.79	2.343	2.959	2.485	2.639	2.216	2.936	2.466	2.616	2.197	2.463	2.068	3.348	2.812	2.176		2.256		2.677	2.248	-2.213	-2.075					2.314	2.355	2.369	1.99	2.482	2.085	2.976	2.499	2.326	2.112	2.093
DDC	dopa decarboxylase (aromatic L-amino acid decarboxylase)	15.553	31.327	19.981	40.245	17.733	35.717	17.225	34.693	19.258	38.788	20.305	40.897	15.768	31.758	18.33	36.918	16.225	32.68	17.559	35.366			18.463	37.187	18.244	36.745	20.543	41.376	17.346	34.938	17.287	34.818	13.362	26.913		10.937		12.153	18.697	37.658	15.668	31.557			18.491	37.243	18.722	37.708
ELAVL4	ELAV (embryonic lethal, abnormal vision, Drosophila)-like 4 (Hu antigen D)	35.793	5.309	8.829		8.247		40.956	6.075	8.327		42.091	6.243	35.302	5.236	33.123	4.913	38.104	5.652	33.085	4.907	41.923	6.218	41.037	6.087	33.039	4.9	21.857		38.343	5.687	44.597	6.615	40.962	6.076	8.563		6.548		11.739		34.667	5.142	38.885	5.767	10.724		16.503
MYT1	myelin transcription factor 1	5.772	3.093			2.34		5.737	3.075	3.016		6.27	3.36	5.578	2.989	5.586	2.993	5.445	2.918	5.75	3.082	5.806	3.112	5.679	3.043	5.624	3.014	5.321	2.852	4.941	2.648	5.61	3.006	5.202	2.788	3.842		2.919		4.527	2.426	5.342	2.863	6.011	3.221	2.405			-2.421
SEZ6L	seizure related 6 homolog (mouse)-like	3.867	2.899					4.009	3.023			4.84	3.628	4.03	3.021	4.239	3.178	3.6	2.798	3.698	2.772	3.793	2.844	3.582	2.86	4.213	3.159	3.137	2.348	3.849	2.885	4.55	3.411	3.587	3.06	3.316	3.563	3.006	3.733			4.581	3.435	4.791	3.591		3.369		2.315
STMN2	stathmin-like 2	185.877	23.473	22.917		16.973		198.364	25.05	38.879		216.381	27.325	161.889	20.444	177.996	22.478	131.344	16.587	171.714	21.685	165.749	20.931	169.482	21.403	177.743	22.446	165.301	20.875	155.053	19.581	198.955	25.125	183.671	23.195			11.572		54.844		176.037	22.231	143.907	18.173	13.764		108.223	13.667
SCN3B	sodium channel, voltage-gated, type III, beta subunit	5.437	4.853					8.461	7.551			10.72	9.567	8.559	7.639	-10.815	9.207	8.237	7.351	7.136	6.389	8.207	7.324	9.04	8.067			5.873	5.47	9.156	8.171	6.955	6.207	8.059	7.192	5.462	4.874	4.932	4.401	4.156	4.461	10.733	9.579	12.018	10.725			10.265	9.16
CELF3	CUGBP, Elav-like family member 3	2.726	2.496	2.923	2.677			5.364	4.911	2.157		4.075	3.731	3.094	2.832	3.329	3.048	3.555	3.254	2.559	2.343	4.018	3.679	3.858	3.533	3.025	2.77	2.314	2.119	3.01	2.756	5.825	5.333	5.259	4.815	2.25	2.06	2.665	2.44	2.624	2.403					2.414	2.21	3.182	2.913
ICA1	islet cell autoantigen 1, 69kDa	6.265	2.485	4.326	2.037	4.05	1.757	4.309	1.824	4.44	2.074	5.079	2.108	4.21	1.798	-5.977		4.48	1.922	2.196		3.998	1.815	2.839	1.83	6.189	2.455	6.846	2.716	4.238		3.826	1.92	2.7		4.42		3.713		4.869	1.907	2.767		3.597	1.856	4.07		3.755
KIF5C	kinesin family member 5C	25.429	7.777					38.892	11.895			43.359	13.262	36.384	11.128	41.265	12.621	39.223	11.997	35.262	10.785	36.282	11.097	32.848	10.047	33.1	10.124	33.653	10.293	26.805	7.47	28.103	8.595	19.732	5.499	3.864		5.584		6.067		15.549	4.333	47.231	14.446		-5.98
L1CAM	L1 cell adhesion molecule	11.785	25.169		9.006		7.568	5.804	12.395		10.09	14.987	32.008	11.783	25.165	-13.929	26.895	10.49	22.402		9.328	9.536	20.364	8.667	18.509	12.298	26.264	11.186	23.888	10.939	23.361	13.95	29.791	12.863	27.471		2.254		2.615	6.902	14.74	15.513	33.131	16.801	35.88		11.856	12.475	26.641
SYP	synaptophysin	3.137	5.677					3.847	6.961		2.459	3.259	5.898	2.996	5.421	3.202	5.794	3.164	5.726	2.697	4.881	3.018	5.462	2.994	5.417	2.662	4.816	2.574	4.657	2.708	4.901	3.843	6.953	3.027	5.476		3.17	2.575	4.66		3.128	2.736	4.951	2.714	4.911		3.762		3.42
TFAP2B	transcription factor AP-2 beta (activating enhancer binding protein 2 beta)			24.747	11.432	21.081	9.739	21.972	10.15	22.64	10.459	24.234	11.195	22.605	10.443	21.622	9.989	23.25	10.74	10.14		16.017		23.245	10.738	17.953	8.294			19.564	9.038	22.893	10.576	21.928	10.13	16.48		19.28	8.907	22.123	10.22	22.01	10.168	21.44	9.904	22.199	10.255	24.687	11.405
ASTN1	astrotactin 1	3.909	3.807	-4.569	-4.692			4.226	4.116	-4.377	-4.494	4.569	4.449			4.103	3.996	3.939	3.836	3.959	3.856	4.158	4.05	4.596	4.476	3.382	3.294	3.184	3.101	3.538	3.445	4.422	4.307	3.541	3.448							3.869	3.768	4.061	3.955	-3.104	-3.187	-5.125	-5.262
RIMS3	regulating synaptic membrane exocytosis 3	6.804						18.507	8.595			20.783	9.652	16.933	7.864	18.075	8.394	16.986	7.889	15.59	7.241	15.412	7.158	18.125	8.418	8.204		15.16	7.041	18.174	8.441	13.519	6.279	18.639	8.657					6.543		21.733	10.094	19.174	8.905		1.895	9.861	4.58
D4S234E	DNA segment on chromosome 4 (unique) 234 expressed sequence	17.688	6.75	8.143		8.617		22.36	8.534	10.578		19.623	7.489	24.292	9.271	24.908	9.506	24.371	9.301	26.391	10.072	18.963	7.237	24.935	9.516	19.237	7.342	13.418	5.121	22.369	8.537	28.702	10.954	27.796	10.608					8.825		25.138	9.594	24.347	9.292	5.239		8.955
EPB41L1	erythrocyte membrane protein band 4.1-like 1	5.973	9.2		3.436		3.429	7.972	10.576		4.329	6.877	5.414	5.086	3.813	8.311	7.261	7.542	5.987			4.07	3.567	8.755	7.615	7.454	10.649	9.074	7.323	9.294	8.534	5.643	6.375	4.547	7.173		5.634		7.211		3.398	11.452	11.36	10.343	9.601		6.794		4.454
GRIA2	glutamate receptor, ionotropic, AMPA 2	16.604	12.268	-5.678	-7.685		-6.084	11.662	8.617		-6.989	16.547	12.226	14.907	11.014	-16.742		12.627	9.329	17.128	12.655	16.732	12.363	16.682	12.326	16.95	12.524	17.012	12.569	15.557	11.494	17.291	12.776	15.953	11.787							16.947	12.521	16.76	12.383		-5.628	-6.927	-9.375
PCBP3	poly(rC) binding protein 3	2.371	2.42	2.128	2.172			2.354	2.403	2.367	2.416	2.515	2.567			2.352	2.401	2.332	2.38	2.461	2.512	2.284	2.331	2.512	2.564	2.244	2.29	2.14	2.185	2.076	2.119	2.867	2.926	2.553	2.606					2.204	2.25	2.231	2.278	2.382	2.431	1.979	2.02	2.129	2.173
RUFY3	RUN and FYVE domain containing 3	12.558	5.074					16.246	5.718			16.533	7.894	16.543	8.668	15.42	9.727	17.286	12.509	13.339	4.439	16.307	5.427	17.101	6.359	17.362	5.778	14.125	4.701	11.066	3.683	12.613	4.198	14.171	5.628	4.137						19.858	11.036	20.169	14.084		-4.198
INSM1	insulinoma-associated 1		10.761					9.021	16.541			9.996	18.33	9.002	16.507	9.584	17.573	7.905	14.496	8.428	15.455	8.838	16.207	9	16.503	6.716	12.316	9.813	17.993	8.665	15.889	9.79	17.952	7.939	14.557	6.376	11.691		11.475			9.393	17.223	9.842	18.047			8.073	14.804
SPEG	SPEG complex locus		2.38		2.333		2.418	2.558	2.751			2.405	2.586	3.26	3.506	3.295	3.543	2.942	3.164	3.156	3.393	3.27	3.517	3.269	3.516		2.392	2.753	2.96		2.405	3.181	3.42	3.037	3.265	2.315	2.489	2.899	3.118			3.169	3.408	3.314	3.564				2.345
SYPL1	synaptophysin-like 1	-2.489	-2.441	-4.406	-4.311			-6.212	-6.078	-4.035	-3.948	-6.732	-6.586	-6.113	-5.981			-3.88	-3.797	-11.885	-11.628	-3.777	-3.037	-8.389	-8.208	-3.311	-3.247	-8.096	-7.922	-4.104	-4.016	-6.633	-6.49	-8.408	-8.227	-5.006	-4.908	-4.813	-4.719	-4.632	-4.533	-6.632	-6.489	-6.136	-6.004	-5.946	-5.83
GNAS	GNAS complex locus	18.041		7.242		7.527		31.219	9.363	8.433		39.692	11.904	29.94	8.98	32.038	9.609	25.626	7.686	11.883		31.608	9.48	30.89	9.265	30.38	9.112	34.153	10.243	31.608	9.48	3.434	2.473	2.874						17.727		35.832	10.747	33.674	10.099			23.525	7.056
MPP2	membrane protein, palmitoylated 2 (MAGUK p55 subfamily member 2)	2.384	2.202					2.859	2.642			2.836	2.62	2.109	1.949	2.834	2.618	2.256	2.085	1.855		2.68	2.476	2.302	2.127	2.576	2.38	2.457	2.27	2.266	2.094	2.596	2.399	2.963	2.738	2.41	2.227	2.455	2.268			2.365	2.185	2.452	2.266			1.935	1.788
SNAP91	synaptosomal-associated protein, 91kDa homolog (mouse)	16.152	7.068					19.771	8.651			20.996	9.187	17.129	7.495	18.75	8.204	16.118	7.053	19.147	8.378	16.77	7.338	19.422	8.499	19.081	8.349	16.787	7.346	18.07	7.907	18.078	7.91	10.307	4.51					7.919		17.301	7.571	19.506	8.536		-4.202
FAIM2	Fas apoptotic inhibitory molecule 2		6.116					6.766	10.881			5.706	9.176	4.73	7.606	-6.026	8.128	4.95	7.961	5.863	9.43	6.067	9.756	5.55	8.926		4.23	6.326	10.173	5.975	9.608	6.634	10.668	6.146	9.884		2.301		2.596			6.244	10.042	6.627	10.657		2.393
INA	internexin neuronal intermediate filament protein, alpha	17.989	7.204					20.211	8.094			19.075	7.639	17	6.808	18.678	7.48	16.158	6.471	20.304	8.131	21.123	8.459	17.464	6.994	16.546	6.626	8.628		17.752	7.109	25.27	10.12	22.841	9.147					9.387		22.678	9.082	22.416	8.977			17.061	6.832
PAK3	p21 protein (Cdc42/Rac)-activated kinase 3		5.428					4.822	8.602			6.152	10.975	4.728	8.434	-6.272	8.114	5.216	9.304	4.179	7.455	4.694	8.373	5.799	10.345	3.784	6.75	3.468	6.186	5.301	9.457	5.635	10.052	5.397	9.628		4.051		3.664		5.303	5.529	9.862	5.973	10.654				4.56
SHC2	SHC (Src homology 2 domain containing) transforming protein 2	4.444	4.863					4.418	4.834			5.295	5.793	4.073	4.457	4.833	5.288	3.635	3.977	4.213	4.61	3.294	3.605	4.245	4.644	3.479	3.806		2.427	2.396	2.622	3.058	3.345		2.548	3.051	3.338	3.29	3.599	2.433	2.662					3.428	3.751
SARM1 (includes EG:23098)	sterile alpha and TIR motif containing 1	2.66	1.64	1.659		1.906		3.044	2.226	1.859		2.801	2.048	2.386	1.744	2.048		2.541	1.858	2.307	1.686	2.208	1.614	2.922	2.041	2.675	1.625	2.118		2.358	1.724	2.237	1.625	2.422	1.771	1.984		2.084		1.817		2.843	1.838	2.435	1.715	2.504	1.605	2.161
APC2 (includes EG:10297)	adenomatosis polyposis coli 2	3.684	2.495		-2.966		-2.379	4.616	3.126	-2.561	-3.781	4.651	3.15	3.875	2.624	3.219	2.18	3.369	2.282	3.674	2.488	3.53	2.391	3.824	2.59	3.41	2.309	3.031		2.613		5.488	3.717	4.034	2.732	2.631		3.103			-2.389	2.66		2.598		2.276			-3.16
HMP19	HMP19 protein	10.96	6.093					11.507	6.397			11.325	6.296	10.445	5.806	10.276	5.712	10.905	6.062	8.649	4.808	9.757	5.424	11.307	6.286	9.623	5.35	8.628	4.797	10.01	5.565	11.864	6.596	11.173	6.211					4.975		10.514	5.845	10.799	6.004
KCNH2	potassium voltage-gated channel, subfamily H (eag-related), member 2				2.715			3.747	5.692		3.049	3.192	4.791	3.29	5.049	3.622	5.741	2.932	4.059	2.646	4.204	3.162	5	3.027	4.88		3.501	2.806	4.569	2.831	4.608	3.658	5.688	3.595	5.853		3.748	2.859	3.728			3.541	5.765	3.527	5.742	3.836	5.002
SLC4A8	solute carrier family 4, sodium bicarbonate cotransporter, member 8	2.27	2.217					2.584	2.523			2.538	2.478	2.134	2.084	2.165	2.114	2.259	2.206	2.314	2.26	2.38	2.325	2.444	2.387	2.425	2.368	2.236	2.184	2.624	2.562	2.604	2.544	2.395	2.339	2.316	2.262	2.031				2.372	2.317	2.475	2.418
PTPRN2	protein tyrosine phosphatase, receptor type, N polypeptide 2	9.702	8.009					9.576	7.905			13.433	11.089	8.312	6.861	11.67	9.634	8.741	7.216	8.281	6.836	7.887	6.511	8.347	6.89	11.971	9.883	11.015	9.093	10.329	8.527			6.741	5.565		2.799	1.893	2.622			13.399	11.061	13.394	11.057		2.737
SYT11	synaptotagmin XI	9.833	4.606		-3.707			12.059	6.277	2.854		6.508	3.44	9.217	3.515	-10.469		9.292	4.708	10.492	4.792	10.759	4.744	9.934	4.72	12.208	4.58	9.984	4.404	8.672	3.727	14.541	7.748	13.384	7.132		-3.759		-3.053			15.223	8.112	14.669	7.817				-3.266
MADD	MAP-kinase activating death domain	2.303	2.31					2.507	2.515			2.374	2.382	2.195	2.202	-2.283	1.854	2.341	2.348	2.815	2.824	2.327	2.334	1.936	1.942	1.946	1.952			2.598	2.606	2.325	2.332	2.061	2.067					1.98	1.986	2.981	2.99	2.823	2.832				1.702
PPFIA3	protein tyrosine phosphatase, receptor type, f polypeptide (PTPRF), interacting protein (liprin), alpha 3	2.176	2.513	2.432	2.808			2.855	3.296	2.118	2.445	2.547	2.941	2.658	3.069	2.44	2.817		2.132	2.655	3.065	2.763	3.19	2.593	2.994	1.685				2.546	2.939	2.393	2.763	2.342	2.704		2.377	1.769	2.124	2.46	2.84	2.181	2.519	2.122	2.45	1.706			2.301
RAB3A	RAB3A, member RAS oncogene family	2.674	4.01		2.263			3.098	4.646			3.102	4.652	2.732	4.097	2.749	4.123	2.573	3.858		2.553	2.708	4.061	2.72	4.08	2.5	3.749		3.14		3.11	3.26	4.89	2.867	4.299	2.709	4.063	3.045	4.566		2.801	2.432	3.647	2.226	3.338	2.245	3.368	2.289	3.433
SNAP25	synaptosomal-associated protein, 25kDa	14.372	9.212		-4.515		-4.951	15.244	9.771			15.667	10.042	11.805	7.567	16.511	10.583	13.806	8.849	16.458	10.549	13.921	8.923	19.056	12.215	11.245	7.208	7.544				15.676	10.048	17.376	11.138							18.815	12.06	12.086	7.747	-7.294	-11.379
AP3B2	adaptor-related protein complex 3, beta 2 subunit	4.65	2.841					4.655	2.844			5.048	3.085			5.084	3.107	4.395	2.685	4.315	2.637	4.456	2.723	4.603	2.813	4.6	2.811	3.357		3.758		4.498	2.749	4.017	2.455	3.209		2.492				4.777	2.919	4.689	2.865
DPP6	dipeptidyl-peptidase 6	4.128	5.76					5.633	7.86			6.433	8.976	3.352	4.678	5.658	7.895	5.791	8.081	5.381	7.508	5.172	7.216	6.208	8.663	4.954	6.912	5.937	8.284	6.711	9.365		3.494	3.321	4.634		4.122		3.859			6.091	8.5	6.848	9.556
MAPT	microtubule-associated protein tau	23.421	16.759					27.173	19.444			25.974	18.586	25.421	18.19	24.921	17.833	26.364	18.865	26.715	19.117	6.872		22.31	15.964	26.872	19.229			18.451	13.203	26.901	19.25	18.228	13.044							15.889	11.37	20.117	14.395
APLP1	amyloid beta (A4) precursor-like protein 1	5.5	7.386					6.707	9.007				3.911	6.075	8.158	5.358	7.195	4.64	6.23	5.573	7.484	5.168	6.94	5.975	8.024	5.38	7.225			6.575	8.829	7.448	10.002	5.028	6.752		4.784	4.4	5.909			6.082	8.168	6.696	8.993
KIF1A	kinesin family member 1A							5.99	9.278			6.708	10.39	5.362	8.305	5.312	8.228	5.804	8.989	5.324	8.246	4.951	7.668	6.227	9.645		5.648	6.38	9.882	4.791	7.42	6.464	10.012	5.177	8.018				5.503		4.804	5.887	9.118	5.803	8.987
NACAD	NAC alpha domain containing	6.25	3.842					8.618	5.297	3.353		5.495	3.378	4.864		4.04		5.892	3.622	6.339	3.896	6.848	4.21	7.266	4.466	6.095	3.747	5.636	3.464	6.698	4.117	8.699	5.348	8.906	5.475			4.338				8.527	5.242	8.401	5.164	4.126
NDRG4	NDRG family member 4	6.875	8.55					8.796	10.941			6.1	7.587			8.51	10.584	6.86	8.532	6.067	7.546	7.386	9.186	7.57	9.416	6.36	7.91	8.102	10.078	4.625	5.752	8.278	10.296	6.948	8.642							8.249	10.26	8.906	11.078
NOTCH2	notch 2	-3.978	-3.772	-5.182	-4.662	-3.105		-5.47	-4.921	-6.635	-5.969	-11.298	-10.712	-3.31		-10.821	-10.259	-4.65	-4.183			-3.274		-5.141	-4.719	-6.988	-6.286			-5.228	-4.703	-4.801	-4.319	-3.389		-3.835	-3.452	-4.902	-4.648	-6.112	-5.498	-3.615	-3.252	-2.677		-7.496	-7.107	-5.36	-4.822
SLC18A1	solute carrier family 18 (vesicular monoamine), member 1		6.924		9.883		7.918	3.647	11.504		9.037	3.801	11.99		8.232	3.568	11.254		9.671		9.07		9.575	3.301	10.411		6.595	3.885	12.253		9.286	3.571	11.264	3.429	10.814		10.116		9.651		9.565	3.727	11.754	3.523	11.112	3.941	12.431	3.415	10.772
PSD	pleckstrin and Sec7 domain containing	2.443	2.567	2.127	2.235			3.061	3.218			2.478	2.604	2.661	2.797	2.77	2.911	2.495	2.623	2.335	2.454	2.655	2.79	2.94	3.09	2.307	2.425				2.148	2.945	3.095	2.605	2.738			2.131	2.239		2.154							2.277	2.393
SCG2	secretogranin II	30.36	56.88					18.536	34.728		14.802	17.336	32.479	12.862	24.097	31.243	58.534		17.063	37.082	69.474	30.098	56.389	21.97	41.161	39.168	73.383		17.315	15.242	28.557	38.183	71.537	39.852	74.664							42.622	79.853	40.647	76.154
TAGLN3	transgelin 3							9.434	4.912			8.494	4.423	7.707	4.013	8.255	4.298	7.689	4.003	7.453	3.88	7.859	4.092	7.666	3.992	5.153		8.362	4.354	7.164	3.73	9.227	4.804	9.673	5.036					3.57		9.058	4.716	9.082	4.729
DUSP8	dual specificity phosphatase 8	8.973	4.925	3.264				7.067	3.879	3.673		7.869	4.319	6.141	3.371	7.226	3.966	6.659	3.655	3.802		5.025		6.284	3.449	9.267	5.087	4.318		5.319	2.919	6.603	3.624	5.38	2.953	3.176		3.605		4.317		4.615		4.4				5.604	3.076
GNAO1	guanine nucleotide binding protein (G protein), alpha activating activity polypeptide O	3.931			-4.154		-3.042	4.603	2.492		-3.385	6.014	3.257	4.282	2.319	-4.464		4.3	2.329	3.818		4.039		4.717	2.554	3.929		4.825	2.613	4.882	2.643	4.98	2.697	4.223	2.287					2.89		4.122		4.876	2.641		-3.239
MAPK8IP2	mitogen-activated protein kinase 8 interacting protein 2	2.838	2.82					4.81	4.781			3.714	3.691	2.822	2.805	3.225	3.205	3.388	3.367	2.291	2.277	3.598	3.575	3.237	3.217	2.757	2.74			2.331	2.317	4.39	4.363	4.141	4.116			1.935	2.011							2.315	2.301	2.448	2.433
SULT4A1	sulfotransferase family 4A, member 1	3.566		2.885		2.197		5.884	2.851	2.874		5.424	2.628	4.315		5.291	2.564	4.666	2.261	4.476	2.169	4.779	2.316	5.263	2.55	3.759		3.955		3.688		6.317	3.061	5.071	2.457					3.749		4.725	2.289	4.193			-2.269	3.827
AGTPBP1	ATP/GTP binding protein 1	2.056						3.074	2	1.784		2.678	1.872	2.757		3.172		2.757	1.775	2.991	1.739	2.835	1.749	2.877	1.87	2.758		2.991		3.132	1.886	2.794	1.749	2.941	1.733	1.782	-2.466	1.823	-2.76	2.064		4.395	1.72	4.151	1.936		-2.66	1.822
EXOC7	exocyst complex component 7	3.411		2.023		-1.951	-2.057	2.306		2.057		2.956	2.654	2.658	2.386	3.314	2.234	2.663	2.391	3.592	2.024	2.374	2.131	2.346	2.106	2.983			-1.966	3.098	1.998	2.047						2.22	1.994	1.969	-2.019	2.845		2.437		1.944
MOB1A	MOB kinase activator 1A	-2.201	-2.862					-3.424	-3.762			-2.705	-3.518		-2.254	-2.135	-2.776		-2.494	-2.415	-2.654	-2.227	-2.896	-3.375	-4.062	-2.514	-3.269		-2.232	-2.643	-3.437	-2.279	-2.964	-2.797	-3.637	-2.858	-2.866	-3.024	-3.932		-2.495						-2.64
NRCAM	neuronal cell adhesion molecule			-4.448	-3.639	-2.561	-2.095	7.454	6.337	-2.423		12.669	10.77	13.169	11.195	10.426	8.863	11.149	9.478			6.187	5.259	15.738	13.379	6.394	5.435	12.728	10.82	10.717	9.111	6.466	5.497							-2.723	-2.228	16.136	13.717	9.148	7.777			-3.074	-2.515
RGS4	regulator of G-protein signaling 4							14.809				18.812	9.435	14.443		15.795	7.922	16.113	8.081	21.793	10.93	23.772	11.922	38.194	19.155			15.071		14.384		28.807	14.447	32.202	16.15					10.699		26.855	13.468	35.032	17.569			21.274	10.669
SMC1A	structural maintenance of chromosomes 1A	2.533	-4.115	2.975	1.916	2.229		3.923	-4.014	2.498		2.587		2.829		2.571		3.222	2.076	2.357		2.776		2.378	-3.861	2.768	-3.89	2.302	-3.617	2.508		2.926	1.885	2.945	1.897			2	-4.589	2.342		2.241		2.379		2.363	-3.895	3.028	1.951
ACTL6B	actin-like 6B	6.348		3.619		2.812		6.81	2.191	3.285		7.394	2.311	6.521		6.311		6.686	2.219	6.677		6.368		6.699	2.392	5.725		5.748	2.232	5.78	2.277	8.167	2.52	6.496		5.754		5.744		5.177		6.369	2.207	6.498	2.225	2.993		7.735	2.443
APLP2	amyloid beta (A4) precursor-like protein 2			-5.894	-10.155	-5.298	-9.129	-6.143	-10.585	-5.588	-9.629	-5.798	-9.991	-4.804	-8.279		-7.533		-4.799	-12.096	-20.843		-5.969	-3.251	-6.65		-4.508					-16.104	-27.75	-19.932	-34.346		-4.559		-5.551	-6.227	-10.73	-6.78	-11.683	-6.276	-10.814	-5.072	-8.74	-5.133	-8.845
GGCX	gamma-glutamyl carboxylase		3.764		3.911		4.465	-2.636	3.47		4.118	-3.197	3.729	-2.649	4.044	-2.339	3.005	-2.704	3.505	-2.495	3.843		3.049		4.177		4.205	-2.428	3.561		3.912	-2.718	3.709		4.7		4.285		5.152		4.225	-9.818	-7.164	-9.857	-7.192		6.63		3.856
GNAZ	guanine nucleotide binding protein (G protein), alpha z polypeptide	2.43						4.132	2.491			4.462	2.69	4.144	2.499	2.783		4.027	2.428	4.405	2.656	4.22	2.544	3.509		3.593		3.995	2.409	3.544		4.551	2.744	4.287	2.585			2.207		2.177		2.63		4.1	2.472		-2.446
GNG4	guanine nucleotide binding protein (G protein), gamma 4							2.339	2.463			3.018	3.178	2.406	2.533	2.447	2.577	2.285	2.405	2.447	2.576	2.518	2.651	2.748	2.893	2.31	2.432	2.676	2.818	2.462	2.592	3.226	3.396	2.621	2.759				2.205			3.098	3.262	2.917	3.071
AAK1	AP2 associated kinase 1	2.587			1.679			2.653	1.838			3.149	1.872		1.66	-4.321		2.452		2.781		2.956		2.931		2.572		3.25	1.678	2.488		2.661	1.725	2.954	1.848		1.715		2.173		1.644	3.562		3.732		-4.121	-7.085	2.654	1.665
CAMK2B	calcium/calmodulin-dependent protein kinase II beta	4.101	6.703					6.95	10.983			7.657	11.543	7.919	10.832	6.309	9.725	6.951	10.013	4.052	6.551	6.116	9.328	8.584	11.741	6.854	11.114		6.05	6.338	11.448					4.131	7.911	4.727	6.973					4.695	7.921
DLK1	delta-like 1 homolog (Drosophila)			16.26	254.792	15.647	245.197	16.245	254.57	18.368	287.838	17.653	276.627		203.484	16.908	232.92		55.337	17.5	274.232	15.507	242.993		102.397				184.956		151.213	17.049	267.156	15.142	237.283		81.741		56.253	18.618	291.752		183.61		186.9		180.836		190.427
HIST1H4A (includes others)	histone cluster 1, H4a		-3.611	6.215	2.344	4.443	1.784	3.985		4.718	1.869	7.229	2.009	6.354		4.492		4.008		4.367		2.747	1.811	3.996	1.813		-5.522	3.479		5.529		3.933	1.879	5.932			-3.276		2.144	5.483	1.856	6.641	-2.747	4.802		3.755	-3.833	6.042	1.924
PCNXL2	pecanex-like 2 (Drosophila)	2.479	2.813		2.155		2.122	2.287	2.595		2.234	2.673	3.034	2.335	2.65	2.36	2.679	2.234	2.535	2.366	2.685		2.175	2.372	2.691	2.369	2.688	2.566	2.912	2.403	2.727	2.147	2.436				2.259	2.116	2.402		2.123	2.873	3.261	2.512	2.85
PPP2R2B	protein phosphatase 2, regulatory subunit B, beta	4.036	3.149									4.051	3.161	3.095		-3.85	2.657	2.984		2.875		3.745	2.922	3.437	2.682	3.881	3.029	3.847	3.002	3.417	2.667	3.151		2.88		-2.665	-3.416		1.935			3.806	2.97	4.045	3.156	-4.484	-5.747		-2.783
SEPT6	septin 6	8.09	7.518	8.719	15.548	9.055	16.808	12.154		9.707	20.108	9.866		10.838		11.582		11.797		10.665		12.957	6.143	11.372		4.443		4.556		10.65		17.522	11.444	17.568	16.416	4.986				9.914	10.851	9.858		13.993		3.359	10.03	4.558	7.684
SOX4	SRY (sex determining region Y)-box 4	4.11	-9.717	4.987	-13.582		-8.933	4.107	-7.843	1.939	-13.34	4.962	-9.907	5.546		-30.142		7.727		5.413		4.753		6.983			-20.524	4.424	-6.435	4.461	-11.297	5.968		4.02	-9.862	7.687		9.285	-7.91	4.952	-9.004	19.432		8.523		9.298		8.45
SUCLG2	succinate-CoA ligase, GDP-forming, beta subunit	-3.342						-6.253	-6.081			-5.121	-4.976	-3.823	-3.718					-12.342	-12.194	-5.878	-5.716	-5.62	-5.465	-3.449	-3.354			-4.646	-4.518	-7.537	-7.329	-7.943	-7.724	-4.91	-5.029	-8.539	-8.303			-16.076	-15.648	-8.608	-8.493	-6.15	-5.98	-3.443	-3.348
SYNGR3	synaptogyrin 3	7.237	5.617					5.637	4.375					6.407	4.973	7.075	5.491	5.936	4.608			7.056	5.477	7.259	5.634	6.981	5.419	6.259	4.858	7.454	5.786	8.039	6.24	7.482	5.808							9.486	7.363	8.131	6.311			5.755	4.467
TRAM1	translocation associated membrane protein 1							-8.518	-10.739			-7.256	-9.148	-6.362	-8.021	-4.794	-6.044	-5.453	-6.875	-5.888	-7.423	-3.338	-4.39	-6.502	-8.197	-3.423	-3.582	-5.614	-7.077	-5.803	-7.316	-5.633	-7.101	-3.028	-5.182	-3.47	-3.63	-4.286	-4.484	-4.228	-5.331	-5.418	-6.831	-8.177	-10.309	-3.529	-3.692
ADD2	adducin 2 (beta)	3.651	2.372					3.344	2.172			3.997	2.597	2.862		3.645	2.368	2.943		2.932		3.053		3.597	2.337	3.238	2.103	3.101		2.401		3.204	2.081	2.692		2.745	1.88	3.116	2.195			3.745	2.433	3.741	2.43	2.697		2.354	1.765
SMPD3	sphingomyelin phosphodiesterase 3, neutral membrane (neutral sphingomyelinase II)	1.807	1.821	1.965	1.98			2.235	2.251			1.962	1.977	1.904	1.918	2.08	2.096			2.035	2.051	1.973	1.988	2.029	2.045			1.837	1.851			2.195	2.211	2.251	2.268			1.775	1.789						1.778		1.77	2.111	2.127
SYNGR1	synaptogyrin 1	2.641	2.504					2.293	2.175			3.123	2.962	2.55	2.419	2.98	2.1	2.256	2.14			2.736	2.595	2.787	2.644	2.451	2.325			2.155	2.044	2.517	2.387	3.102	2.942							2.977	2.824	2.767	2.624
SYT1 (includes EG:20979)	synaptotagmin I	11.977	11.414									13.302	12.677	13.223	12.602	-20.814	11.802	8.999	8.576	8.689	8.28	14.065	13.405	13.129	12.512	13.721	13.077			9.451	9.007	15.222	14.507	14.161	13.496							14.788	14.093	12.613	12.02
CTNND2	catenin (cadherin-associated protein), delta 2 (neural plakophilin-related arm-repeat protein)	3.103		-6.443	-9.398	-4.084	-6.884	4.274	2.482	-6.804	-11.716	3.89		3.545		3.966	2.303	3.525		3.513		4.1	2.381	3.851		3.994	2.319	3.384		3.237		4.328	2.513	2.59						-3.233	-5.298	3.769		2.96		-35.641	-48.399	-9.392	-16.173
LRRTM2	leucine rich repeat transmembrane neuronal 2	7.403	3.435		-4.077		-3.753	7.665	3.557		-3.299	7.027	3.26	7.764	3.603	-9.167	3.234	6.007		5.715		6.915	3.209	6.254		5.924		4.791		6.279		7.92	3.675	7.957	3.692	3.159						7.315	3.394	7.757	3.599		-3.189		-3.71
NCAM1	neural cell adhesion molecule 1			-5.826	-3.433	-6.141	-3.619	30.1	16.776	-7.548	-4.448	19.877	11.078			-8.422		13.616	7.589	47.336	26.382	27.036	15.068	33.649	18.754			29.389	16.38	12.528	6.983		2.001	6.26				2.541	2.792	-2.465		55.49	30.927	49.815	27.764			-4.466	-2.632
QKI	QKI, KH domain containing, RNA binding	-3.976	-7.028	-20.052	-34.674	-14.419	-24.934		-3.372	-18.433	-31.876	-2.928	-3.89	-3.881	-4.466		-3.385		-3.887	-2.559				-5.061	-5.267	-4.381	-7.167			-3.884	-4.042					-13.251	-22.914	-10.554	-18.251	-13.482	-23.314	-2.045				-37.167	-64.271	-17.981	-31.094
AKAP6	A kinase (PRKA) anchor protein 6	2.134	1.748		1.736			2.294	1.835			2.195	1.938	2.171	1.809	-3.613			1.805		1.767	2.048	1.903	2.071	1.831	2.196		2.715	2.354			2.25	2.053		1.786				2.036		1.917	2.318	1.878	2.783	2.413		1.878		1.888
CACNB1	calcium channel, voltage-dependent, beta 1 subunit	-2.85	-2.122					2.515	2.172			2.462	2.125	2.159	1.864	1.848		1.952		2.354	2.032	2.233	1.928	2.094	1.808	2.123	1.833	2.088	1.803	2.035		2.247	1.94	1.991		1.963		2.233	1.928			2.843	2.454	2.514	2.17			1.837
CEND1	cell cycle exit and neuronal differentiation 1	2.043	2.111					2.176	2.248			2.431	2.511	2.113	2.183	1.879	1.941	1.916	1.979			2.038	2.105	1.937	2.001	2.074	2.142	1.85	1.911	1.916	1.979	2.328	2.405	1.969	2.034				1.73
FEV	FEV (ETS oncogene family)	2.377	2.553	2.645	2.841		2.474	2.656	2.853			3.211	3.449	2.36	2.535	2.605	2.798	2.587	2.779			2.325	2.497	2.873	3.086						2.485	2.97	3.191	3.004	3.226	2.788	2.994	2.947	3.165	2.498	2.683	2.697	2.897	2.604	2.798	2.519	2.706	3.226	3.466
PRSS1/PRSS3	protease, serine, 1 (trypsin 1)	3.917	3.765	2.618	2.321	2.422		4.191	4.028	2.605	2.301	4.857	4.668			2.149				4.319	4.152	2.205				4.02	3.864	4.439	4.267	3.814		4.494	4.32	4.197	4.034				2.012	4.147	3.986	3.645				2.23	2.253	4.393	4.222
TRIP6	thyroid hormone receptor interactor 6							-3.912	-3.979			-4.5	-4.577	-3.328	-3.385	-4.039	-4.108	-3.607	-3.669			-4.74	-4.821	-3.644	-3.706	-4.033	-4.102	-6.397	-6.506	-3.701	-3.764	-4.008	-4.076	-3.61	-3.671	-3.495	-3.555				-2.794	-2.972	-3.022	-3.228	-3.283
CDC14B	CDC14 cell division cycle 14 homolog B (S. cerevisiae)	-4.628	1.94	-8.557		-5.591			3.759	-7.431			2.832		1.811	-5.535			1.744	-2.682	1.699		1.845		2.006		3.446		2.7		1.736	-7.288	1.843		2.934	-5.533		-5.072	1.695	-5.661	1.656	-7.711	2.081	-5.406	2.047	-7.84	1.875	-7.453	1.708
DNAJC6	DnaJ (Hsp40) homolog, subfamily C, member 6	15.276	3.913					16.432	4.209		-4.239	17.532	4.49	14.366		12.188		16.414	4.204	12.404		11.512		18.07	4.628	17.573	4.501	15.321	3.924	24.59	6.298	16.5	4.226	17.154	4.394							19.255	4.932	12.792			-12.089
SLCO3A1	solute carrier organic anion transporter family, member 3A1	4.645	4.616	5.267	5.233	4.345	4.317	1.978		5.156	5.123	4.571	4.542	4.301	4.274	-2.251		3.782	3.758	5.103	5.07	1.99		4.328	4.3	5.385	5.35			4.59	4.561									4.898	4.867	5.172	5.139	4.549	4.52			5.031	4.999
UNC13A	unc-13 homolog A (C. elegans)		2.14					2.489	3.153			2.244	2.844	1.779	2.254		2.227	1.839	2.331		1.887	1.899	2.406	1.901	2.409		2.143		2.141		1.976	2.365	2.997	1.931	2.447		1.785		1.862				2.086		1.963			1.849	2.343
BEX1	brain expressed, X-linked 1	25.397	26.714					27.185	28.594			31.246	32.866	19.441	20.45	32.743	34.441	20.389	21.446	17.76	18.681	21.525	22.641	22.881	24.068	13.525	14.227			19.916	20.949	6.973	7.334	6.744	7.094							19.764	20.789	23.8	25.035
BAI3	brain-specific angiogenesis inhibitor 3	8.845	3.648		-3.827			8.227				10.25	4.227	8.66		8.945	3.689	9.328	3.847	9.49	3.914	9.521	3.926	10.093	4.162	8.698	3.587	5.794		7.952		9.319	3.843	9.309	3.839							10.823	4.463	11.168	4.606
KCNB1	potassium voltage-gated channel, Shab-related subfamily, member 1		5.28					3.695	6.183			4.091	6.847	3.458	5.787	-4.075	3.858	3.312	5.543	3.219	5.387		4.985		4.446	3.327	5.567		4.476		5.216	3.795	6.352	3.71	6.208		4.681		4.186		3.576		4.428		4.782
REEP1	receptor accessory protein 1	5.339						18.311	4.653			14.53	3.598			-14.865		11.687	3.068	9.692	3.473	13.023	3.623	15.816	3.63	3.219				15.58	3.589	17.673	4.399	17.854	3.542					3.259		21.579	5.519	18.716	4.901		-5.597
ZFP36L1	zinc finger protein 36, C3H type-like 1		-5.027		-4.608			-6.831	-11.586		-5.279	-4.343	-7.366		-5.026	-4.352	-7.381		-6.559	-3.724	-4.335		-5.845		-5.797	-4.215	-7.148		-5.299	-4.495	-7.624	-4.312	-7.314		-4.954	-5.019	-8.513	-7.139	-12.108		-5.439				-5.777	-6.563	-11.132		-6.618
MAPK8IP1	mitogen-activated protein kinase 8 interacting protein 1	2.328	2.284			-2.445	-2.703	2.446	2.399		-1.941	2.446	2.399	2.193	2.151	2.137	2.096	2.562	2.513			1.996	1.957	2.393	2.347	2.276	2.232	1.867		1.967	1.93	2.229	2.186	2.337	2.292			2.103	2.063		-1.94
SCN3A	sodium channel, voltage-gated, type III, alpha subunit	16.98			-5.762		-4.649	21.263			-4.86	24.5	5.085	21.988	4.563	19.774		22.088	4.584	6.808		21.286		24.129	5.008	17.157		19.981		16.576		22.914	4.755	25.414	5.274							24.008	4.983	25.838	5.362		-5.825		-9.829
BSN	bassoon (presynaptic cytomatrix protein)		2.273					2.463	2.65			2.571	2.766		2.26		2.249	2.184	2.35		2.198	2.253	2.424	2.622	2.822		2.181		2.232		2.269	2.58	2.776	2.625	2.825							2.22	2.388	2.16	2.324	-2.299	-2.136
LRRN3	leucine rich repeat neuronal 3	11.703	4.496					17.014	6.536			12.737	4.893	14.169	5.443	8.448		11.89	4.567	15.505	5.956	14.285	5.487	10.165		13.712	5.267	22.61	8.685			6.362		20.452	7.856	5.674						18.468	7.094	19.642	7.545
LMO1	LIM domain only 1 (rhombotin 1)	2.299		2.274		1.898		2.244		2.256		2.787	2.101	2.41		2.182		2.161		2.558	1.929	2.306		2.409		2.148		2.689	2.027			2.599	1.96	2.144		2.401		2.298				2.284		2.593	1.955	2.909	2.193	2.778	2.094
MCF2L	MCF.2 cell line derived transforming sequence-like	3.348	3.013		1.906			4.782	4.048		1.853	4.984	4.363	3.869	3.275		1.765	3.969	3.359		1.845		1.904	4.097	3.614	3.448			1.839	4.181	3.71		2.021		2.055				1.944		1.837	3.549	3.03	3.973	3.72		1.898
NLRP1	NLR family, pyrin domain containing 1	6.032	5.488					11.855	10.785			5.617	5.111	14.247	12.961	6.054	5.508	8.731	7.944	15.868	14.437	10.768	9.796	11.733	10.675	5.726	5.209	-2.126		6.037	5.492	6.301	5.733	5.972	5.433							18.856	17.155	16.088	14.636
PCLO	piccolo (presynaptic cytomatrix protein)		5.707						6.354			8.934	12.676		6.368	6.846	9.715	6.531	9.267		5.706		5.014	7.189	10.2	8.032	11.396	7.22	10.245	7.799	11.066				3.054		5.718			5.076	7.202	7.936	11.26	8.142	11.554				6.091
RAPGEF6	Rap guanine nucleotide exchange factor (GEF) 6	3.354		4.135		5.241		3.636		4.461		6.85	2.769	6.004		6.661	2.693	6.627	2.679	6.958	2.813	4.386		5.631				5.546		4.687		2.771		3.197						5.655		7.06	2.854	6.418	2.595			5.366
ARL3	ADP-ribosylation factor-like 3	1.777						2.659	2.115			2.091		2.189	1.741	2.045		2.225	1.77	2.188	1.74	2.148		2.489	1.98	1.792		1.951		1.967		2.187	1.739	2.083				2.011		1.771		2.348	1.867	3.396		1.762		2.027
ANXA4	annexin A4							-5.751	-4.56			-8.385	-6.959	-8.045	-5.851	-7.374	-5.278	-5.786	-4.491	-17.325	-12.138	-32.478	-22.754	-4.575	-4.705					-9.118	-7.027	-7.877	-5.519	-6.005	-4.222	-4.513	-5.461	-6.5	-6.193			-7.163	-6.75	-12.123	-10.13
ENO1	enolase 1, (alpha)		-6.774	-6.999	-15.451	-7.626	-16.835	-12.807	-28.271	-7.014	-15.485	-12.761	-28.17	-12.978	-28.651		-10.132	-9.37	-20.686		-12.552		-8.765	-10.19	-22.496		-4.474	-9.663	-21.331		-7.184		-7.201		-7.093		-3.332		-2.885	-8.656	-19.109		-9.984		-13.568		-5.307		-10.622
FBXO41	F-box protein 41	2.362	2.037					2.159				2.297	1.982	2.276	1.963	2.395	2.066	2.041		2.66	2.294	2.088		2.231	1.925	2.102				2.362	2.037	2.53	2.183			2.117						2.784	2.401	3.006	2.593
STMN4	stathmin-like 4	28.522						32.045	4.131			34.088	4.394	28.383		28.008		29.171		28.247		26.443		33.312	4.294	25.953		9.203		29.105		32.011	4.126	27.86		4.733		5.842		5.004		32.528	4.193	35.221	4.54		-4.447	9.58
SV2A	synaptic vesicle glycoprotein 2A	3.395	4.967					4.186	6.124				4.3		4.419	-4.909	4.545	4.311	6.306	4.72	6.906	4.502	6.587	5.153	7.538		3.715	4.227	6.184	3.583	5.243	3.646	5.334		3.322		3.245					5.391	7.887	5.691	8.326
TGIF1	TGFB-induced factor homeobox 1	-7.96	-10.519					-6.65	-8.787			-3.313	-4.378	-3.925	-5.187				-3.758			-3.445	-4.553	-3.071	-4.058	-7.448	-9.841	-4.912	-6.491		-3.982	-5.267	-6.96	-4.194	-5.542	-3.974	-5.251	-3.675	-4.857		-3.668			-3.373	-4.457
TRIM2	tripartite motif containing 2	4.91	4.96	3.717	-5.487			4.095	4.137		-5.871	7.947	8.028	6.849	6.919	6.81	6.88	7.062	7.134		-7.118	3.075		8.451	8.538			5.047	5.099	3.554	3.59												3.244	6.35	6.415	-6.636	-17.117
CD164	CD164 molecule, sialomucin							-8.862	-10.994			-9.115	-11.309	-16.033	-19.891	-4.696	-5.826		-4.778	-5.21	-6.464		-4.606	-8.588	-10.654				-4.435	-5.446	-6.756	-10.75	-13.337	-7.641	-9.479				-3.401			-4.796	-5.95		-5.139
HAND1	heart and neural crest derivatives expressed 1	4.784		6.015	2.775	5.218		4.871		4.983		5.797	2.674	4.309		-5.823		4.351		4.271		4.748		4.842		4.79		5.564	2.567	4.459		5.446	2.512	5.237		4.452		5.156		5.663	2.613	4.794		5.448	2.513	6.39	2.948	5.972	2.755
KANK1	KN motif and ankyrin repeat domains 1			-13.928	-9.891	-8.839	-6.277			-11.393	-8.091	-7.255	-5.152	-5.791	-4.113	-7.641	-5.426	-4.689		-4.68		-7.961	-5.654									-7.757	-5.509	-8.174	-5.805	-4.954		-6.434	-4.569	-7.343	-5.215	-10.054	-7.14	-11.73	-8.331	-28.914	-20.534	-26.658	-18.932
NMNAT2	nicotinamide nucleotide adenylyltransferase 2	7.056	4.756					3.907				8.29	5.588	4.948		-7.317	3.934	5.46	3.681	6.915	4.661	6.144	4.141	6.285	4.236	7.151	4.82	6.436	4.339	6.517	4.393			4.849								9.323	6.284	8.771	5.912
PICALM	phosphatidylinositol binding clathrin assembly protein			-4.181	-5.452	-3.067	-4.593	-3.812		-3.395	-4.693	-6.888	-8.982	-3.76	-4.325	-5.575	-7.27	-2.734		-4.347	-5.669			-3.371				-2.652		-3.392		-2.633				-3.361	-4.963	-4.147	-6.124	-3.308	-4.773			-2.632		-5.945	-8.779	-3.927	-4.222
TOX	thymocyte selection-associated high mobility group box	3.175		2.336	-3.68	2.111	-4.23	3.635		2.322	-4.67	3.819		4.221		5.541		3.522		5.154		3.586		2.758		2.396	-3.408	5.376		2.899		4.647		5.448		2.015	-3.163	1.899	-3.742	2.701		5.16		5.102		2.117		2.225	-3.893
CTIF	CBP80/20-dependent translation initiation factor	2.909			1.652			3.903	2.281			2.886		2.764		2.463		2.662		3.092		2.745	1.74	3.257	1.835	3.369		2.912		2.628		2.724	1.933		1.626		1.652	1.787	2.25	2.272	1.657			2.886		1.612	2.029		1.59
CDC42	cell division cycle 42 (GTP binding protein, 25kDa)	3.154		4.405		4.543		7.755		4.16		8.537		8.001		8.052	-5.15	7.91		8.689		8.761		7.793	-5.662	5.496		7.293		8.526	-4.758	8.085		8.255			-8.521		-8.655	5.892		7.833		8.387			-15.968	7.465
MTMR9	myotubularin related protein 9							3.974				2.745	2.699	3.426	2.767	3.43	3.371	3.744	2.386	3.412		3.529		2.509				2.931	2.881	2.405	2.364	2.664		2.667					-2.482	2.239		4.541	3.337	5.39	3.864	-2.663	-5.32
PPP2R5B	protein phosphatase 2, regulatory subunit B', beta	2.32	2.25					2.16	1.939			2.053	1.843	2.003	1.798	1.946	1.747	1.909	1.713	1.705		2.089	1.875	2.232	2.003	2.277	2.26	1.842				2.133	1.914	2.337	2.098							1.881		1.871
PTMA	prothymosin, alpha	2.336	-2.165	5.967	5.537	4.008	3.719		-2.647	6.068	5.63	2.723		3.469	2.354	-2.966	-2.168	3.691	3.425	3.96	3.674			3.019	2.453		-2.159		-2.489	2.711			-2.764		-2.204					3.55	3.294	4.261	3.953	2.5		5.455	6.334
SCG5	secretogranin V (7B2 protein)	17.617	22.608					19.51	25.038					22.67	29.094	44.832	57.535	27.994	35.926	34.786	44.643	22.333	28.661	25.567	32.811	19.356	24.84	29.895	38.366	27.938	35.854		9.45									37.872	48.603	24.125	30.96
C9orf125	chromosome 9 open reading frame 125	3.364	3.27					5.04	4.899							4.299	4.18	3.185	3.096	3.288	3.196	3.176	3.088	4.533	4.407	3.193	3.104	5.451	5.299	3.655	3.553	4.768	4.635	3.524	3.426							4.583	4.455	3.829	3.722
CRMP1	collapsin response mediator protein 1	4.074						8.399	3.377			7.415	2.981	6.543		7.331	2.948	6.942	2.792	5.757		6.597	2.653	8.936	3.593	3.828		3.137		5.589		9.454	3.801	7.533	3.029	4.762		4.909				9.195	3.697	7.891	3.173
KIF3C	kinesin family member 3C	4.827			-2.501		-2.032	5.78	2.041		-2.009	5.045		3.592		5.2		5.46		4.917		6.008	2.122	5.138		4.058		4.24		4.26		6.629	2.341	6.307	2.228		-2.348			2.63		6.621	2.339	6.356	2.293
NEFM	neurofilament, medium polypeptide	17.701						34.744	11.492			33.005	10.917	23.069		30.506	10.09	28.435	9.405	28.287	9.356	22.653		28.717	9.498	10.871		17.648		25.462		34.232	11.322	28.155	9.312					14.086		33.146	10.963	33.385	11.042			22.453
PFDN4	prefoldin subunit 4			1.722		1.846		2.239	1.796	1.704		2.131	1.71	1.906		1.808		2.167	1.739	1.795		2.322	1.863	2.129	1.708	1.836				1.872		2.558	2.052	2.061						1.887		3.815		1.772				1.97
CLASP2	cytoplasmic linker associated protein 2	5.129			-5.99		-4.589	6.889			-5.801	6.414	2.78	6.687	2.736	6.451	2.903	6.672	2.8	4.677		6.633	2.71	6.466		5.196		4.274		6.378		5.407		5.086								6.966	3.117	6.378	2.936	-3.952	-12.271		-3.506
ATP6V0E1	ATPase, H+ transporting, lysosomal 9kDa, V0 subunit e1		6.688		3.907		5.013	-3.24			5.133	-3.848			3.558	2.995				-3.603		-2.703			3.699		6.014		4.296	-3.377	4.257	-4.028	3.329	-3.276	3.617		4.001		3.497		4.249		3.83		3.634		8.043		4.092
CLGN	calmegin							5.28	4.227			6.107	4.889	5.48	4.387	5.512	4.413	4.531				5.033	4.029	4.791		5.224	4.182	4.948	3.961	5.47	4.379	5.965	4.775	5.495	4.399	4.051												5.553	4.445
DRD2	dopamine receptor D2		2.322	2.004	2.959		2.454		2.344	1.801	2.424	1.815	2.471		2.183	1.892			2.068		2.191		2.359		2.272		2.313		2.235		2.099	1.908	2.559		2.123		2.843	2.022	3.154		2.51		2.32		2.334		2.927		2.449
POU2F2	POU class 2 homeobox 2	2.351		2.885		2.183		2.688		2.744		2.464		2.693		2.647		2.448		2.237		2.33		2.772		2.451		2.17		2.199		2.937	1.957	2.743				2.228		2.605		2.043		2.205		2.056	2.058	2.842	1.946
STMN1	stathmin 1	2.114	-2.75	2.212		1.902		2.247		2.194		3.694		3.968		4.759		2.922		4.703		4.525		2.443		2.172	-3.62		-2.863	3.348		5.357	2.151	4.339				2.229		2.313		6.222		4.328			-4.071	2.155
ADAM22	ADAM metallopeptidase domain 22	8.105			-5.451		-3.057	9.369	2.854		-4.962	8.127		8.327		-7.047		8.272		5.556		7.918		8.235		6.445		7.25		9.061		6.592		3.947		3.502	2.034		2.151			10.828	3.299	10.952	3.337		-5.109
AMPD2	adenosine monophosphate deaminase 2		4.5		3.31		4.034		3.401		3.681		3.299		4.812		3.375		3.279	3.605	8.382		4.406		4.029		3.486		4.225		3.309		5.169		3.919		3.299		3.072		3.07		3.015		4.501		3.469		3.468
ECE2	endothelin converting enzyme 2		2.06		2.197			1.943	2.443		1.847	2.215	2.784		2.123	1.905	2.395		2.223		2.119		2.099	1.858	2.336		2.086				1.924	2.057	2.586	2.025	2.545		2.091	1.883	2.367		1.887				1.94		2.173
ERBB2IP	erbb2 interacting protein		-5.927	-4.614	-8.919		-6.054		-4.781	-5.875	-11.358		-5.716						-3.57		-5.381		-4.771		-6.106	-3.449	-6.668				-4.285	-4.009	-7.75		-5.51	-4.936	-9.542	-5.291	-10.229	-4.348	-8.406		-4.371		-4.858	-11.01	-21.286	-4.21	-8.139
GLUL	glutamate-ammonia ligase		-5.343	-9.191	-24.053	-9.975	-24.774		-8.401	-10.995	-29.231		-6.249				-4.167						-5.334		-5.192		-6.96						-9.677		-5.886		-10.106		-9.542	-7.103	-19.332	-6.704	-11.789	-10.592	-20.386	-5.891	-20.565	-7.49	-16.172
MAP1B	microtubule-associated protein 1B	8.322	4.657						3.507	-3.14				6.169	4.067	-19.005	2.875		3.902	12.552	6.729	8.331	4.057		4.162		3.82	7.936	3.882		4.149	11.336	6.077	9.834	4.773							17.575	9.422	18.821	10.09
PLS3	plastin 3							-8.399	-12.31			-9.722	-14.249			-8.895	-13.037	-5.231	-7.667	-6.806	-9.975				-6.966		-6.765			-8.348	-12.236	-8.263	-12.111	-6.671	-9.777	-4.882	-7.156		-6.789			-5.288	-7.751	-5.956	-8.73
KCTD2	potassium channel tetramerisation domain containing 2	1.944	1.987					1.922	1.964			1.706	1.744		1.624	-1.714	1.735	1.8	1.84	1.831	1.772	1.854	1.883	1.754	1.791	2.201	2.25			2.023	1.927			1.647	1.684							1.966	1.869	1.782	1.763	1.712	1.738
RAB6B	RAB6B, member RAS oncogene family	3.956			-2.772			5.077	2.349		-3.234	7.268	3.362	4.428		-4.753		4.455		3.591		3.404		4.751	2.198	4.485		6.122	2.832	4.042		4.971	2.3	3.863		2.802		2.28				6.024	2.786	5.521	2.554		-2.471	2.393
SPTB	spectrin, beta, erythrocytic			1.941	1.89			1.954	1.903	1.952	1.901							1.898	1.849	2.03	1.977	1.947	1.897	2.085	2.031			1.814		1.828		2.265	2.207					2.048	1.995	2.195	2.138	1.992	1.941	2.063	2.01
YBX1	Y box binding protein 1		-13.257	2.21	-6.548		-8.39	2.194	-7.602		-6.943		-10.827		-7.623	3.446	-6.273		-8.43		-4.442		-5.38		-11.264		-7.599		-14.757		-6.085	2.241	-6.403	2.281	-6.653		-7.49		-6.153		-9.283		-6.831		-7.359		-5.516		-7.552
ACTB	actin, beta				-21.529	-10.101	-29.587	-8.374	-24.529	-8.723	-25.55	-10.102	-29.59	-7.764	-22.742	-8.018	-23.486		-19.733		-21.379		-6.597		-19.799			-8.305	-24.326		-13.999		-14.884		-12.984					-12.097	-35.432		-13.481		-16.976			-8.182	-23.967
ARVCF	armadillo repeat gene deleted in velocardiofacial syndrome	2.048		2.939	2.289			3.277	2.54	2.571	1.992	2.291		2.209	1.83			2.313		2.048		2.193		2.477	1.973	2.117		1.85		1.822		2.697	2.09	2.39				2.093		2.189				1.895		2.308		2.136
CTNNA2	catenin (cadherin-associated protein), alpha 2	5.649		-2.935	-7.153		-4.543	6.839	2.806		-4.075	6.976	2.863	5.674		-6.203		6.196		4.787		6.71	2.753	6.459		5.869		6.419		5.849		6.927	2.842	6.613							-2.943	6.584		4.89		-4.131	-10.067		-4.044
CYB561	cytochrome b-561		21.156		21.278		23.245		11.018		20.886		14.079		14.098	-4.34	12.357		14.862		14.127		10.921		18.521	6.478	31.243		16.734		15.63		6.61		9.816		9.641		7.605		16.342		14.251		18.043		16.026		24.258
EXPH5	exophilin 5		1.889		1.802		1.698		1.977	-2.847	1.665		2.083	-3.133	1.656		1.721			-14.678	-7.447		1.842		1.813		1.729		1.833				2.054		1.904		1.762		1.851		1.861	-5.138		-3.347		-3.193	-2.363		1.971
GAP43	growth associated protein 43	38.283			-17.623		-14.255	29.152			-15.402	29.42		30.848		-32.783		30.094		42.1		41.004		39.603		32.837		36.254		29.74		36.214		41.125		-3.171	-40.323	3.157	-12.963		-26.784	42.749		40.836		3.524	-24.765		-36.345
MAP1A	microtubule-associated protein 1A		3.401	-5.173	1.89	-4.631	1.791		4.661	-5.672	1.763		1.688		3.851		1.71		1.694		3.984		4.456		3.64		4.608		1.942		1.581		4.914		5.923		1.677		1.915		1.855		8.073		6.867		2.431	-3.668	1.774
MCM7	minichromosome maintenance complex component 7		-6.834	3.296		3.087	-3.642	2.982		4.146		4.131		3.888		4.973		3.707		6.237		3.664			-3.157		-13.239		-7.082	7.603		4.581		3.201		3.205		3.673			-5.581	4.423		2.746	-3.165	3.455		4.839
MYO10	myosin X			-16.053	-15.697	-9.038	-8.838	-4.38	-4.283	-11.789	-11.528	-4.504	-4.404			-6.959	-6.805			-9.562	-9.35			-4.084	-3.994			-16.316	-15.954	-6.332	-6.192	-7.662	-7.492	-13.802	-13.496					-7.902	-7.727					-17.726	-17.333	-8.852	-8.655
NRXN1	neurexin 1	5.809		-3.939	-3.89	-2.502	-2.47	6.114		-4.026	-3.975	6.582		5.634		6.056		5.901		5.638		5.942		5.902		6.08		5.01		4.758		6.925		5.402		-7.136	-19.8		-5.376			5.543		5.554			-5.065	-1.948	-4.017
NFASC	neurofascin		3.987					4.465	7.821			4.854	8.502	4.014	7.03	4.233	7.415	3.988	6.986		6.288		1.818	4.521	7.919		4.328	4.016	7.034		5.254	4.086	7.157		6.392		1.8						4.53		5.632
SRPK2	SRSF protein kinase 2				-5.583	-1.98	-4.442	3.673			-4.126	3.889		3.068		3.617		3.607				3.002		2.809			-3.713	4.709	2.934			2.815		2.685			-3.044		-4.34		-3.828	6.824	4.252	6.112	3.808	-3.876	-9.119
TCOF1	Treacher Collins-Franceschetti syndrome 1	2.195	2.189	3.054	3.045	2.18	2.173	2.166	2.16	2.62	2.613	2.225	2.219	2.13	2.124	2.426	2.419	2.237	2.231	2.21	2.203			2.155	2.149															2.522	2.514	2.205	2.199			2.419	2.412	2.603	2.596
CRK	v-crk sarcoma virus CT10 oncogene homolog (avian)		-2.758		-4.29	-2.222	-3.452		-3.985		-4.06		-4.257		-2.899		-3.067		-2.621				-2.719		-4.879		-3.354	-2.507	-4.243		-4.778		-4.987		-3.969		-6.141		-6.237	-2.239	-4.321	-2.869	-4.434		-3.104		-4.961		-4.478
ABCA3	ATP-binding cassette, sub-family A (ABC1), member 3	5.209	3.193					7.447	4.565			3.062		6.098	3.738	4.565		8.402	5.15	4.131		3.141		5.436	3.332	6.618	4.057	4.187		7.121	4.365											7.379	4.523	7.314	4.483
CAMTA1	calmodulin binding transcription activator 1	11.975	4.204					9.988	3.506			12.041	4.227	11.52	4.044	10.345	3.631	8.588		6.693		6.626		9.943	3.491	9.318		9.437		5.611		10.061	3.532	9.036						4.504		10.782	3.785	11.564	4.059		-5.102
CSDA (includes EG:56449)	cold shock domain protein A	-4.126	-3.993					-7.65	-5.177			-7.849	-6.423	-9.501	-9.195	-5.864	-4.746	-5.365	-4.052			-7.203	-5.425	-7.023	-6.796	-4.925		-5.629	-5.447							-4.665		-5.988
CUL3 (includes EG:26554)	cullin 3	1.704	-5.159		-2.536			1.925			-2.422	2.059		1.852		1.815		1.826		2.026		1.877		1.824			-5.194	1.803	-3.396	1.851		1.838	-4.114	1.697			-4.402	-2.175	-5.572	1.983		1.955		1.96		-8.19	-13.864	1.736
DDX24	DEAD (Asp-Glu-Ala-Asp) box polypeptide 24		6.082		2.962		4.407		5.039		4.301		6.434		9.636		3.327		8.153		6.558		4.901		6.166		8.176	2.985	10.614		9.746		3.376		3.841		3.29		3.594		5.968	3.827	13.606	3.027	10.761		4.787		5.166
HOXD4	homeobox D4	2.993	3.553	3.421	4.061	3.183	3.779	3.874	4.599	3.371	4.002	4.585	5.443	3.062	3.635		2.984		3.361										2.979			4.782	5.677	3.145	3.734							3.861	4.583	3.466	4.114	6.179	7.336	5.236	6.216
PDGFC	platelet derived growth factor C				-5.845			-6.702	-10.241			-11.989	-18.321		-5.93	-9.571	-14.625	-5.845	-8.931		-6.481	-4.829	-7.38	-5.694	-8.7	-9.427	-14.406				-6.991	-6.049	-9.244	-6.491	-9.919		-6.008	-7.15	-10.926		-5.711					-5.745	-8.779	-6.927	-10.584
AK2	adenylate kinase 2	-2.268	-2.886					-2.72	-2.749			-2.261	-2.685		-2.28				-2.271	-2.279	-2.727	-2.398	-2.871	-1.954	-2.72		-2.768		-2.392			-3.151	-4.348		-3.204							-2.26	-3.057	-2.247	-2.69
BAZ1B	bromodomain adjacent to zinc finger domain, 1B							2.769	2.686			2.443	2.37	2.236	2.169	-2.675	2.364	2.425	2.353			2.398	2.326	2.321	2.251							2.246	2.179	2.419	2.347											2.168	2.104	2.303	2.234
H3F3A/H3F3B	H3 histone, family 3B (H3.3B)	5.336						11.739				5.447		6.621		-6.333	2.254	7.298		10.663		5.373		5.307	2.176	3.81		3.574		7.024		3.665		5.654		3.334	-3.762	4.352	-3.66	4.07		7.201		9.413		6.787	-4.566		-3.707
HRK	harakiri, BCL2 interacting protein (contains only BH3 domain)	3.074		2.745	1.866	2.532		3.369		3.006		3.386		3.19		3.028		2.992		2.36		3.183		3.153	1.859	3.017		2.873		2.635		3.305	1.869		1.846	2.888		2.517		3.126		3.083		2.963				3.353
NTRK3	neurotrophic tyrosine kinase, receptor, type 3	4.727		-2.44	-8.321	-2.019		8.476		-2.104	-4.737	7.895		6.531		7.177		6.304		7.64		6.623		6.764		4.375		6.814		6.212		7.601		7.284					-4.488	3.033		7.145		7.956			-7.232		-11.788
PHF20	PHD finger protein 20		2.572		2.799		2.933				2.451		3.066	2.312	3.327	2.33	3.354	2.707	3.896	4.311	3.217			2.218	3.192		2.637		2.269		2.657						-3.339		-3.687		3.111	3.122	3.597	2.308	3.321		-4.908		2.628
RGS7	regulator of G-protein signaling 7	4.256						7.274	3.835			6.905	3.641	5.947		-7.271	3.604	6.33		3.875		6.331		7.385	3.894			7.138	3.763			7.38	3.891	6.227										7.688	4.053
RTN1 (includes EG:104001)	reticulon 1	40.557			-11.887		-11.972	73.823			-11.87	40.863		33.91		-44.135		67.505		79.444		56.236		61.979		74.91		65.254		88.764	5.491	60.971		69.046			-8.817	5.145	-7.303	6.91		80.9		79.17			-30.586		-6.324
TUBB2B	tubulin, beta 2B class IIb	12.224			-14.224		-10.779	40.916			-12.292	35.449		18.034		37.782		11.047		14.776		32.653		19.372		9.294		22.691		10.884		48.339		38.323			-15.095	5.535	-7.901		-11.951	37.408		39.258		3.428	-17.4		-18.028
BCL2	B-cell CLL/lymphoma 2	4.112		2.53	2.353	5.06		8.366				7.823	2.29	7.509		-12.655		6.36				2.012		7.184		1.956		4.453		11.045		2.322	-5.768		-5.92		-6.51		-7.193	5.778		9.191		9.517			-4.559	1.977
CD2BP2	CD2 (cytoplasmic tail) binding protein 2	2.122		2.195		1.999		2.803		1.953		3.213	2.041	3.047	1.936	2.58		3.183	2.022	2.873	1.825	2.463		2.364				2.592		2.516		2.243								1.931		3.24	2.058	3.167	2.012			2.303
CD59 (includes EG:25407)	CD59 molecule, complement regulatory protein							-6.262	-6.787			-5.832	-6.321	-5.517	-5.98	-5.052	-5.476	-4.473	-4.848	-6.435	-6.975	-3.827	-4.148		-4.011						-4.005	-4.497	-4.874	-4.585	-4.969	-5.183	-6.85	-4.727	-5.321									-6.177	-6.695
EPOR	erythropoietin receptor		2.47		2.526	-2.597	1.73	-2.337		-2.823		-2.267	2.487	-2.928		2.891		-2.543		-2.946		-2.6					2.446			-2.746		-2.635	-2.193	-5.153	-3.279		2.707		2.756	-2.564	1.666	-4.043		-3.708			2.782		2.679
GPATCH8	G patch domain containing 8			2.214	3.295		2.665	2.07	3.081		2.674	2.614	3.89		2.806	-2.518	2.814		2.97		2.686		2.091		2.357		2.129		3.67		2.179		2.438							2.173	3.234	2.346	3.492	2.442	3.634				2.553
GCH1	GTP cyclohydrolase 1	11.772	8.664	26	19.137	23.982	17.652			26.567	19.554	11.532	8.488							8.591						25.202	18.549	10.661		9.051		12.35	9.09	9.135						17.57	12.932							21.243	15.635
JMJD6	jumonji domain containing 6	2.389		3.67		3.12		5.158		3.076		4.107		4.244		3.677		3.87		4.703		4.39		4.453		3.825		4.754		3.854		4.34		4.056		2.97		2.289		3.588		4.436		4.56		2.519		3.065
LPCAT4	lysophosphatidylcholine acyltransferase 4	2.049		2.008				2.463	1.919	1.986		2.382	1.856	2.61		2.184		2.346				2.171		2.02		1.988				2.552		2.308		2.064				1.895		1.892		3.482	2.374	2.762	2.208			2.194
PLXNA1	plexin A1	2.618		1.914				2.872	2.479			2.804	2.421	2.746	2.371	2.702		2.673		7.906		4.032		2.789	2.408	2.583		4.104				3.626	2.607	3.899	2.635			3.976				11.914	3.747	7.114				2.672
PTP4A2	protein tyrosine phosphatase type IVA, member 2		-4.239	-3.154			-4.315		-6.925		-4.662		-6.483		-5.566				-4.735		-4.733			-4.401	-8.193				-5.636		-5.687	-4.735	-8.814	-4.434	-8.255		-2.625		-2.94		-7.098		-4.282		-4.47	-2.646	-5.418		-5.919
RAB8A	RAB8A, member RAS oncogene family		-2.511		-2.269		-2.255		-3.344			-2.227	-3.645		-2.816		-3.504		-3.219		-2.75		-2.664	-2.252	-3.685	-2.331	-3.814		-2.858		-2.576		-2.771		-2.758						-2.618	-3.595	-5.882	-2.541	-4.158				-2.625
RND2	Rho family GTPase 2	3.011	2.633	-2.265	-2.377			3.01	2.632	-1.979	-2.077	2.841	2.485	2.984	2.609	3.899	3.409	3.92	3.427	2.758		2.94	2.571	3.692	3.228	3.157	2.76			2.577				2.803								2.996	2.62					-3.025	-3.46
SERBP1	SERPINE1 mRNA binding protein 1	-2.14	-13.99		-6.558		-4.919		-5.773		-6.687		-6.215		-4.711		-3.578		-4.904		-2.93		-4.6		-5.721		-11.784		-6.193		-5.222		-6.858		-6.559		-6.031		-8.26		-6.195		-5.569		-4.86		-11.282		-6.06
TCEAL2	transcription elongation factor A (SII)-like 2	6.953	10.382					9.969	14.884				6.628	8.749	13.063	8.365	12.49	8.302	12.396	9.432	14.083	7.403	11.054	7.469	11.152	8.235	12.295	7.347	10.97	8.64	12.9											9.116	13.611	10.212	15.248	-7.35
ANXA11	annexin A11								-3.24			-2.855	-4.229		-3.222	-3.967	-4.34		-2.648	-3.614	-5.353	-3.083	-4.566		-3.258				-2.827		-3.231		-3.537		-3.737	-5.06	-3.832	-3.272	-3.156				-2.871		-3.333	-3.494	-2.697
CAMSAP1	calmodulin regulated spectrin-associated protein 1			2.022	-2.445	2.262		4.924		2.512		4.752		4.712		4.955		4.859		5.585		4.283		4.804		2.159		3.408		4.508		4.615		3.547		2.3		2.063		2.561		5.298		5.974			-2.964	3.444
DAZAP2	DAZ associated protein 2			-3.954	-4.426	-4.146	-4.641	-3.42	-3.828	-4.234	-4.739		-3.021							-4.473	-5.006		-3.556		-3.173				-3.218			-3.766	-4.309	-3.566	-4.082	-2.468	-3.563	-2.911	-4.139	-3.449	-3.861				-3.196	-3.315	-4.976	-3.383	-3.895
DENND2A	DENN/MADD domain containing 2A	3.667				2.985		4.414		2.186		4.74		4.641		4.441		4.365		4.114		4.306		4.103			-2.144	4.559		3.794		4.813		4.5			-2.492		-3.63		-2.5	3.828		4.568			-6.915		-2.006
DNM3	dynamin 3	4.749			-5.349			7.46	4.015		-4.433	5.972		5.872				6.231		5.334		6.988		8.382	4.511			7.73	4.16	4.745		6.888		7.018								9.115	4.905	8.916	4.798		-7.03		-5.16
GRIK5	glutamate receptor, ionotropic, kainate 5		2.471						2.54				2.49		2.264		2.532	2.043	2.295			2.061	2.461	2.119	2.791		2.378		1.986	2.174		1.966	2.724	1.934	2.679			2.061	2.196		-2.087		2.007		2.034		2.398
KDELR2	KDEL (Lys-Asp-Glu-Leu) endoplasmic reticulum protein retention receptor 2	-3.661	-4.875					-6.431	-8.563			-6.158	-8.642	-5.992	-7.979	-3.899	-5.192	-7.744	-10.311					-5.976	-7.957	-3.693	-5.084	-3.664	-4.879	-9.195	-12.826		-5.38								-4.041	-5.932	-7.899	-4.844	-6.45
MCL1	myeloid cell leukemia sequence 1 (BCL2-related)		2.088		2.101		2.408	-4.701	-6.813		2.368		-4.675		2.186	-2.036	-4.162		2.119		2.243				2.302		1.983		2.366		2.134		-4.027					-4.534	-6.57		-4.191	-2.343	-5.337		-4.5		2.399		1.963
PCDH9	protocadherin 9		5.943					4.111	8.154							5.815	9.025	3.147	3.249			3.324	6.682					6.158	9.556	3.279	3.385	5.761	8.941	6.349	9.854							6.036	9.367	8.477	13.155	-11.361	-11.006	-6.14
RREB1	ras responsive element binding protein 1	-4.039						-3.981				-4.727		-3.357		-4.241				-3.79		-5.326		-3.898		-3.669		-9.852	-4.565	-3.559		-11.744	-5.441	-10.257	-4.752		1.899					-10.904	-5.052	-8.999	-4.169
RPS28	ribosomal protein S28	2.327				1.944		2.833	1.951	1.885		2.57		2.678		2.844		2.592		2.61		2.759		2.73		2.415		2.072		2.272		2.286		2.39		2.042		2.296		2.069		2.171		2.234		1.934	2.529	2.562
SEPT5	septin 5	4.582		2.009				6.963	3.795			2.681		3.676		4.434		2.381		6.15		4.383		4.861		4.353				4.629		7.561	4.121	5.985		4.204		5.57		2.258		6.324	3.447	5.414				2.738
SH3GLB1	SH3-domain GRB2-like endophilin B1		-3.296		-3.35			-3.537	-4.509		-3.19	-4.529	-5.772	-3.806	-4.851		-2.563	-3.238	-4.127	3.047				-5.606	-7.145				-3.337	-5.019	-6.398		-2.679				-3.049		-3.237	-2.647	-3.517	2.894		3.09			-2.707		-3.802
SPTBN4	spectrin, beta, non-erythrocytic 4		2.008		1.72			1.895	2.329			1.925	2.366	1.708	2.098	1.662	2.043		1.976		1.711	1.65	2.027	1.655	2.034	1.675	2.058				1.723	1.85	2.273	1.777	2.184		1.787		2.004								1.75		1.816
TMBIM6	transmembrane BAX inhibitor motif containing 6							-3.486	-2.819			-2.694		-3.119	-2.522			-2.584		-4.789	-4.826	-2.991	-4.275	-3.729	-3.015			-3.202	-2.589			-3.231	-4.618	-3.523	-5.034		-2.676		-2.725	-2.623	-2.48	-4.877	-4.04	-4.876	-4.648	-2.692	-3.848		-2.571
WNK1	WNK lysine deficient protein kinase 1			-4.805	-4.241					-3.829	-3.38		2.192		2.221	2.029			2.276	-4.132	-3.647				2.056	-3.535	-3.947		2.612		1.981		2.363		2.584	-3.452	-2.299				2.048		2.67		2.657	-3.802	-4.246		-2.776
CD99	CD99 molecule			-5.405	-5.215			-6.666	-6.432	-5.635	-5.436	-18.456	-17.807	-12.339	-11.905	-9.865	-9.518	-9.689	-9.348					-9.238	-8.913			-26.947	-25.999	-18.557	-17.904									-10.105	-9.75	-6.119	-5.904	-5.226	-5.042	-4.124	-4.115	-6.458	-6.231
DDX25	DEAD (Asp-Glu-Ala-Asp) box helicase 25							2.642	2.444			2.745	2.539	2.503	2.315	2.346	2.17	2.573	2.38	2.394	2.214			2.776	2.567					2.46	2.276	2.231		2.537	2.347							2.697	2.495	2.786	2.577
DBI	diazepam binding inhibitor (GABA receptor modulator, acyl-CoA binding protein)		-4.848	-5.438	-11.476	-4.935	-9.517		-4.628	-3.976	-8.007		-3.334								-4.265		-4.944		-5.544			-4.311	-8.314		-3.838		-5.562	-5.319	-10.213		-3.604		-3.581	-6.148	-12.974	-3.399	-6.527		-5.606	-4.506	-10.078	-5.087	-9.877
PAK7	p21 protein (Cdc42/Rac)-activated kinase 7	3.142		2.084		2.083		3.07				3.975	2.099	3.045		3.184		2.791		2.746		2.766		2.909		3.113		3.389		2.513		4.031	2.128	3.875		3.593		3.212		2.894		2.556		2.724				1.96
PPIC	peptidylprolyl isomerase C (cyclophilin C)							-5.138	-5.449			-9.022	-9.568	-5.592	-5.93	-7.05	-7.477	-8.108	-8.598	-4.739	-5.025			-4.653	-4.934					-20.152	-19.631	-7.259	-7.698	-6.575	-6.942	-4.732	-5.018	-7.062	-7.489			-3.421	-3.157	-3.09
REC8 (includes EG:290227)	REC8 homolog (yeast)							2.672	2.512			2.721	2.558	2.785	2.618	-3.13		2.945	2.769	3.042	2.86					2.801	2.634					3.482	3.274	2.745	2.581							3.193	3.003	2.985	2.807	2.877	2.705
RER1	RER1 retention in endoplasmic reticulum 1 homolog (S. cerevisiae)							-2.884	-3.936			-3.074	-4.194	-3.139	-4.284	2.937	-2.66	-2.849	-3.888		-2.998			-3.543	-4.835			-2.837	-3.872	-3.195	-4.36		-3.515		-3.101	-2.063	-2.574		-2.462		-3.506	-4.615	-6.299	-3.469	-4.734
RRBP1	ribosome binding protein 1 homolog 180kDa (dog)							-4.431			1.8	-5.038		-4.199		-5.536		-8.479	-3.979			-3.393							1.826	-6.175	-2.898	-9.587	-4.5	-6.295	-2.954						1.82	-10.72	-5.031	-7.01	-3.29		3.038	-3.275	1.83
RBM12	RNA binding motif protein 12		-3.55			2.625		3.096	-3.122	2.574		2.997		3.289		2.566		3.205		3.272		3.459		3.395			-5.138		-3.232	3.01				2.334			-2.903		-4.376	2.67		4.71		3.798			-2.647	2.729
RUNX1T1	runt-related transcription factor 1; translocated to, 1 (cyclin D-related)			4.148		4.265		6.927		3.253		5.009		5.443		-6.568		5.167		7.375		6.798		4.194				5.97		1.922		5.968		6.63			-2.811	1.862	1.827	5.472		8.967		8.326		2.049	1.854	2.056
STAC	SH3 and cysteine rich domain			2.964	2.837	3.104	2.971			2.503		3.101	2.968			-3.717						2.811	2.691					3.215	3.077			3.672	3.515	3.264	3.124	3.366	3.222	2.489		2.597	2.486	2.467		3.221	3.083	2.47		3.158	3.023
B3GNT1	UDP-GlcNAc:betaGal beta-1,3-N-acetylglucosaminyltransferase 1		2.857					3.383	4.457			2.634	3.469	3.504	4.616	2.974	3.918	3.635	4.788	2.561	3.374		2.764	3.645	4.802	2.99	3.938			3.899	5.137				2.727							2.525	3.326	2.576	3.393	-2.688
ANKRD12	ankyrin repeat domain 12	2.254			-2.326	2.055		2.19				2.291	2.638	2.565		2.158		2.054						2.029		2.421	2.8	2.602	4.456			1.997					-2.348		-2.687	1.998		2.305	4.113	2.212	4.127		-2.764
CACNB3	calcium channel, voltage-dependent, beta 3 subunit	3.967		3.792		4.625		4.425		4.081		3.921		4.927		-3.372		4.398		4.645		4.782		4.119		2.899		3.491		3.009		3.452		2.899		2.335		3.196		4.14		6.77	2.345	6.139		3.005		5.777	2.102
CNN3	calponin 3, acidic		-10.997	-5.015	-12.656		-8.76		-8.74	-5.489	-13.85	-7.953	-20.068	-4.953	-12.498		-9.52		-7.593		-6.397				-8.198	-5.458	-13.773			-7.815	-19.721		-5.704		-6.26	-5.512	-13.909		-10.44	-5.684	-14.343				-4.833		-11.609	-6.088	-15.363
CARTPT	CART prepropeptide		10.148		11.181		10.068		11.118		10.115		13.051		11.025		13.493		10.871		10.83		11.633		11.393		10.546		10.547		10.693		9.337		11.897		10.46		7.866		11.086		12.2		11.598		11.579		13.122
CATSPER2	cation channel, sperm associated 2		2.002		2.053		1.793	1.747	2.563		1.895	1.845	2.708		1.924		1.936		2.068		1.666		2.251		2.069		1.95		1.807		1.924		1.815		1.685						2.12		1.864		1.878	-1.698			1.779
CHRNA7	cholinergic receptor, nicotinic, alpha 7 (neuronal)	4.335		5.332		4.661		5.812		5.004		5.381		5.112		4.923		5.496		5.846		5.33		6.133		5.337		5.717		5.842		3.228		2.955				2.451		4.797		5.911		5.744		5.53		6.463
CXXC4	CXXC finger protein 4	2.84						4.351	2.372			4.36	2.377	2.784		3.647		4.379	2.387	4.022		3.477		3.786		2.798		3.374		4.24	2.312	2.403		2.868		5.429	2.96	5.496	2.996	2.34		3.055		3.362		3.341
GLUD1	glutamate dehydrogenase 1			-12.122	-16.976	-6.335	-8.872		-3.642	-12.514	-17.525		-3.923				-3.295			-3.521	-4.931		-3.017		-3.746						-3.726	-2.713	-3.632	-2.561	-3.143				-3.577	-3.14	-4.397	-5.193	-7.272	-6.618	-9.269	-5.855	-7.034	-2.968	-4.157
MDFIC	MyoD family inhibitor domain containing							-4.946	-4.8			-8.326	-8.079	-4.297	-4.17	-4.418	-4.287	-5.608	-5.442					-5.598	-5.432	-4.153	-4.03			-4.712	-4.572	-3.846	-3.733	-5.367	-5.208	-8.788	-8.529	-8.97	-8.705
OBSL1	obscurin-like 1				2.547		2.439		2.686		2.589	2.052	2.858				2.512		2.032		2.494		2.484		2.204		2.318		2.018		2.232		2.441		2.23		2.465		2.558		2.502		2.613		2.74		2.445		2.468
RAMP1	receptor (G protein-coupled) activity modifying protein 1		5.128						4.721											5.243	6.576	5.327	6.68	5.694	7.141	5.493	6.889			5.952	7.464	7.042	8.831	7.349	9.216
SORBS2	sorbin and SH3 domain containing 2	5.91	7.658		1.985		2.234	4.95	6.413		2.081		5.087		1.922		1.873		5.613				1.951	5.256	6.81	6.271	8.125	6.203	8.037		5.624			-2.015			2.188		2.246		4.702				2.038		1.9		2.087
SCP2	sterol carrier protein 2				-4.256				-4.843		-4.04		-5.816		-4.132		-3.362		-3.589		-5.113		-5.565		-5.253				-3.702		-5.279		-6.863		-7.546	-4.149	-10.199	-3.922	-8.762		-4.948	-15.175	-37.302	-5.698	-14.007	-4.404	-8.538		-5.806
SNPH	syntaphilin		2.819					2.197	3.212			2.175	3.18		2.839		2.622	2.196	3.211		2.34	2.273	3.324	2.161	3.16		2.834				2.516		2.254		2.745		2.169		2.263				2.524		2.353
ZMYM6	zinc finger, MYM-type 6							-3.582	-3.386			-2.817	-2.662	-1.916		2.792	-2.595	-2.587				-2.9	-2.741	-3.652	-3.452					-2.663		-6.218	-5.877	-3.742	-3.537	-3.71	-3.506	-4.205	-3.974			-3.398	-3.211	-2.571
APBA2	amyloid beta (A4) precursor protein-binding, family A, member 2	4.231			-7.371		-5.717	10.93			-6.374	13.915		13.163		13.452		11.743		13.916		12.128		13.512		4.718		13.297		6.424		9.186		11.916		5.582		4.049				12.941		13.007			-7.234		-6.745
ATP6V1G2	ATPase, H+ transporting, lysosomal 13kDa, V1 subunit G2	5.913			-5.309		-4.491	5.128			-6.258	6.832		4.595		-6.764		4.516		5.31		5.385		5.421		5.705		5.046		4.815		4.559		4.646								5.933		6.017			-5.138		-3.485
CAST	calpastatin							-5.759	-3.231			-5.707	-3.201	-5.387	-3.022	-7.241	-4.062	-3.701		-3.591		-3.721		-7.292	-4.197					-5.172	-2.901	-3.652		-4.45	-3.567	-2.897		-3.657				-4.458	-2.727	-3.622
CLIP3	CAP-GLY domain containing linker protein 3	4.776	2.478		-3.126		-2.47	4.326			-3.437	2.7		3.956		-7.985		3.286		4.697		4.631		4.638		3.643				2.71		6.6	3.424	4.048		3.699		3.179				5.474	2.839	5.505	2.856
CNTNAP2	contactin associated protein-like 2	7.215		3.142		3.354		8.893		4.009		9.855		7.624		7.054		7.834		5.324		8.409		8.054		6.915		7.624		7.647		9.35		8.611		3.158				5.772		6.762		4.996		4.372	-3.145	5.614
CKMT1A/CKMT1B	creatine kinase, mitochondrial 1B	6.432	3.326					4.285				7.306	3.778	5.927		6.183	3.197	4.993				4.954		6.224	3.219	6.679	3.454	6.6	3.413	5.364		3.422								4.811		6.507	3.365	6.257	3.236			3.71
DFNB31	deafness, autosomal recessive 31		2.571		1.874		2.107		2.291		2.276		2.355		1.868	1.954	2.259		2.244		2.091		2.316		2.187		2.525						2.395		2.25		2.542		2.476		1.858		2.162		2.019		2.584		1.92
GAL	galanin prepropeptide	10.294		12.492		11.201		10.306		13.158		10.243		7.94		9.899		6.537		12.189		10.87		7.999		10.312		9.599		8.237		11.555		8.854		5.078				10.574		10.408		9.998		11.99		9.485
GNB1	guanine nucleotide binding protein (G protein), beta polypeptide 1		-5.268		-6.798		-8.015		-8.167		-8.08		-6.958		-5.151		-4.776		-4.382		-3.551		-3.265		-8.958		-3.408		-8.117		-6.595		-3.717		-4.304		-2.978		-3.19		-6.627		-4.053		-4.143		-3.632		-6.739
HEATR6	HEAT repeat containing 6	1.86		1.743		1.897		1.899		1.877		1.848		2.261		1.736		2.211		2.101		2.105		1.798		1.908		1.707		2.074		2.364		2.145		1.634		1.846		1.897		2.345		2.041		1.732		1.93
IDS	iduronate 2-sulfatase		5.866		1.882		2.02		2.165	-2.41	2.196		2.504		2.253	-4.668			2.05		1.864		2.142		2.356		5.343		6.5		2.103		2.62		2.858		2.717				2.031		6.509	4.604	6.899				2.121
INS	insulin		2.844		3.921		3.015		3.086		3.325		3.541		3.09		3.215		3.068		2.781		2.903		3.383		3.151		3.056		2.404		3.256		2.973		3.355		3.279		3.398		2.519		2.718		3.856		3.786
MPP3	membrane protein, palmitoylated 3 (MAGUK p55 subfamily member 3)	2.486		2.992		2.712		2.836		2.483		3.248		2.38		3.148		2.41		2.573		2.409		2.537		2.287		2.97		2.108		2.959		2.78		2.18				2.706		3.039		2.895		2.661		2.682
MYT1L	myelin transcription factor 1-like							10.75				10.836		9.651		10.721		9.491		10.089		10.723		11.063		10.288		8.64		11.709	4.867	10.909		11.17						5.581		11.338	4.714	11.137			-10.764	6.52
NOS1AP	nitric oxide synthase 1 (neuronal) adaptor protein		2.779		2.136		2.433		2.822		2.14		3.503		2.565		2.594		2.757		2.821		3.027		3.335		2.645		2.613		2.525		3.426		2.537		3.904		3.511		2.437		2.384		2.934		2.762		2.542
PCBP4	poly(rC) binding protein 4	2.44						4.596	3.115			3.203		3.534	2.395	-3.365		3.629	2.46	2.476		3.933	2.666	3.13		3.302		2.803		3.327	2.255	3.838	2.601	3.685	2.498			2.841				3.451	2.34	3.053		2.81
PARM1	prostate androgen-regulated mucin-like protein 1	-3.989			7.735		6.361		5.312		6.244		6.324		7.408		6.793		6.038		6.452		3.74		7.439		4.367	-4.031			7.445	-4.182		-3.355					3.766		6.589		9.049		8.234		8.813		8.016
PDIA2	protein disulfide isomerase family A, member 2	2.088		2.503				2.814		2.163		2.38		2.672		2.423		2.426		2.33		2.557		2.517		2.312		2.19		2.154		3.005		2.505		2.466		2.442		2.429		2.075		2.123				2.994
RALGDS	ral guanine nucleotide dissociation stimulator	3.854	6.91						5.278				3.635		4.668		3.591		4.492	3.032	5.436		4.412		3.292	5.16	9.252		3.662		4.276		4.255	3.393	6.083	4.38	7.853	3.623	6.496			3.868	6.935	3.715	6.66		5.323
RYK	receptor-like tyrosine kinase	-2.996	-2.933					-3.876	-3.794			-2.965	-2.902			-2.951	-2.889	-2.645	-2.589					-2.461	-2.409	-3.755	-3.676	-1.969		-3.642	-3.565	-4.029	-3.944	-3.48	-3.406			-2.644	-2.588
SUMO2	SMT3 suppressor of mif two 3 homolog 2 (S. cerevisiae)		-7.112		-6.207		-5.707		-8.354		-5.681		-7.058		-5.919	-4.247	-5.774		-5.3		-3.835		-3.805		-9.372		-6.541		-8.648		-7.339		-6.655		-6.283		-4.203		-4.183		-6.536		-4.196		-5.388				-6.078
SLC18A2	solute carrier family 18 (vesicular monoamine), member 2		11.294		13.264		11.594		12.199		12.929		12.228		11.208		12.596		9.078		10.029		11.28		12.498		12.754		10.851		8.198		12.251	6.957	15.51						12.368		10.874		10.705		10.038		11.476
STX1A	syntaxin 1A (brain)		2.675												2.333				2.186	2.291	2.935		2.594		2.707		2.46				2.561	2.195	2.812		2.752		2.532	2.474	3.169			2.455	3.145	2.669	3.42			2.193	2.81
TSPAN4	tetraspanin 4			2.382					-4.624	2.65		-6.851	-9.813	-5.946	-8.517	-9.826	-14.073	-4.792	-6.864				-3.961		-4.523				-4.439			-4.07	-5.829		-4.241								-3.995		-3.602	2.257
TFR2	transferrin receptor 2	2.186		2.856		2.299		2.077		2.754		2.175		2.185		3.35		2.198		2.453		1.977		2.09						2.118		2.463	2.032	1.947		1.995		2.188		2.053		-32.643	-68.433	-19.329	-40.522	2.1		2.369
TMEM123 (includes EG:114908)	transmembrane protein 123	-4.377	-7.248					-4.637	-7.678				-3.671		-4.284		-3.668		-4.245		-4.919		-4.003		-4.589		-3.801					-5.977	-9.896	-5.257	-8.703		-4.393	-4.755	-7.872		-3.305		-3.24	-4.763	-7.885	-4.791	-7.933		-3.169
TRO	trophinin	2.387		2.09		2.021		6.735		2.072		2.714		4.623		5.092		4.011		8.261		6.258		4.103		2.338		2.223		2.371		5.025		8.156		1.76		2.023		2.037		9.107		9.961				2.716
UBE2D2	ubiquitin-conjugating enzyme E2D 2	2.091						3.335				3.211		3.811		3.121		3.466		3.867		3.031		3.701		2.312		3.223		3.501		2.552		3.413			-2.925		-3	2.737		3.986		3.584			-4.748
ZNF804A	zinc finger protein 804A	3.573				3.887		4.813		2.876		6.501		6.357		6.126		6.093		6.825		6.402		6.368		6.074		6.819		6.438		6.243		6.715		3.896		3.266		4.34		6.421		6.289		3.309		4.695
ABI1	abl-interactor 1		-3.372	-5.86	-12.667	-3.691	-7.978		-6.638	-5.386	-11.643	-3.695	-7.988		-5.579		-4.449								-5.332		-3.284	-3.283	-7.097		-5.24		-4.384		-3.712		-5.64	-3.809	-8.521		-6.338		-3.846		-4.064	-4.118	-9.213	-3.892	-8.414
ANK2	ankyrin 2, neuronal				-3.836		-3.607	13.522		-3.439	-5.327	9.859	1.754	14.032		19.116	7.168	10.856		6.813				10.155		14.152		12.101	1.618			6.971	1.616	8.57							-3.048	24.054	9.02	22.38	8.392
CACNA2D3	calcium channel, voltage-dependent, alpha 2/delta subunit 3	3.904		4.17		5.14		7.273				6.406		6.678		6.939		7.219		7.186		7.221		6.798				7.523			-6.239	7.275		6.227		4.476		3.959		6.273		8.815		8.81				7.008
CSNK1E	casein kinase 1, epsilon	5.244		4.824		3.749		7.486		3.69		5.727		5.144		5.967		5.378		5.164		5.186		5.074		5.818				5.341		5.197		5.587		2.903		3.856		4.613		6.261		5.446		3.77		3.235
CYTH1	cytohesin 1	3.714		2.454		2.416		2.97		2.966		3.424		2.517		2.995		4.293		5.254		3.348		2.804		5.37		2.319		3.858		2.452		2.917			-2.251		-2.735	3.116		3.555		2.395				3.415
GRIK2	glutamate receptor, ionotropic, kainate 2	6.032						8.642	4.091			6.244		6.753	3.196	6.646		6.222		6.234		7.565	3.581	6.784	3.211	7.589	3.592	3.314		4.153		4.512		4.421								5.789		6.482					-3.65
IL6ST	interleukin 6 signal transducer (gp130, oncostatin M receptor)			-3.503	-5.576					-3.863	-5.412	-3.829	-7.458	-4.971	-9.193								-5.464	-3.885	-5.849							-3.603	-7.037		-5.514	-3.135	-10.802	-5.774	-12.653		-5.099	-5.49	-7.852	-4.022	-6.219	-6.079	-13.321	-4.672	-8.265
LPHN1	latrophilin 1	2.747	2.839					2.463	2.546			1.946	2.036	2.388	2.469	-5.84	2.668	2.405	2.159	2.082		2.44	2.522	2.385	2.377					2.085						2.276	2.215	2.467	2.55			2.766	2.86	2.728	2.577	2.58	2.667
LPHN3	latrophilin 3			-3.091	-8.703	-2.882	-6.812	4.591		-3.281	-6.557	3.423		3.868		4.112		3.764		4.324		4.247		3.94				4.253		2.954		5.273		5.41			-5				-5.439	4.547		4.823		-3.851	-12.849	-5.015	-14.374
MMP24	matrix metallopeptidase 24 (membrane-inserted)	2.031	2.804	2.169		1.906		2.164	2.572	2.166	2.335	2.188		2.265		1.896		2.1						2.435		2.108	2.811	2.099		1.924		2.227		2.504		2.301		2.602		2.223	2.555			1.913		2.018	2.591	1.984
MAPK8IP3	mitogen-activated protein kinase 8 interacting protein 3		3.421					2.147	3.227			2.075	4.278		3.083	2.583	2.889		2.93		2.933		2.79		3.583		3.627		2.335		2.431	2.304	3.345	1.902	3.167		3.887		3.245				3.292		3.869		3.169
NBEA	neurobeachin	7.406						18.698	5.966			22.767	7.264	15.442	4.927	16.187	5.165	17.741	5.66	7.177		12.169		17.189	5.484	5.331		13.013		8.764										7.524		19.696	6.284	17.079	5.449
NPY	neuropeptide Y	22.906						30.867	13.321			35.673	15.395	28.486		-30.607		27.124		26.331		27.1		29.736		26.963				25.735		29.122		26.515		16.137		14.356		19		27.502		29.221		28.81		32.667	14.098
NTRK1	neurotrophic tyrosine kinase, receptor, type 1	5.404		8.38		6.214		7.303		7.968		6.387		6.404		5.795		7.231		6.721		6.034		7.383		5.673		3.709		5.755		7.845		6.952						7.549		5.956		5.66		7.873		7.884
NKIRAS2	NFKB inhibitor interacting Ras-like 2	1.934		2.256		2.361		2.661		2.642		2.12		2.128		2.195		2.249		3.02		2.362			-2.052	2.014		1.937		2.169		2.702		2.678		3.09		2.71		2.039		2.245		2.066		3.918		2.726
PON2	paraoxonase 2			-26.292	-17.073	-14.642	-9.508	-5.67		-19.889	-12.915	-4.438		-14.697	-9.543	8.051						-5.446		-5.616								-4.809		-4.443		-5.545		-5.179		-16.127	-10.472	-14.298	-9.284	-16.922	-10.988	-22.815	-14.815	-15.837	-10.284
KCNK10	potassium channel, subfamily K, member 10	4.334		2.261		2.454		5.737		3.584		5.542		4.549		4.348		4.536		4.352		3.925		4.497		4.38		5.299		5.011		5.872		4.916		2.833		2.336		3.519		4.66		4.328
RIMS2	regulating synaptic membrane exocytosis 2		3.361						3.148				3.289		3.612		3.281		3.494		2.925		3.915		3.9		3.242	2.372	4.364		3.525	2.332	4.291		3.293		3.824		3.692		3.475		3.965		3.91				2.76
SRGAP3	SLIT-ROBO Rho GTPase activating protein 3	3.682			-2.528			3.968				3.125		3.687		4.284		3.612		4.325		4.187		3.84		2.277		4.253		2.524		3.098		3.714		2.846		2.927				4.453	2.207	4.703	2.331		-2.217
SLC25A14	solute carrier family 25 (mitochondrial carrier, brain), member 14			1.91						1.971		2.202		2.008		2.472	1.972	2.39	1.907	2.569	2.049	2.262										2.099								2.053		2.788	2.224	2.701	2.154		-2.004	2.216
LOC157627	uncharacterized LOC157627	4.147						4.601				5.122	2.116	3.574		4.351		3.517		3.617		3.991		4.322		3.926		3.773		3.719		4.549		4.235		2.825		2.747		2.582		4.316		4.341			-4.065
VAMP8	vesicle-associated membrane protein 8 (endobrevin)							-8.4	-20.678			-4.913	-12.093	-7.399	-18.214					-8.642	-21.274	-8.278	-20.378		-11.553							-7.979	-19.64	-10.3	-25.354		-6.413		-5.49			-8.131	-20.016		-11.745
WDR1	WD repeat domain 1							-2.807	-4.099			-3.244	-4.65		-2.943		-2.893		-3.134	-3.369	-4.92		-2.934	-2.74	-4.001				-2.548		-2.602	-2.45	-3.578	-2.493	-3.642						-3.2				-2.491				-2.244
ARMC9	armadillo repeat containing 9		2.323	2.289	2.831				2.392		2.26				2.314		2.423		2.354		2.305		2.415		2.516		2.298		2.266				2.465		2.446		2.05		2.335		2.372						2.477		2.807
CDH18	cadherin 18, type 2		6.145						8.233				9.8		7.036		7.368		7.248		6.833		7.264		6.23		7.141		9.751		6.104		9.801		8.646		6.065		4.227		6.981		6.944		7.731				6.357
CFLAR	CASP8 and FADD-like apoptosis regulator		1.644					-2.73	-2.332				1.704			-2.752	-2.441			-2.757		-2.464			1.801			-2.217	1.76			-2.834	1.7		1.656	-2.305	-2.218	-3.674	-2.73				1.67	-3.27	-2.672		1.674
CADM4	cell adhesion molecule 4		2.282		2.068			2.247	3.156				2.703		2.663	2.507	2.474		2.738		2.133		2.746	2.066	2.903		2.074					2.065	2.901		2.298								2.089		2.154		2.512	-2.671	-2.877
CHD3	chromodomain helicase DNA binding protein 3	2.155	2.102					3.042	2.173			2.753		2.945		-3.08		3.026	2.161	2.693		2.756		3.044	2.174			-3.836	-2.617			2.249								2.171		4.49	3.207	3.999	2.856	2.331	3.416
CDK5R1	cyclin-dependent kinase 5, regulatory subunit 1 (p35)	4.182			-7.196		-5.137	10.094			-7.4	9.028		10.199		10.883		9.464		9.505		9.784		9.391		8.672		6.945		7.69		10.845		11.432					-4.351			10.942		10.349			-13.088	5.841
DLC1	deleted in liver cancer 1		2.712		3.334		3.355		3.597		3.387		3.62		3.339				2.705		2.972		3.017				2.818		3.096				3.512	4.986	3.546				2.683		3.507		3.059		3.09		2.626		2.828
FAM131B	family with sequence similarity 131, member B	3.547			-2.496		-2.13	3.852				3.996		3.554		3.32		3.778		2.852		3.722		3.845		3.61		3.507		3.112		4.175		4.065								3.067		3.537			-2.715		-2.058
FRS3	fibroblast growth factor receptor substrate 3	1.918		1.699				1.998		1.74		2.165		1.919		1.925		1.967		2.082		1.956				2.219		1.751		1.855		1.709		1.782		2.229		2.239		2.079		2.227		2.179		2.228		1.891
LAMP1	lysosomal-associated membrane protein 1					-5.512	-6.998					-7.001	-8.89			-5.767	-7.323												-5.752		-4.52	-5.943	-7.547	-6.079	-7.719	-2.565	-6.063		-5.698	-4.954	-6.29	-12.813	-16.269	-8.837	-11.221		-5.664	-4.718	-5.99
MAP4	microtubule-associated protein 4			-2.992	-2.221	-2.608	-2.097	-2.362		-3.395	-2.899	-2.621	2.022					-2.248			1.909							-2.421	2.126				2.214			-3.596	-3.834	-2.299		-3.201	-2.379		2.309		2.156	-4.445	-5.739	-3.598	-2.671
MAPRE2	microtubule-associated protein, RP/EB family, member 2	4.102	2.54					4.434	2.745			3.146		2.749		3.552		3.113		2.379		3.067		4.533	2.806	3.712		3.914	2.423	2.985		3.191		2.938								3.336		3.96	2.451
NRXN2	neurexin 2	4.953						4.79	2.49			5.446		4.505		5.718		3.933		4.582		2.508		4.669	2.256	3.51		3.853		4.445	2.399	4.797		5.15		3.155		3.092				3.896		4.283
KCND3	potassium voltage-gated channel, Shal-related subfamily, member 3		1.662	-4.294	-3.359	-3.35	-2.621	1.682	1.929	-5.097	-3.988		1.858		1.719	2.162	1.714						1.791										1.869						1.73	-3.441	-2.692					-5.534	-4.329	-6.419	-5.022
PTPRN	protein tyrosine phosphatase, receptor type, N		4.777		3.261				5.331				5.107		5.085		5.031		4.691		4.966		5.112		5.286		5.164		4.415		3.896		5.039		4.469		3.338		3.347		3.928		5.287		4.653		4.518		5.111
RPL29 (includes EG:367874)	ribosomal protein L29	-2.35	-7.436		-4.738				-4.659				-5.382		-4.857		-3.601		-5.378		-4.064		-4.308		-6.559		-4.095	-2.646	-9.281		-4.207		-5.866		-6.049						-3.571		-4.656		-5.869	5.821
SYT2	synaptotagmin II		2.436		2.078				2.211				2.943		2.022	-2.254	2.352		2.252		2.074		2.38		2.505		2.313		2.869		2.16		2.666		3.058		2.826		3.287		2.304		2.104		2.033		3.436		2.745
TMEFF1	transmembrane protein with EGF-like and two follistatin-like domains 1		-4.086		-3.787			7.98			-3.666	6.746		6.676		9.613		7.186		9.23		8.994		6.148				7.099		4.071		7.91		6.73		4.506			-3.803			9.34		9.393			-14.436	4.171
TBCD	tubulin folding cofactor D			2.629		2.272		2.665		2.801		2.749		2.821		2.855		2.924		3.149		2.476		2.739		2.66		2.208		2.826		2.558		2.199				1.984		2.622		2.245		2.418		2.425		2.562
ALK	anaplastic lymphoma receptor tyrosine kinase			4.063		4.311		5.925		4.62		5.762		4.595		-4.842		4.916		5.735		5.938		6.062		3.565				5.107		4.942		6.655		1.825		1.931		3.944		6.362		6.582		4.756		3.9
ATP8A1	ATPase, aminophospholipid transporter (APLT), class I, type 8A, member 1	6.937	4.531					4.224				7.627	4.982			8.875	5.797	7.702	5.031			4.111		5.551		7.008	4.577	6.247	4.08	6.496	4.243			-2.62	-2.255							9.241	6.035	9.362	6.115		-4.942
BEGAIN	brain-enriched guanylate kinase-associated homolog (rat)		3.696		3.942		2.777		5.377		3.574		3.918		4.337		4.467		3.829		4.534		4.668		4.235		3.747				4.187		5.568		5.19		3.355		3.624		4.12		3.593		4.063		2.766
CAPZB	capping protein (actin filament) muscle Z-line, beta				-3.022		-3.178		-3.584		-3.578	-4.253	-6.222	-3.489	-5.105		-3.808		-3.816		-2.885			-3.489	-5.105				-3.419	-3.613	-5.272		-3.72		-3.249					-2.846	-4.163		-2.878		-3.243				-4.031
FGF18	fibroblast growth factor 18			2.777				2.949	1.94	2.755		2.378		2.604		2.782		2.525				2.481		2.707	1.777					2.26		3.055	1.887	2.801					1.713	2.542						2.244	1.919	2.668
GDF1	growth differentiation factor 1	2.955		-6.065	-15.218	-3.95	-9.912	4.251		-3.646	-9.149	4.276		3.39		3.82		3.387		5.144		4.839		4.621						3.949		4.712						3.283		-4.176	-10.478	4.296		4.772			-6.753	-9.069	-22.757
MAPRE3	microtubule-associated protein, RP/EB family, member 3	2.537		2.621		-2.995	-2.752	4.418	4.019	-2.537	-2.332	2.985	2.715					2.887	2.626			2.712	2.467	2.824	2.57							3.735	3.398	4.204	3.825
MLL	myeloid/lymphoid or mixed-lineage leukemia (trithorax homolog, Drosophila)		2.463						2.666				3.127		3.182	-3.31	2.302		2.732				2.372		3.151				2.975		3.19		2.305		3.465				2.449		2.289	2.638	4.069	2.692	4.152
OTUB1	OTU domain, ubiquitin aldehyde binding 1		-2.743		-3.643		-3.717		-5.26		-3.84	1.941	-3.882	1.899	-2.838	2.004	-3.283	2.174	-2.773		-3.777				-4.202				-5.24				-4.198		-3.488						-3.834		-3.214		-3.374	2.898
PCBP2	poly(rC) binding protein 2		-3.741				-3.996		-3.957		-4.095		-4.834		-4.206				-5.063	-6.205	-8.362		-4.251		-3.484		-5.13		-6.71			-3.996	-5.007	-3.262	-4.606						-4.132		-4.951		-4.292				-3.867
PCSK2	proprotein convertase subtilisin/kexin type 2		13.921		4.672		6.069		9.253		5.239		16.731				13.454		11.912		14.256		14.254		17.082		13.837		8.609		13.209						4.852		9.012		10.04		14.682		14.315		9.285		12.295
PDIA4	protein disulfide isomerase family A, member 4		-3.548						-6.1	2.604			-4.967		-2.855		-3.976		-5.305				-3.036		-3.733		-4.264		-4.213		-3.545	-5.058	-12.021	-2.755	-6.549		-3.713		-3.884		-3.351	-3.156	-7.502	-3.924	-9.328
RAP1GAP2	RAP1 GTPase activating protein 2							5.869				5.53		6.21		4.381		6.477		4.055		5.137		5.452		4.73		8.471	4.764	7.962	4.478	3.946								4.111		9.397	5.285	7.787	4.379			7.012	3.944
RHOA	ras homolog family member A		-5.331		-5.468		-5.322		-7.528		-5.274		-7.639		-6.404		-5.631		-5.628		-5.837		-3.923		-7.166		-5.771		-6.007		-6.699		-6.125		-6.503		-6.26		-6.564		-6.141		-3.943		-4.295		-6.464		-6.161
RNFT2	ring finger protein, transmembrane 2	2.932						7.384				6.209		6.884		6.804		6.491		4.671		6.052		5.709		3.721		6.58	2.521	8.728		5.476		4.303		3.485				2.791		8.251		8.007
RUNDC3B	RUN domain containing 3B	8.579		3.03		4.124		9.126		3.469		8.708		8.708		7.676		8.29		8.646		6.71		9.276		8.503		9.431		8.324		8.705		7.635					-3.135	6.841		6.852		3.121			-6.939	4.763
SFI1 (includes EG:305467)	Sfi1 homolog, spindle assembly associated (yeast)	2.349		2.503	1.843	2.171		2.478		2.62	2.09	2.082		2.359		2.348		2.411		2.338		2.039		2.143		2.222				2.178		2.136				1.808	2.272	2.094	2.193	2.108		2.107		1.984				2.368
SCNN1A	sodium channel, non-voltage-gated 1 alpha subunit			2.324				2.896				-5.397		-9.801	-5.864	2.977		2.622		-67.287	-40.26	-6.579		2.677								-8.612	-5.153	-10.231	-6.122													2.777
SCN9A	sodium channel, voltage-gated, type IX, alpha subunit	2.264		2.313		2.242		2.101		2.27		2.465		2.355		2.286		2.211		2.071		2.105		2.137		2.272		1.867		2.184		2.368		2.272					-2.198	2.283				2.045		2.141
TSPAN6	tetraspanin 6				-5.305			-3.352	-4.367		-4.518	-3.603	-4.862		-3.505						-4.766			-3.312	-4.761		-5.229					-3.279	-5.272	-3.068	-5.703		-4.756		-3.564		-3.759	-5.928	-7.872	-6.253	-8.512		-4.794		-4.87
TBXA2R	thromboxane A2 receptor	1.949		1.992	2.272			2.459		2.086	2.086	1.951		2.118		-2.779		2.082				2.494		2.161		2.069		1.945		2.307		2.473		2.238						1.961							2.793	2.471
VAPB	VAMP (vesicle-associated membrane protein)-associated protein B and C								2.173			1.856	2.479		2.143				1.932		2.292		2.19		1.841				2.258				2.139		2.05	-2.587	-1.937				1.969		2.262	1.842	2.461	-3.203	-2.398		1.813
AZI1	5-azacytidine induced 1	1.889		2.703		2.515		2.613		3.331		2.408		2.795		2.005		2.764		2.578		2.555		2.635		1.992				2.81		2.576		1.998				1.994		2.639		2.974		2.29		2.611		2.764
APH1A	anterior pharynx defective 1 homolog A (C. elegans)		-3.47						-3.228				-3.107		-3.856		-2.826		-3.356		-3.394		-2.39		-3.136		-3.255		-3.273		-2.98		-2.884				-2.518				-2.581		-3.448	-2.421	-4.808		-2.442		-2.435
CTNNA1	catenin (cadherin-associated protein), alpha 1, 102kDa				-2.856		-2.612		-3.121		-2.627		-4.263		-3.825		-3.538				-3.021		-3.853		-3.635				-4.146		-2.973		-4.337		-4.775		-6.154		-4.339		-4.005		-3.227		-3.907				-4.19
CLIC4	chloride intracellular channel 4		-3.824		-3.62	-4.701		-4.503	-5.082	-4.85	-4.432	-6.515	-7.468			-4.152	-6.04		-4.722				-5.728		-4.767				-3.993	-4.51	-5.734					-5.575	-11.369	-3.584	-7.309	-7.735	-7.069						-6.511		-5.524
DCUN1D2	DCN1, defective in cullin neddylation 1, domain containing 2 (S. cerevisiae)	1.925				1.874		3.506	2.198	2.176		2.372		2.559		2.411		2.726		2.593		2.936		2.569						2.473		3.182	1.995	2.771						2.08		2.692		2.664				2.012
DPYSL4	dihydropyrimidinase-like 4	9.667					-1.979	10.554				9.445		10.209		9.521		5.984		11.187		10.109		9.873		3.984		5.07		6.979		11.274		9.445		9.727		7.799				10.601		10.479		4.963
DCX	doublecortin	4.765						22.087				25.164		20.42		20.725		21.451		22.28		21.896		22.21				7.877		20.65		24		20.891		5.011				4.842		20.857		22.145		8.372
DCLK1	doublecortin-like kinase 1	4.96			-6.458			7.483			-7.325	5.023		6.713		14.265		9.702		8.283		8.129		4.28		6.052		11.927		3.991		16.277		17.051					-6.537	3.339		20.169		19.238			-26.214	7.862
ERC2	ELKS/RAB6-interacting/CAST family member 2	2.509			-3.892		-3.778	3.21			-4.578	3.46		3.152		3.262		3.212		2.785		2.75		3.305		2.415				2.933		3.223		2.905					-2.73			3.682		3.503		-4.712	-12.284
FABP6	fatty acid binding protein 6, ileal	8.504		7.536		7.07		6.472		7.905		9.039		7.845		8.045		8.782		6.007				9.161		7.525		8.24		8.404		8.602		7.277		6.208		4.009		8.766		7.338		7.785		5.012		9.006
FKBP1B	FK506 binding protein 1B, 12.6 kDa	5.002		4.5		6.084		6.992		5.406		1.927		6.076		4.824		10.061		10.443		8.807		8.612		7.107		9.681		7.861		5.811		6.024						6.11			-2.309	5.491		2.012		1.98
KLC1	kinesin light chain 1				-4.128		-4.515	4.035			-4.482			6.616		-4.622		5.352		7.45		11.683		4.831		5.08				9.523		5.645		4.787		-5.083	-5.384	-3.388	-5.19			6.493		7.612		-3.5	-5.3
MAST1	microtubule associated serine/threonine kinase 1	2.232						2.199				3.224	2.58	2.251		2.015		1.971		2.075		1.982		2.288		2.217						2.412	1.93	2.086		2.298		2.632	2.106	1.904		2.299		1.919		1.958		1.969
PENK	proenkephalin		29.233		32.516		28.282		56.4		40.956		40.837		41.008		35.416	-13.011			56.106		56.13		43.141		35.133				32.322		53.096		31.784				15.974		39.153		56.371		56.545		31.318		49.944
RASA4/RASA4B	RAS p21 protein activator 4							3.675	2.632				2.565	3.778	3.242				2.607					3.686	3.319		2.647			2.753	3.182	2.478	2.864		2.776						2.51	6.232	4.995	4.227	3.388
TBC1D30	TBC1 domain family, member 30	2.601				2.544		3.069				3.218		3.509		3.039		3.237		2.769		3.406		3.174		2.799		3.486		3.206		2.905		2.961			1.73			2.683		3.095		3.01			-3.649	2.745
MYCN	v-myc myelocytomatosis viral related oncogene, neuroblastoma derived (avian)	-1.785	-3.85	4.12				9.146				9.598		5.486		7.178		8.964		6.778		7.387		8.664						7.299		8.136		8.286		5.716		6.841		4.831		8.071		7.488		4.741
ATG4B	ATG4 autophagy related 4 homolog B (S. cerevisiae)		1.891		1.78		1.757		2.098		1.82	1.952	2.446	1.85	2.317		1.889		2.104		1.919		2.1	1.897	2.377				1.887		1.995		1.742								1.779	1.734	2.173		2.035		1.956		1.868
CAT	catalase																			-7.79	-12.146	-4.568	-8.004	-3.745	-6.341				-4.097			-6.548	-10.509	-9.043	-13.417		-6.545		-6.663			-20.37	-25.796	-11.746	-16.148		-5.209		-4.596
CTSB	cathepsin B							-9.339	-16.535			-5.845	-10.349		-5.221	-4.411	-7.809		-4.445			-3.591	-5.808	-5.823	-10.309					-4.674	-8.275	-16.656	-29.488	-15.362	-27.198						-5.361	-5.549	-9.825		-5.116				-4.78
CAV2	caveolin 2				2.42			-7.309	-8.2				2.055	-12.813	-14.375	-8.17	-9.785			-6.697	-7.514		-5.748	-10.654	-11.953			-6.938	-8.009			-8.929	-10.017				2.05	-6.001	-7.188									-8.69	-10.409
COX4I1	cytochrome c oxidase subunit IV isoform 1							2.559	2.36			3.069	2.83	2.619	2.416	2.348	2.165	2.644	2.438	-2.722		2.027		2.653	2.447			1.96		2.455	2.264											2.545	2.347	2.671	2.463
DCTD	dCMP deaminase		-4.46						-5.307				-6.007		-3.443	3.923			-4.126		-5.12				-6.46		-3.494		-4.463	-2.494	-5.052	-3.519	-6.658	-2.571	-4.226	-2.649	-3.461	-2.633	-3.289		-3.219		-5.215		-4.048		-3.031
DSPP	dentin sialophosphoprotein	1.797			-1.716			2.012				1.768		1.816		2.075		1.717		1.615		1.876		1.663		1.784		1.851		1.661		2.062		1.884								1.742		1.655			-1.793	1.818
DPH1	DPH1 homolog (S. cerevisiae)	2.092		1.814		1.997		2.198		1.985		2.114		1.979		1.877		2.318		2.655	1.744	2.192		2.019		1.974		2.175		2.225										2.145		2.351		2.671	1.754			1.854
FOXO3	forkhead box O3	3.643		3.657		3.204		5.641			-3.572	4.829		4.569		5.254		5.113		4.555				4.804		3.111			-3.441	6.259		4.274		5.283						4.297		3.763		3.953				3.234
GRIA1	glutamate receptor, ionotropic, AMPA 1			-2.6	-4.167		-2.336	2.431		-2.186	-3.503	2.521		2.162		2.196		2.266		2.084		2.205		2.343				2.227		2.047		2.735		2.55								2.113		2.256		-2.603	-4.171		-2.575
GNG3	guanine nucleotide binding protein (G protein), gamma 3	5.467						5.49				5.633		5.404		5.543		4.961		5.139		5.247		5.966		5.633		5.743		5.343		6.168		4.828				2.94		3.863		5.997		6.124
KLF7	Kruppel-like factor 7 (ubiquitous)	3.022		3.779		3.161		3.427		2.903		3.834		3.434		-6.12		3.499						4.244		3.172		4.437	2.386			3.394		3.17						3.121		3.438		4.643	2.496			2.782
LAMP2	lysosomal-associated membrane protein 2			-3.922	-3.004			-9.423	-9.14	-3.29		-4.847	-4.702							-5.277	-5.118	-4.623	-4.484	-8.023	-7.782							-5.654	-5.484	-7.653	-7.423	-4.255		-6.493	-5.14	-3.004		-16.31	-15.82	-10.597	-10.279	-7.195	-5.695
MT1X	metallothionein 1X			-19.377	-10.251	-12.806	-6.775	-12.839	-6.792	-16.452	-8.704	-15.562	-8.233	-11.338		-11.334		-18.613	-9.847			-12.247		-8.735						-6.889		-28.77	-15.22	-19.953	-10.556					-14.921	-7.894	-16.801	-8.888	-7.746		-7.868		-15.73	-8.321
MAOA	monoamine oxidase A	13.003				5.775		5.182		3.413		15.81		17.375		15.553		13.962						7.785		16.888		14.232		19.495			-9.026		-12.059	5.372				8.306		4.298			-3.201			3.484
PRDX1	peroxiredoxin 1		-4.24		-3.364				-5.991		-3.611		-4.377		-3.334		-3.166		-3.042				-4.171		-4.967		-3.455					-3.382	-7.965	-3.246	-7.645		-3.641		-4.26		-4.246		-5.843		-5.447	-3.025	-7.124		-4.896
KCNG1	potassium voltage-gated channel, subfamily G, member 1	2.085		2.171	2.012	2.116		2.058	1.941			2.018	1.989			2.068						2.019			1.806	2.092		2.345				2.7	1.993	2.188					1.93	2.159		2.337		2.212			2.095	2.405	2.012
PSMD11	proteasome (prosome, macropain) 26S subunit, non-ATPase, 11				-2.162			2.869					-2.827	2.045	-2.552	2.051		2.746		3.042		2.111		2.099	-3.072			2.229	-3.311	2.344		2.086		2.039					-2.186		-2.567	2.617	-2.532	2.871	-2.824		-2.709		-2.526
PICK1	protein interacting with PRKCA 1	2.216		2.79	2.068	2.097		2.479	1.837	2.417		2.097		2.204				2.316				2.107		2.17		2.051				2.35		2.184		2.312				2.327		2.259						1.963		2.171
RHOD	ras homolog family member D	-1.86						-2.125				-2.627		-2.951	-1.846	3.726	-1.881	-2.917	-1.825	-2.243		-1.944		-1.868				-1.797		-2.168		-2.553		-4.176	-3.351				1.782			-3.227	-2.589	-2.449			1.871
RPN1	ribophorin I							-2.911	-3.799			-3.229	-4.214		-2.619	-2.703	-3.527	-2.752	-3.591				-2.609		-3.28				-2.892	-2.692	-3.513	-3.829	-4.996	-3.255	-4.247							-3.522	-4.596	-3.163	-4.127
SH3BGRL	SH3 domain binding glutamic acid-rich protein like			-5.147	-5.076	-2.825		-2.581		-4.716	-4.651	-5.286	-5.214	-2.777						-5.125	-5.054			-2.487				-2.583		-4.734	-4.669	-2.628				-4.426		-6.556	-6.466	-2.928						-7.376	-7.275	-5.331	-5.257
SLC25A4	solute carrier family 25 (mitochondrial carrier; adenine nucleotide translocator), member 4	1.955						2.042				2.214		1.951		2.008		1.942		-3.059	-3.135	1.951		1.942		1.969		2.041				2.054		1.988						1.878		1.899		2.025		-2.248	-2.863
SNX1	sorting nexin 1			-2.096		-2.557		-2.321				-2.318		-2.051				-2.199		-2.241		-2.162		-2.445				-2.08				-4.973	-4.47	-3.947	-3.831		-3.347			-2.317		-3.131	-2.64	-2.319		-2.784	-3.853	-4.246	-4.355
SENP3	SUMO1/sentrin/SMT3 specific peptidase 3		1.609		1.828		1.622				1.747		2.123		1.825	-1.995	1.819		1.875		1.791		1.662		1.807		1.694		-2.299		1.66		1.654		1.596		1.624		1.651		1.599		1.995		2.065		1.679		1.721
SNAP23	synaptosomal-associated protein, 23kDa								-3.252			-3.908	-4.585		-3.329	-3.287	-3.857		-3.03				-3.095		-3.489					-3.504	-4.112	-4.072	-4.779			-4.165	-4.887	-5.085	-5.967								-3.18		-3.405
UBE2G1	ubiquitin-conjugating enzyme E2G 1		-4.517		-5.474		-4.101		-4.982		-5.621		-3.97		-3.021		-2.646		-2.504		-3.422		-2.515		-4.371		-4.595		-4.885		-3.188		-3.958		-3.325		-4.425		-5.721		-3.973		-3.73		-2.503		-5.505		-4.672
ERBB2	v-erb-b2 erythroblastic leukemia viral oncogene homolog 2, neuro/glioblastoma derived oncogene homolog (avian)											-2.857	-2.928			-3.273	-3.354			-5.19	-5.318	-3.75	-3.843									-5.917	-6.064	-5.544	-5.681							-5.309	-5.441
ZFHX2	zinc finger homeobox 2		1.677					1.713	1.811			1.803	1.907			1.9						1.659	1.754		1.702		1.718				1.665	1.836	1.942	1.721	1.82				1.723						1.705
BAIAP3	BAI1-associated protein 3		2.878				2.303		3.073		2.25	2.173	3.78		2.863		2.74		2.741				2.579		3.269		2.828		2.706		2.591		3.205		3.399		2.911		3.694		2.541		2.49		2.197				2.764
CAMK2G	calcium/calmodulin-dependent protein kinase II gamma	2.597		-2.245						-2.146		2.576	1.845	2.769		-3.466		2.812		3.023						2.747	2.119							2.408		2.818	3.001	2.775	2.956				1.898		1.874		-2.989
CYFIP2	cytoplasmic FMR1 interacting protein 2	4.583						8.071				10.358	3.501	6.388		6.761		7.356			-3.377			8.635		7.727		7.421		9.295		3.751		3.451						3.293				6.396
DLG5	discs, large homolog 5 (Drosophila)		2.557		2.244		2.46		2.543		2.149		2.727						2.362	3.99	2.318		2.403		2.554						2.37			-2.393			2.403		2.707		2.467	6.718	4.938	3.675	2.727				2.369
EIF4E	eukaryotic translation initiation factor 4E	-3.278	-2.983					-4.103	-3.734	-3.74	-3.404	-3.754	-3.416	2.569		2.369		2.323		-4.713	-4.289	2.497								2.398		-3.724	-3.388	-3.084			-2.301	-2.56	-3.746	-3.484	-3.17	2.725		2.61		-4.975	-9.353
IL7	interleukin 7	3.32		3.348		3.555				3.547		3.054			-4.984	3.541		2.971		3.261						3.493		3.567		3.091		3.179		3.324		2.669				3.333		2.962		2.732		3.574		3.472
LPIN1	lipin 1	2.922	3.745									2.981	3.821			4.001	5.128	3.555	4.556			3.246	4.16		3.537		3.006		3.536	3.092	3.963									3.592	4.603	-2.558	-1.956						3.146
NASP	nuclear autoantigenic sperm protein (histone-binding)		-3.035					3.043				3.245		3.216		3.456		3.354		3.828		3.011		2.592			-5.299	2.562	-3.136	3.242		2.779		2.053				2.165			-3.035	3.576		3.898
PPIB	peptidylprolyl isomerase B (cyclophilin B)		-7.147						-7.328				-12.318		-6.962		-12.699		-12.053		-4.847		-4.837		-10.041		-8.298		-5.553		-14.02		-13.829		-7.438		-6.123		-5.409		-5.586		-9.363		-9.159				-5
PPAP2B	phosphatidic acid phosphatase type 2B			-10.536	-9.414					-11.492	-10.268									-6.851	-6.121									-4.793	-5.014	-25.948	-23.184	-19.948	-18.563	-4.789	-5.01	-4.669	-4.884			-7.977	-7.884			-12.516	-13.093	-14.473	-12.932
PAFAH1B3	platelet-activating factor acetylhydrolase 1b, catalytic subunit 3 (29kDa)			3.022		3.387		3.061		3.29		4.556		4.97		5.52		4.541		5.168		5.346		3.574			-3.417		-4.291	7.326		4.882		3.809		4.45		4.294				7.419		5.173		3.569		3.878
PODXL2	podocalyxin-like 2	3.162						3.309		2.304		3.907		3.759		3.583		3.772		3.02		3.276		4.221		3.224				3.797		3.518		3.258		2.973		3.457		2.268				3.116		3.295
PSEN1	presenilin 1			-2.49	-4.524		-3.26		-3.76		-3.605		-4.763				-2.94				-4.132				-3.166			-2.599	-3.897		-2.878		-4.62		-4.484		-3.935		-4.503		-3.554		-3.043		-3.026		-4.675		-3.485
P4HB	prolyl 4-hydroxylase, beta polypeptide							-4.26	-8.601			-5.513	-11.131	-4.501	-9.088		-6.621	-5.664	-11.435				-4.953		-5.338				-7.067		-3.46	-4.583	-9.253		-6.273						-5.797	-11.65	-23.521	-10.043	-20.278
PDIA6	protein disulfide isomerase family A, member 6		-5.22					-2.963	-5.007			-3.198	-5.249		-3.694	3.468	-3.149		-3.672				-3.64		-2.973		-6.346		-4.4			-5.663	-9.295	-3.295	-5.409		-3.941		-4.86			-3.799	-6.236	-3.525	-5.786		-4.621		-3.409
PSMC3IP	PSMC3 interacting protein			3.232		3.102		2.849		3.241		3.562		3.473		3.426		3.222		3.737		3.495		2.481						3.178		3.801		3.451						2.524		3.552		3.346				4.385
P2RX3	purinergic receptor P2X, ligand-gated ion channel, 3	1.488		1.682				1.679		1.619		1.602		1.499		1.841		1.517		1.509		1.525		1.578		1.46		1.565		1.672		1.624		1.474						1.546		1.447				1.671		1.763
RAB33A	RAB33A, member RAS oncogene family	3.088			-3.255		-3.28	2.669				2.996		2.692		2.722		2.63		3.616		2.839		2.918		2.979		3.002				3.542		3.144		2.713						3.658		3.534
RBM4	RNA binding motif protein 4		-4.033					2.953	3.026			2.3	2.357	2.228	2.282	2.446	2.506	2.74	2.808						2.206		-4.648		-3.243				-2.471		-2.625		-2.415
S100A11	S100 calcium binding protein A11							-16.402	-10.107			-11.099	-6.839	-14.064	-8.667	-10.43	-6.427	-10.019	-3.233	-6.576		-9.107		-11.314	-6.972					-10.581	-6.521			-7.091
SLIT3	slit homolog 3 (Drosophila)	3.006	3.589	4.381	4.918	2.793	3.636	3.032	3.296	3.917	4.397		2.489		2.573	-3.598								3.116	3.387	2.568	2.791	3.371	3.665											3.75	4.21	2.878	3.413	3.153	3.427		3.551	3.864	4.338
SLC8A2	solute carrier family 8 (sodium/calcium exchanger), member 2		2.568						2.729				2.733		2.377		2.558		2.419		2.59		2.29		2.809		2.219		2.154		2.296		2.893		2.468		2.739		2.882		2.084		2.774		2.924				2.412
SV2C	synaptic vesicle glycoprotein 2C	5.608		3.747				6.129		3.648		6.368		5.496		4.992		4.31		5.308		5.767		5.319		5.477		4.78		5.288		6.174		6.089						4.041		5.136		5.448
SDC4	syndecan 4							-9.259	-4.841			-10.029	-5.244	-5.219		-6.111		-6.204		-18.01	-9.417	-14.524	-7.595									-10.846	-5.671	-7.736		-5.633		-4.526				-10.202	-5.335	-10.976	-5.739	-24.104	-12.604
TMSB15A	thymosin beta 15a							12.748		7.734		11.499		11.35		17.971		15.785		18.204		16.402		8.992			-23.162	8.755		13.893		12.548		12.988		18.792		11.369				15.276		21.86		18.071		7.853
TMED2	transmembrane emp24 domain trafficking protein 2				-5.376		-5.668	-4.884	-9.095			-4.839	-9.011		-8.778		-6.095		-7.983		-7.248			-7.12	-13.261		-3.042		-8.698	-6.441	-11.995	-5.618	-10.464		-6.128						-6.086	-5.835	-10.867	-6.984	-13.008
TPST2	tyrosylprotein sulfotransferase 2							-3.387	-3.274			-5.049	-4.88	-3.014	-2.913	-4.441	-4.293	-2.919	-2.822	-5.191	-5.017			-3.055	-2.953							-8.114	-7.842	-4.367	-4.22							-5.276	-5.1	-4.11	-3.973
ATAT1	alpha tubulin acetyltransferase 1	2.998						3.675				4.004		3.414		-4.024		4.032		3.229		3.009		3.767		2.961				2.848		3.612		2.971		4.471	2.227	3.603				4.131		3.867		2.828
APBB1	amyloid beta (A4) precursor protein-binding, family B, member 1 (Fe65)	1.88	1.883					2.591	2.595			2.099	2.102					2.04	2.044			1.817	1.82	2.114	2.117	1.84	1.843					2.262	2.266	2.264	2.268									1.809	1.812
ANXA2P2	annexin A2 pseudogene 2			2.922		2.678		-3.107	-4.479	3.12		-4.533	-6.535	-3.319	-4.785	-3.239	-4.669	-2.872	-4.141				-2.64	-3.749	-5.406					-4.823	-6.954						-3.505		-2.871
CDH2	cadherin 2, type 1, N-cadherin (neuronal)	4.872	3.374					4.785	3.314			3.766				5.57	3.857	3.536		5.68	3.934			5.429	3.76	5.147	3.564	5.25	3.636					3.217									-2.627
CAPRIN1	cell cycle associated protein 1		-6.599		-6.445		-5.729		-6.34		-5.094		-6.357		-4.605		-3.508		-4.187		-4.224				-7.097		-7.391	-6.333	-16.123		-6.165		-4.915		-4.912		-4.834		-4.955		-5.728				-3.934				-5.365
C1orf144	chromosome 1 open reading frame 144					-1.924		-2.543	-2.233			-2.391	-2.118			-1.999		-1.9		-2.263				-2.523	-2.099			-2.296	-1.91	-1.987										-1.952		-2.158		-1.916
DAP	death-associated protein											-4.048	-3.588	-3.64	-3.226	-3.644	-3.229	-4.657	-4.127	-4.27	-3.785									-3.686	-3.267	-4.359	-3.863	-4.861	-4.309									-3.455	-3.062
DLG4	discs, large homolog 4 (Drosophila)		2.783	2.48	2.648			3.022	3.226				2.212				1.97		1.866		1.968		2.703		2.379		2.322				2.208	2.516	2.941		2.932				1.883				2.441		2.411		2.371
FAM125B	family with sequence similarity 125, member B							2.614	1.954			2.619		2.597		-3.155	1.866	2.725	1.775	2.335		2.575	1.824	3.222	2.002			2.176		2.953								1.986				2.314		2.431
FSD1	fibronectin type III and SPRY domain containing 1				-2.733			3.92				4.098		3.808		-3.85		3.295		3.543		3.965		3.79				3.739		4.285		4.365		4.253		3.058		2.922				3.476		4.282
HABP4	hyaluronan binding protein 4		1.988						2.518				1.781			2.203			1.925		1.792		1.814		2.06		2.379		1.795		1.67		1.821		1.938								1.759		1.886
ILF3	interleukin enhancer binding factor 3, 90kDa		-3.822	1.717				1.942	-3.065			2.091	1.838	3.602	1.922	-2.846				2.927				1.868	-3.464	-3.141	-7.05		-4.893	3.001	1.693		-2.922						-2.987		-3.419	3.462
LRRFIP1	leucine rich repeat (in FLII) interacting protein 1							-5.591	-6.549			-9.335	-10.935	-12.756	-14.942	-6.739	-7.894		-4.162	-8.386	-9.823		-4.214									-5.537	-6.486		-4.32							-7.322	-8.577	-4.594	-5.381
MLLT11	myeloid/lymphoid or mixed-lineage leukemia (trithorax homolog, Drosophila); translocated to, 11							13.446						14.467		10.817		20.338		31.878	9.47	38.344	11.391	10.149				7.14				28.816	8.56	32.296	9.594							52.505	15.598	35.813	10.639
NEFH	neurofilament, heavy polypeptide	6.448						7.494	3.39			6.612		5.878		6.608		2.72		7.005		6.419		7.308	2.955							7.837	3.18	7.707	2.734					2.894		7.285	3.097	7.672	2.853			6.057	2.756
PARD6A	par-6 partitioning defective 6 homolog alpha (C. elegans)							2.71	2.867			2.29	2.423		1.966			2.245	2.376			1.929	2.042	2.035	2.153						1.967	2.46	2.603	2.394	2.533											1.947	2.06
RALYL	RALY RNA binding protein-like								3.768				4.007		3.32		3.614		3.559		3.454				4.01		3.831		4.396		4.104		4.144		3.699		4.577		3.875				3.968		3.986	-10.18	-3.503	-3.449
RANBP1	RAN binding protein 1		-4.312	2.421				2.507	-2.974	2.379		2.676		2.316				2.597				2.295		2.645	-3.261		-3.576		-4.453	2.337		2.666		2.29						2.42	-2.882					2.326		2.85
RAP2B	RAP2B, member of RAS oncogene family	-3.08	-4.103	-4.735	-5.866	-5.609	-6.949	-3.449	-4.595	-4.223	-5.232	-2.765	-3.683			-2.709	-3.609		-2.964						-3.01	-4.161	-5.544			-2.681	-3.571					-4.871	-6.489	-5.711	-7.608		-2.601					-4.237	-5.644	-4.11	-5.092
SERF1A/SERF1B	small EDRK-rich factor 1A (telomeric)	2.239		2.265		2.232		3.503		2.442		2.99		3.401		3.472		4.159		3.742		3.657		3.16		2.628				3.091		2.209		2.842						2.379		4.431		3.933		2.737
STXBP1	syntaxin binding protein 1	6.365						13.365	8.519			4.818		5.713		5.122		5.77		8.408	5.359	8.694	5.542	5.904		9.878	6.296	5.342		7.05	4.493											8.193	5.222	15.315	9.761		-4.875
TMCC2	transmembrane and coiled-coil domain family 2								2.02				2.018						1.704		1.786	1.722	2.13		1.733				1.952		1.974	1.759	2.176	1.656	2.048		1.786		1.761				2.002	1.847	2.285
ZEB1	zinc finger E-box binding homeobox 1			-4.892	-6.774		-3.651			-8.162	-11.302		-2.871			-6.468				8.913							-3.107	5.991				3.103		6.715						-3.076	-4.26	5.744	2.909	4.739	2.961	-3.521	-4.872	-4.195	-5.809
ZNF205	zinc finger protein 205	2.719		3.196		2.802		3.81	2.56	3.474		2.958		2.881		2.741		3.491	2.346	2.368		2.783		3.271		2.601				2.846		3.426		3.323						2.984						2.378		2.708
ARAP2	ArfGAP with RhoGAP domain, ankyrin repeat and PH domain 2			-8.698	-5.114	-3.349		2.295		-6.376	-3.749	2.329		1.942				2.215		2.132							-2.109	1.959				-4.767	-2.803			-5.836	-3.432	-6.671	-3.923	-4.89	-2.875	2.796		2.652		-22.387	-13.164	-4.504	-2.648
CALR	calreticulin		2.532				1.961	-6.781			1.973	-5.563		-7.775		-4.142		-6.914		-7.761		-7.97					2.365	-5.509		-2.252		-9.237	-4.39	-5.247			3.26		3.976	-7.961		-6.726	-4.629	-5.488		2.113	11.303
CORO1B (includes EG:23789)	coronin, actin binding protein, 1B							-2.511		2.346		-2.491		-2.122		-2.598		-2.268		-2.05		-2.259		-2.672				-2.264		-1.958		-2.725		-2.317								-1.883		-1.964		2.792	2.094
DLGAP2	discs, large (Drosophila) homolog-associated protein 2							2.548				2.697		2.337		-2.922		2.228		2.261		2.397		2.668		2.321		2.964		2.391		2.578		2.668		2.226				2.434		2.348		2.859				2.334
EPB41L2	erythrocyte membrane protein band 4.1-like 2			-9.641	-9.036	-7.317	-6.858			-6.772	-6.347	-4.516	-4.233	-4.269	-4.001	-3.634	-3.651							-3.44			-3.443	-5.098	-4.778							-6.511	-7.895	-5.824	-7.062	-4.846	-4.542					-4.983	-6.042	-4.735	-4.438
EEF1A2	eukaryotic translation elongation factor 1 alpha 2	19.936	16.004					21.052	16.901					18.325	14.712	22.565	18.116	13.335		16.521	13.263	14.612	11.731	19.57	15.711	19.992	16.05			17.458	14.015	21.25	17.06
GPR153	G protein-coupled receptor 153			2.112	1.873			2.59	2.26											2.261	1.91	2.38	1.818									3.512	3.064	2.91	2.538		1.861		2.009	2.419	2.11		1.884		2.052	2.206	2.319
GPRASP1	G protein-coupled receptor associated sorting protein 1	4.504	4.56					8.548	8.656			5.347	5.414				4.331	4.83	4.891	5.39	5.458	6.148	6.225	4.982	5.045	4.617	4.675															10.519	10.651	11.692	11.84
GRAMD3	GRAM domain containing 3			-23.327	-21.678	-8.595	-7.987			-27.626	-25.672	-4.357	-4.049			-4.335	-4.029			-4.945	-4.595											-8.425	-7.83					-3.864		-9.273	-8.617					-33.122	-30.78	-12.26	-11.393
KRT8	keratin 8							-5.875	-7.085					-17.755	-21.412	2.646				-7.7	-9.285	-5.395	-6.506									-11.261	-13.58	-17	-20.501							-11.259	-13.578	-8.179	-9.864
KHDRBS1	KH domain containing, RNA binding, signal transduction associated 1		-3.052		-2.191	2.147			-2.437				-2.424			-4.198				2.848					-2.341		-3.838		-2.976	2.11			-2.317		-2.134		-2.519		-3.409		-2.497	3.02		2.298			-3.572	2.461
NUFIP1	nuclear fragile X mental retardation protein interacting protein 1				2.326				2.107		1.782		2.198		2.26	-2.336			2.038		1.792				2.099				1.792		1.975		1.87		2.058		1.886	-2.267	-2.456		2.252		2.189		2.16	2.64	3.534		1.778
PHF1	PHD finger protein 1		3.615		2.125		2.555		2.825		2.166		2.319		2.324		2.016		2.977		2.542		2.509		2.096		3.326		3.094		2.375						2.173		2.038		2.64		3.66		2.841		3.136		2.417
REST	RE1-silencing transcription factor	-4.006	-4.204					-2.641	-2.772			-3.195	-3.354							-2.398	-2.517					-5.253	-5.513		-2.382			-2.867	-3.009	-2.61	-2.739			-3.445	-3.616										2.284
RGS5	regulator of G-protein signaling 5		12.62		10.714		10.569	9.382	23.08		12.736		14.045		15.054	-12.72	7.401		8.315					8.655	20.315		12.459		8.286		7.584						7.521				17.323		8.655		9.46				11.053
RARA	retinoic acid receptor, alpha	2.072		1.925	2.269		1.9	2.192	1.893		2.111			1.863	1.792	1.983		1.915			2.105		1.785	1.876		1.845						2.152	2.103		2.095	1.824		1.912			1.8	-2.582				2.236	3.07
S100A10	S100 calcium binding protein A10							-6.843	-7.559			-8.319	-9.19	-8.41	-9.291	-5.63	-6.22	-5.311	-5.867			-5.16	-5.701	-5.765	-6.369					-7.091	-7.834					-4.986	-5.508											-5.015	-5.541
SEPT7	septin 7				-3.236			2.33			-3.664	2.337		2.105		-2.539		2.09		2.407		1.991		2.038		1.838		2.545		1.937		2.429		2.313							-2.872	2.724	1.914	2.89	2.03		-4.642	1.837	-3.158
SSR1	signal sequence receptor, alpha							-3.924	-3.743			-5.471	-5.219	-2.846				-4.596	-4.383					-4.039	-3.853	-2.999	-2.898			-5.22	-4.979	-2.263						-3.212	-3.104			-3.177	-3.031	-3.362	-3.207	-2.559	-2.364
ST18	suppression of tumorigenicity 18 (breast carcinoma) (zinc finger protein)		3.366	-3.286					3.325								3.38		3.18		3.294		3.298		3.409		3.373		3.451		3.409		3.216		3.4								3.324		3.401	-3.496
TAX1BP3	Tax1 (human T-cell leukemia virus type I) binding protein 3							-3.364	-4.957			-3.678	-5.418			-2.719	-4.005		-3.009				-2.954		-3.637				-2.764	-3.032	-5.64		-2.712		-3.368		-5.007		-4.202			3.486
TMSB15B	thymosin beta 15B			3.022		3.76		3.715		3.59		3.742		3.719		3.937		4.061		4.618		4.683		2.944				2.849				5.992		5.367		3.35		2.909		2.792		6.444		6.357		3.766		3.058
TLK2	tousled-like kinase 2		-2.024	1.953		1.931		1.793		1.895		1.839		2.309		2.075		2.436		2.864		2.636		1.801				1.916		2.1				1.926					-1.792	1.786		2.782		2.354
ZNF365	zinc finger protein 365		3.909	-3.996		-4.438				-3.683			4.718		3.155				3.185		3.598		3.579		3.275		4.121		5.257				4.58		2.987								4.91		5.258	-6.277		-3.383
ZDHHC11	zinc finger, DHHC-type containing 11	6.525	4.102					8.046	5.058			7.749	4.871	6.352	3.993	6.516	4.096	6.759	4.249			4.922		7.107	4.468	7.655	4.812	5.082		6.724	4.227	4.663		4.349
ASIC3	acid-sensing (proton-gated) ion channel 3		2.256						2.294				2.497		2.047		2.062		1.913		2.223		2.036		2.1		2.205		2.117		1.842		2.237				2.254		2.339				2.193		2.14		2.555		2.182
ADH5 (includes EG:11532)	alcohol dehydrogenase 5 (class III), chi polypeptide		-5.051		-4.877				-2.381		-4.96				-4.434						-4.808		-2.416		-3.04		-5.055		-3.614		-3.751		-4.167		-4.217		-4.594		-5.246		-3.856		-2.564		-4.752		-6.225		-3.802
CAPZA2	capping protein (actin filament) muscle Z-line, alpha 2		-4.227		-5.092		-3.299		-4.179		-3.939		-3.765		-3.654		-2.824		-2.811		-5.504		-3.23		-4.836		-3.41				-3.418		-4.009		-3.479		-3.998	-2.754	-5.787		-4.752					-4.458	-9.365		-3.559
CD24	CD24 molecule	22.255	12.391									25.489	13.995	-7.306	-22.004	-23.38					-15.572		-9.782			62.162	34.131	18.501		34.442	18.91	-4.748	-18.625		-5.461													38.793	21.3
CHD5	chromodomain helicase DNA binding protein 5	3.896						4.397				4.02		3.707		3.907		3.809		3.017		3.275		3.546		3.484		3.52		3.316		4.363		4.027		2.566				2.839		3.534		3.223				3.644
F10	coagulation factor X			2.292	3.883		2.659		2.971		3.11		2.436		2.244	3.326	2.638		2.449		2.196				2.415		2.368						3.004		2.636				2.263		2.915	-6.953	-4.103	-4.101	-2.42		3.008		2.673
CMPK1	cytidine monophosphate (UMP-CMP) kinase 1, cytosolic								-4.718		-3.122	-3.536	-6.284		-3.668		-4.515		-4.529				-3.368		-4.834				-3.014		-3.457	-3.461	-6.151	-3.208	-5.701		-3.926		-4.855			-3.63	-6.451	-2.975	-5.286	-2.907	-5.167
DACH1	dachshund homolog 1 (Drosophila)		2.473				2.305		2.585		2.135		2.619		2.389		2.177		2.387						2.111		2.735		2.551		2.473		2.697		2.747				2.266		2.223		2.49		2.46		2.252		2.345
DDX49	DEAD (Asp-Glu-Ala-Asp) box polypeptide 49	2.05		2.25		2.341		2.272		2.901		1.981		2.379		2.236		2.345		2.491		2.398				1.995				2.918		2.187						2.283		2.428		2.159						2.299
DDR1	discoidin domain receptor tyrosine kinase 1			-9.386	-7.735	-6.454	-5.139			-8.463	-6.299			-3.617						-4.567	-3.212	-2.512						-2.959				-4.773	-3.655	-6.558	-5.846					-8.127	-6.417							-12.898	-10.094
EPHA5	EPH receptor A5	3.168		3.136		2.842		3.188		3.021		3.575		3.323		3.293		2.672		3.517		3.265		3.571		3.17		2.841		3.202		3.706		3.105						3.08		3.551		3.395
FTL	ferritin, light polypeptide				-6.25		-5.408		-11.692				-11.208		-8.674		-5.83		-9.869		-8.193		-10.668		-12.01				-7.333		-10.018		-5.312								-8.513		-6.088		-12.643				-5.961
GAPDH	glyceraldehyde-3-phosphate dehydrogenase		-11.038		-14.186		-15.403		-18.927		-13.851		-14.005		-19.562		-11.031		-15.422		-12.469		-7.98		-14.206		-8.255		-13.788				-8.544		-11.789						-20.771		-9.985		-10.398				-12.038
HNMT	histamine N-methyltransferase			-4.507	-6.749				-5.318		-5.104	-5.521	-8.268		-5.687				-5.286			-4.446	-6.659	-4.578	-6.856														-4.387		-4.949	-19.301	-28.905	-9.924	-14.862	-5.685	-8.513	-7.134	-10.685
HOXC4	homeobox C4			3.344	3.478	3.006	3.126	2.313	2.405	3.254	3.383				2.289																	3.339	3.472	3.238	3.367						2.319	2.574	2.676	2.875	2.99	2.871	2.985	2.993	3.112
HOXC6	homeobox C6			10.088	19.613	8.079	15.708		9.421	10.92	21.231				6.213																	9.068	17.631	8.716	16.946						9.497	11.155	21.687	10.628	20.663	11.715	22.776	9.957	19.358
ITPR2	inositol 1,4,5-trisphosphate receptor, type 2		1.811						1.8				2.054			2.087			1.668	-4.409	-2.855		1.687		1.651		1.805		1.995				2.133		2.064				2.087			-3.868	-2.898	-3.339	-2.501		1.674	-3.203	1.655
KRT18	keratin 18							-11.474	-11.921					-36.856	-38.292					-16.648	-17.297	-20.181	-20.968									-23.271	-24.177	-30.469	-31.656							-32.068	-33.317	-26.737	-27.779
KIAA0368	KIAA0368		-3.191					3.656				3.088		3.372		3.096		3.316		3.242		3.057		3.751				2.446		3.193		2.372					-3.535			2.193		3.443		3.703		-3.559	-7.195	2.577
NRG1 (includes EG:112400)	neuregulin 1			2.703				3.65	2.442	2.281		2.525				3.415		2.684				2.387		2.36		-2.693				-6.77	-3.29	3.744	2.506	4.046	2.708					2.303							2.429	3.59
NTRK2	neurotrophic tyrosine kinase, receptor, type 2			-101.482	-130.03	-32.655	-41.842			-101.279	-129.77																					-54.842	-70.269	-11.239	-14.4				1.679	-33.769	-43.269				1.579	-78.016	-99.963	-70.738	-90.637
PSENEN	presenilin enhancer 2 homolog (C. elegans)		-3.663						-4.614		-3.266		-4.045		-4.275		-4.751		-3.305		-4.031				-4.635		-3.59		-4.883				-4.526				-3.587		-4.12		-4.071		-3.798		-4.715		-3.425		-4.033
PPP2R1B	protein phosphatase 2, regulatory subunit A, beta		2.916		3.018				3.613		2.93		4.538		3.074				3.527					-2.007					4.67		2.942		3.897				1.714				3.032	-6.273	-3.791	-6.043	-3.652	-4.818	-3.052		3.154
RALGPS1	Ral GEF with PH domain and SH3 binding motif 1	2.97						4.163	2.641			3.455		3.233		3.583		4.1	2.601			3.063		3.839	2.435	3.727	2.365	3.269		3.762	2.386					2.922						-4.076	-3.805	3.554			-2.567
SGSM2	small G protein signaling modulator 2	2.575	2.636					2.615	2.677			2.256	2.31	2.249	2.303	2.222	2.275	2.391	2.449		1.943		1.905	2.305	2.36	2.579	2.641															2.238	2.291	2.411	2.679
THSD7A	thrombospondin, type I, domain containing 7A	5.214						6.171				6.463		6.324		6.292		5.879			-6.18	3.455		4.551		4.274		7.247		4.095		5.231		5.2						3.307		5.684		5.773
TJP2	tight junction protein 2 (zona occludens 2)			-15.522	-15.288	-5.1	-5.023			-17.216	-16.956																					-8.76	-8.628	-10.128	-9.975			-4.111	-4.049	-5.464	-5.382	-5.637	-5.552	-4.236	-4.173	-28.506	-28.076
TUBB3	tubulin, beta 3 class III	5.294			-4.484		-5.395	3.843			-4.237	4.268		4.011		-7.341				5.038		5.511				6.526						6.102		5.721				4.277			-6.262	3.858		5.448					-4.318
UBE2I	ubiquitin-conjugating enzyme E2I	2.541			1.841			3.665				3.019		3.518		2.784		3.866		2.62		2.747		4.699	2.644				-3.013	3.05								1.688	2.137	2.486		5.989	3.37	5.585	3.143		-2.692	2.531
AKT3	v-akt murine thymoma viral oncogene homolog 3 (protein kinase B, gamma)							4.96				3.2		3.821		-3.378		4.601		7.963	3.827	4.503		5.521				7.174	3.448			3.714		3.326								6.059	2.912	9.883	4.75
ARAF	v-raf murine sarcoma 3611 viral oncogene homolog							-2.185				-2.022		-2.154		-1.804		-1.833		-2.367		-1.999		-1.998				-2.241				-2.148		-1.992								-3.225	-2.163	-2.363			1.922
XKR8	XK, Kell blood group complex subunit-related family, member 8	-1.727						-1.916				-2.092		-2.03		-2.088		-2.072		-1.71		-1.762		-2.063		-1.693		-1.921		-1.791		-1.806		-1.783								-2.194		-1.796				-1.969
ZCCHC24	zinc finger, CCHC domain containing 24			-9.876	-8.958	-8.937	-8.106			-10.463	-9.49	-4.568	-4.143													-4.289	-4.024			-7.973	-7.481					-10.67	-10.011	-6.824	-6.403	-5.208	-4.724					-8.755	-8.215	-29.12	-26.413
ACVR2B	activin A receptor, type IIB											2.668		2.091		-2.061		2.281		2.163		2.039		2.081				2.134		2.202		2.259		2.586		2.36		3.494	2.444	2.067		2.474		2.353		3.047	2.131
ADCY1	adenylate cyclase 1 (brain)	6.653						10.209				7.716		6.123		-11.707		8.059				8.414		8.515				9.556		9.258		5.086					1.877	4.716	2.043					8.113			-7.271
ADRBK2	adrenergic, beta, receptor kinase 2							1.975				2.368		2.228		-2.207		2.028		2.216		2.286				1.877		2.848	1.865	2.395		2.327		2.27						2.096		2.832		2.385		1.868		2.181
APBB2	amyloid beta (A4) precursor protein-binding, family B, member 2			-5.21	-5.776	-3.425	-3.796			-4.238	-4.698	-4.933	-5.469	-2.438		-2.96	-2.298							-3.827	-3.673					-5.764	-6.389		-3.114	-3.407	-3.725				2.023	-2.64	-3.245	-2.447					2.299	-3.328	-3.69
ARID4B	AT rich interactive domain 4B (RBP1-like)		1.951		1.943		1.906				1.917		1.959							3.847							1.744		1.954				1.875		1.776		-3.257		-4.357		1.926		1.867		1.792		-5.179		1.735
BMP7	bone morphogenetic protein 7				2.018	-2.967			1.816		1.866		1.976			1.874									3.874				4.515			-5.791	1.93	-4.018	1.801		1.777		2.303		1.876		5.009		4.82		1.808	-4.857
CALU	calumenin	-2.956						-5.708	-4.842			-5.895	-5.321	-4.271	-4.247	-4.233	-3.862	-6.302	-5.688					-3.498	-3.157	-3.854	-3.479			-7.794	-7.035									-3.001
CYFIP1	cytoplasmic FMR1 interacting protein 1		-2.793		-3.141		-2.473				-2.423	-2.506	-3.564		-2.325		-2.599								-2.925		-3.046				-2.464		-2.574		-2.524	-2.67	-3.797	-2.772	-3.941	-2.652	-3.771					-3.932	-5.591	-2.416	-3.435
DCTN2	dynactin 2 (p50)	1.852						1.989	1.81			2.001				2.134		2.043				1.955		1.971	1.794	2.022				1.992		1.905		2.168	1.973							2.637	1.926	2.341		1.954		1.814
GPR19	G protein-coupled receptor 19												2.73		2.221	-3.132	2.32				2.1		2.382		2.242				2.643		2.38	2.103	2.84		2.661		2.665						2.655		2.752
GDPD5	glycerophosphodiester phosphodiesterase domain containing 5		3.957		3.999		4.127		3.473		4.179								2.633		3.431		2.916		2.738		3.954		3.731		2.921		4.362		3.266		3.334		3.847		4.412		3.678		3.736		5.29		2.694
IFNGR1	interferon gamma receptor 1			-3.734	-4.99		-3.85	-4.917	-6.572		-3.929		-3.803		-3.816										-4.256								-3.937	-4.8	-6.414		-3.785	-3.932	-5.057	-3.222	-4.305		-3.672		-3.7	-4.387	-5.863	-3.59	-4.798
KLHL23	kelch-like 23 (Drosophila)							3.57				4.419		3.852		4.484		3.764		3.586		3.252		4.01				2.399		3.693		2.454		2.738		2.524		2.479		2.384		3.319		2.611				2.318
KIAA0319	KIAA0319		1.92						2.023				2.163		1.889		1.837		1.816		1.825		1.94		1.924		1.93		1.896		1.86		2.144		1.943						1.779				1.749	-1.728			2.011
KIAA0513	KIAA0513		4.293	-2.753					4.176				3.267				3.29		3.788		4.083		3.247		3.967		3.908		4.115				3.948		3.587								5.936		4.862	-6.877	-2.977
MAP2K3	mitogen-activated protein kinase kinase 3		2.689	2.606	4.468		3.078		2.32		3.65	-3.511			2.537	-3.448		-2.954			2.46				2.23		3.008				2.592		2.693		2.358						3.121						2.972		2.979
MAP4K4	mitogen-activated protein kinase kinase kinase kinase 4		-6.278		-10.216		-7.471		-3.003		-9.918		-5.824		-2.726	-8.186			-2.838	6.779					-2.824		-9.837				-7.744						-6.571		-7.602		-6.526	4.003					-18.252		-7.424
MYO9A	myosin IXA		1.839	2.405	2.78		2.024		1.938			2.197	2.539		1.943	1.894	2.189		1.779						1.998																1.958	1.863	2.153	2.041	2.359			2.045	2.364
NANOG	Nanog homeobox			-2.056			2.03		2.504				2.459		1.912		2.125		1.996		2.07		2.045		2.148		2.075				1.956						2.457		2.272		2.051		2.729		2.984				2.241
PIEZO1	piezo-type mechanosensitive ion channel component 1											-3.883	-3.728	-3.5	-3.36	-4.678	-4.492	-4.21	-4.042			-2.837		-3.251	-3.121			-4.553	-4.372					-3.105	-2.981	-2.797				-2.979	-2.861			-2.867	-2.753			-2.826
PTBP2	polypyrimidine tract binding protein 2		-6.283		-3.091			3.584			-3.352	3.686		4.265		-4.268		3.694		5.33		4.47					-4.823			3.139				2.876			-4.161		-4.491			5.915		5.056			-8.534
PREPL	prolyl endopeptidase-like				-4.004		-4.387	5.45		-3.778	-5.359	3.155		3.416		3.753		4.551		3.781	-3.355	4.506		6.52	3.284			3.167		4.192												8.462	4.262	6.939	3.495		-6.113
PPP2R5A	protein phosphatase 2, regulatory subunit B', alpha			-4.525	-2.553	-2.246		-2.387		-4.656	-2.626	-2.961				-3.46				-4.735	-2.671	-2.611		-2.582								-3.873		-3.838								-3.224		-4.864	-2.744	-3.233
RAB26	RAB26, member RAS oncogene family		1.966		1.776				2.103				2.183		1.759		1.994		1.761				1.825		1.98		2.274		1.806		1.776		2.068	-2.003			2.772		2.922		1.809	-3.315
RAD51D	RAD51 homolog D (S. cerevisiae)	1.673		1.667						1.797		1.805				1.954		1.975		1.993		1.837				1.911		1.688		1.753						1.689						1.715		2.001
SMAD3	SMAD family member 3	-2.783		-2.755						-2.694		-5.211	-4.46	-2.077		-2.618	-2.466	-2.283	-2.151	-2.186				-3.197	-2.492	-4.822	-3.507					-3.627	-2.638	-3.453		-2.818		-2.653								-3.028		-4.853	-3.53
SLC22A17	solute carrier family 22, member 17	5.01						4.709						4.285				3.213		4.597		3.147		5.061		3.746			3.4					3.587	4.666							3.859	5.02	4.128	5.37
SNX3	sorting nexin 3		-2.751		-3.512		-3.093		-3.145		-3.577		-3.092	-3.021	-5.094						-3.024				-4.077				-2.649	-2.584	-4.356		-2.59		-2.874		-2.738		-3.321		-2.979		-2.572			-2.971	-4.885		-3.478
SYNCRIP	synaptotagmin binding, cytoplasmic RNA interacting protein		-4.823		-4.027		-3.11		-5.163		-3.836		-5.368				-3.289			2.728					-3.982		-7.511		-4.242		-2.911	-3.303	-7.799		-5.792		-3.685		-4.347		-3.695		-2.998	2.73			-4.246		-3.702
TRAPPC9	trafficking protein particle complex 9		2.381		1.874			1.885	2.357		1.836		2.075			2.034	1.849		2.166					1.886	2.226		1.894				2.069						2.215		2.52		1.844						2.567
WWTR1	WW domain containing transcription regulator 1							-2.086				-9.388	-10.959			-5.564	-6.495	-5.252	-6.131			-7.032	-8.209	-5.567	-6.499		-5.557			-9.364	-10.93					-7.938	-9.266	-7.262	-8.477							-10.398	-12.138	-8.183	-9.552
ZNF207	zinc finger protein 207		-4.853		-3.527		-3.88		-4.811		-3.52		-4.831		-4.407		-3.491		-3.486		-3.199				-5.888		-4.184		-6.428		-4.674		-4.155		-4.156						-4.547	1.96			-4.09				-3.734
ASNA1	arsA arsenite transporter, ATP-binding, homolog 1 (bacterial)				-3.123		-3.298	-2.669	-3.39		-2.939		-3.115		-3.13				-2.814		-3.13			-3.185	-4.045			-2.73	-3.467				-2.935		-2.849					-3.051	-3.874		-2.824		-2.634				-2.627
BICD1	bicaudal D homolog 1 (Drosophila)		2.176		1.831				1.89				2.19			-2.082			2.065		1.899				1.982		1.797		2.851				2.034		2.071	-2.781	1.792		1.941				2.73		2.923		1.881
CMTM6	CKLF-like MARVEL transmembrane domain containing 6							-4.452	-4.87			-2.957	-3.234							-3.049	-3.335			-2.774	-3.034						-2.666	-3.123	-3.417		-2.587				-2.746			-2.85	-3.118		-2.754
CYLD	cylindromatosis (turban tumor syndrome)	2.086	2.801					2.336	2.71				2.354		2.388	-2.925		2.518	2.922		2.092		2.073		2.221	3.537	3.912		2.754							-2.488		-3.123	-3.05				2.342		2.412	-3.676	-2.376
DOCK1	dedicator of cytokinesis 1			-2.37		-2.144				-2.217										-2.065						-3.44	-2.813			-2.334		-2.719	-2.223	-3.001	-2.453	-2.623	-2.144	-2.325								-2.952	-2.414	-3.278	-2.68
PPIP5K1	diphosphoinositol pentakisphosphate kinase 1		2.314		1.99		1.991		2.478		1.872		1.963		2.085				2.854				2.521		2.323		2.497		2.134		2.711										2.267		1.883		1.851				1.958
DNMT3A	DNA (cytosine-5-)-methyltransferase 3 alpha			2.387		2.253		2		2.331		2.217		2.073		1.93		2.058		2.148		1.874		1.959			-1.983			1.949		2.178		2.005				2.295		2.179		2.28		1.952				2.497
FLRT1	fibronectin leucine rich transmembrane protein 1		3.437						4.589				5.159		4.176		4.224		3.701		3.629		4.453		3.849		2.92		3.922		4.244				3.842				3.15		2.964		4.782		5.062
FKBP1A	FK506 binding protein 1A, 12kDa							-3.293	-3.489				-3.384	-2.842		2.002				-2.771				-3.538	-3.227			-2.945	-3.562	-3.918	-3.574	-4.256	-4.51	-3.941	-4.176					-3.078	-2.807
GNG5	guanine nucleotide binding protein (G protein), gamma 5		-3.377					-2.574	-4.534				-4.067		-2.922		-2.703		-2.879		-2.823		-3.069		-3.921				-2.541		-3.116		-3.954	-2.573	-4.531						-3.475		-3.22		-3.703
JAKMIP2	janus kinase and microtubule interacting protein 2				-2.287			2.408			-2.723	2.554		2.315		2.629		2.305				2.269		2.425				-4.098	-4.292	2.346		2.571		2.455								2.137		2.202		-2.743	-2.873
KATNB1	katanin p80 (WD repeat containing) subunit B 1							2.325				2.087		2.586		2.372		2.646		2.12		2.448		2.571		2.604			-2.617	2.719		2.385		2.518		2.194		2.776				2.736		2.465				2.27
KIF1B	kinesin family member 1B	5.427			-7.203		-5.214	4.357			-7.949	4.542		6.585		5.774		7.572		3.671		3.744		4.281		5.449		3.046		5.825												3.282		3.816		-4.201	-11.836
LGALS1	lectin, galactoside-binding, soluble, 1							-6.87	-12.787			-9.778	-18.202		-7.41	-8.298	-15.447	-6.64	-12.359					-9.689	-18.035					-11.595	-21.582						-5.532		2.004								1.91
LRRC59	leucine rich repeat containing 59		-3.277		-2.894		-2.786		-5.891				-5.305		-4.597		-3.141		-5.27				-2.765		-4.174		-3.04		-2.947		-5.681		-3.772		-3.007						-3.633		-3.309		-3.943				-2.761
NNAT	neuronatin			3.016				3.95				2.777		3.77		4.541		3.387		3.121		3.638		3.208			-5.021	3.137		3.086		4.773		4.47		3.15		2.81		2.686		4.44		3.568				3.479
NCAPH2	non-SMC condensin II complex, subunit H2			2.604	1.981	1.881		1.86		2.389		2.256		1.802		1.791		1.813				2.037		2.032						2.112		2.351		2.31		1.895		2.428		2.053						2.389		2.336
NUDT11	nudix (nucleoside diphosphate linked moiety X)-type motif 11				-2.939			3.51			-3.166			4.541		4.614		4.497		5.248		4.814		5.285					-3.265	2.978		5.421		4.702				2.748				5.924		6.55
PDLIM7	PDZ and LIM domain 7 (enigma)		-3.194	2.561				-3.164	-2.683	2.794		-3.576	-3.033			-2.948		-2.557		2.765		2.577						-2.847	-3.828	-2.994		2.666		2.678				2.636				3.066		2.751		2.789
PKP4	plakophilin 4			-7.862	-3.79	-6.166	-2.768			-5.958	-2.108									-7.226	-3.483	-4.242										-7.826	-3.773	-5.441						-3.977		-7.215	-3.478	-3.67		-6.475	-7.347	-3.707
PKD1	polycystic kidney disease 1 (autosomal dominant)		2.71	1.907				3.193	3.562							2.033						2.918	3.256	2.891	3.225							3.113	3.473		2.619			2.216				3.157	3.523	3.237	3.611	1.856
KCNMA1	potassium large conductance calcium-activated channel, subfamily M, alpha member 1								6.261				1.696				4.353				4.068				4.764				3.834				9.742		8.528		1.986		1.795		4.029		4.121		5.127		1.904		1.712
PFN1	profilin 1							-5.358	-6.705			-4.882	-6.109	-4.099	-5.129		-4.135		-4.193				-4.167	-4.772	-5.972			-3.888	-4.865		-4.166		-3.865		-4.47						-4.426		-4.169			4.735	3.783
RPL37A	ribosomal protein L37a		13.168		8.03		6.525	-6.911			4.988		4.835							-6.108		-6.047			5.51		14.765	-5.524			6.396		5.718		6.23		24.315		24.409		6.005						27.095		5.029
SEPT10	septin 10		-6.307						-4.28				-5.409		-3.768		-3.499				-3.376				-4.811	-4.306	-6.952	-2.741	-3.968		-4.696		-3.979			-5.259	-8.492	-5.761	-9.302								-5.02
SLC1A4	solute carrier family 1 (glutamate/neutral amino acid transporter), member 4		4.252	-6.207	-5.399				4.304	-2.149			3.78		3.915					5.403	8.684		5.174		5.082		3.948				4.456		5.221		3.72							4.944	7.947		4.651
SYT17	synaptotagmin XVII							5.667	3.857			5.472	3.724	3.794		3.438		4.804	3.27			4.071		5.209	3.546	4.173		5.428	3.695	5.089	3.464
TAZ	tafazzin		2.066		1.691		1.519		1.584		1.614		2.017		1.582		1.618		1.526				1.584				2.046				1.8		1.798		1.641		2.097		2.365				1.714				2.292		1.785
TMEM109	transmembrane protein 109				1.941			-2.299			1.926	-2.403		-3.059		-2.601		-2.296		-2.285		-2.354		-2.109				-2.123		-2.071		-2.245				-2.257		-2.026						-2.065			1.943		1.943
TPGS2	tubulin polyglutamylase complex subunit 2					2.745		2.85		2.853			-3.532		-2.904	3.191		3.46				3.68		3.09		3.975		2.572								2.674		2.875				5.781		4.8		3.616		2.771
ARF4	ADP-ribosylation factor 4							-4.189	-5.924			-5.858	-8.285	-3.893	-5.506		-4.277	-4.303	-6.085					-3.798	-5.371		-3.733		-3.688	-8.775	-12.41		-4.698								-4.259		-3.9		-3.795		-3.776
ARRB1	arrestin, beta 1		-2.125					2.321						2.079		2.144		2.017		2.229		1.941		2.172						2.026		2.604		2.253						1.948		-2.699	-2.554	2.382			-2.899	2.296
ASPH (includes EG:312981)	aspartate beta-hydroxylase							-6.971	-6.779	-3.782	-3.384	-3.658	-3.638	-4.166	-3.728									-5.688	-5.09					-5.662	-5.067					-3.523	-4.102	-3.878	-4.515			-3.254	-2.667	-3.243		-8.734	-10.169	-3.798	-3.858
CTNND1	catenin (cadherin-associated protein), delta 1							-2.397		-2.15						-2.011				-2.615	-2.371	-2.429										-4.105	-3.413	-3.476	-2.889	-2.977	-2.474	-3.479	-2.892	-2.361	-2.141	-2.295				-2.406
COCH	coagulation factor C homolog, cochlin (Limulus polyphemus)	4.373		5.424		5.123		6.104		4.944		6.51				-5.665		5.15				4.083		3.726						5.703		6.107		5.52						4.932		5.676		5.141					-3.596
COPE	coatomer protein complex, subunit epsilon		1.856		1.801				2.01		1.818		-2.884		-3.045		2.021		1.906		-3.159				-2.931		1.825		-3.297				-3.458		-3.462		1.871		2.191		-2.974		2.103		-2.853				1.998
COLEC12	collectin sub-family member 12											-12.829	-12.28	-4.672	-4.472			-8.515	-8.15					-4.985	-4.772	-5.698	-5.455			-19.171	-18.351					-9.422	-9.018	-10.085	-9.654							-8.291	-7.937
DSTN	destrin (actin depolymerizing factor)						-4.078		-5.318		-4.238	-4.907	-7.906		-5.068	-6.146	-9.901		-4.854	-4.178	-6.731										-5.117	-3.838	-6.183		-5.167						-3.951								-4.557
ELOVL1	ELOVL fatty acid elongase 1							-2.675	-2.605			-3.318	-3.231			-3.252	-3.166	-2.314	-2.154					-2.542	-2.366			-2.833	-2.758			-4.049	-3.941	-3.463	-3.372							-2.628	-2.559	-2.559	-2.492
EMP3	epithelial membrane protein 3							-8.646	-9.849			-15.378	-17.519	-8.959	-10.207	-11.313	-12.888	-13.713	-15.622					-8.67	-9.878			-11.34	-12.919	-6.781	-7.725
EIF4E2	eukaryotic translation initiation factor 4E family member 2	-2.187	-4.673	3.16		3.918		-1.83	-2.421	4.471			-2.916			2.869		-1.832	-2.297							-1.997	-4.739			-1.786	-3.688			-1.676					-2.859				-3.255		-2.877
FNDC3B	fibronectin type III domain containing 3B							-5.566	-6.889			-7.581	-9.382		-4.438	-7.711	-9.544	-6.237	-7.719				-4.863	-4.998	-6.185		-4.419			-4.712	-5.832	-4.187	-5.182												-4.695
GGA2	golgi-associated, gamma adaptin ear containing, ARF binding protein 2			2.324	1.939					2.301	1.729			-2.086		5.156				-4.771	-4.415							-2.89	-2.999			-4.292	-3.243	-4.624	-4.526
HTT	huntingtin							1.939	1.881		1.668	2.301	2.232	2.064	2.002			1.992	1.933			1.713		2.022	1.962						1.684											1.834	1.78	2.128	2.065
ID4	inhibitor of DNA binding 4, dominant negative helix-loop-helix protein			-35.538	-43.697	-9.809	-16.847			-32.945	-40.509			-12.993	-22.317		-9.527															-33.557	-41.261	-19.952	-28.995				-7.696	-9.519	-16.35					-42.176	-51.858	-15.16	-26.038
ITPR3	inositol 1,4,5-trisphosphate receptor, type 3				1.84							-3.657	-3.694	-4.127	-3.456	2.066													-2.958			-6.789	-5.685	-8.542	-7.154	-4.739	-3.969	-4.268	-3.575
ITGA2B	integrin, alpha 2b (platelet glycoprotein IIb of IIb/IIIa complex, antigen CD41)			2.273		1.913		2.528		2.299		2.385		1.884		1.979		2.227				2.017		2.221		1.892				2.454		2.163		1.971						2.211		2.077				1.916		2.058
MARCKS	myristoylated alanine-rich protein kinase C substrate		-5.794	-5.603	-18.896		-12.039		-11.437	-5.423	-19.61		-9.572		-7.286	-7.584	-9.229		-8.714						-8.075		-7.102				-14.774						-9.377		-9.226		-13.615	3.213					-8.926		-20.913
NLGN4X	neuroligin 4, X-linked	4.31						6.779				4.411				7.716		5.263		5.637		7.19		4.357		7.486			-4.517			7.689		7.488			-13.778		-9.734		-4.266	8.07		7.139					-10.909
NRIP1	nuclear receptor interacting protein 1		-5.609		-6.4				-6.452		-4.506				-6.949								-4.686		-5.002		-5.884				-3.989				-5.628		-7.729	-3.754	-9.041		-5.137		-5.613		-3.666		-8.713		-8.226
PRDX6	peroxiredoxin 6	-3.478	-4.536					-2.567	-3.348				-2.996	-2.924	-3.813						-2.852		-2.795	-2.758	-3.597		-2.569		-2.578					-2.777	-3.622							-3.997	-5.214	-3.5	-4.566	-4.093	-4.213
PDE4DIP	phosphodiesterase 4D interacting protein	-3.941	-4.3	-3.517	-4.852			-2.933		-4.008	-5.122	-4.051	-3.941			-3.825		-3.279	-2.986			1.778		3.37		3.422						1.853		1.919										-3.902	-3.796	-7.359	-10.152		-1.809
PAWR	PRKC, apoptosis, WT1, regulator			2.224						1.933		-7.27	-7.08	-7.469	-7.274	2.136				-7.005	-6.822											-6.765	-6.589	-7.969	-7.761							-10.134	-9.869	-4.953	-4.824
RIN2	Ras and Rab interactor 2			-4.506	-5.734			-4.444	-5.655	-3.391	-4.315	-6.124	-7.792		-3.42	-4.504	-5.732						-3.753		-3.389		-4.016			-5.168	-6.576						-3.651	-3.718	-4.732							-7.842	-9.979	-6.916	-8.8
RNF130	ring finger protein 130				-2.974		-2.706						-2.877	-6.301	-7.769								-2.879	-2.658	-3.277						-2.95									-2.801	-3.453		-3.001	-3.032	-3.738				-2.935
RBFOX1	RNA binding protein, fox-1 homolog (C. elegans) 1							4.936				4.862		4.521		4.651		4.082		5.067		5.058		4.406						3.686		5.163		4.129								4.262		4.733
STAT6 (includes EG:20852)	signal transducer and activator of transcription 6, interleukin-4 induced							-2.667			2.7	-2.521		-2.75		-3.114		-2.528		-2.938		-3.389						-5.389	-2.908			-2.79		-3.296		-3.057		-3.077				-3.696		-2.98
SIX3	SIX homeobox 3	3.237		3.649		3.556		3.445				4.042		4.07		-4.125		3.171				3.304		4.072		3.623		4.005		3.871		3.992		3.484		4.296		3.187		3.625		3.429		3.389		3.738		4.27
SMG5	smg-5 homolog, nonsense mediated mRNA decay factor (C. elegans)			1.863				2.039	1.862	1.839		2.218	2.026			1.922	1.755	1.868						2.021	1.845					1.861		1.768						1.957	1.787									2.001	1.827
SLC6A15	solute carrier family 6 (neutral amino acid transporter), member 15	3.189						3.582				4.653		3.923		3.152		3.392		4.119		4.009		4.478				3.913		3.769		4.436		4.124						4.046		4.887		4.636				4.345
SOX11	SRY (sex determining region Y)-box 11				-9.661			16.747				14.363		19.481		-24.799		15.561		21.63		18.416		17.662			-19.74					24.083		19.074		6.761		9.926				24.229		23.275				8.718
STX12	syntaxin 12	3.583			-3.017			2.853			-2.88			3.06				3.2		3.212		2.523				3.776							-3.914		-3.136		-3.024		-3.132		-2.546	3.575		4.474			-3.615		-2.785
SNCA	synuclein, alpha (non A4 component of amyloid precursor)	2.886						3.021				2.938		3.125		3.2		3.475				3.401		3.855				2.382		3.351		3.176		3.239		-3.344	-11.879		-5.86			3.178		6.632		-4.138	-6.542
TOP3A	topoisomerase (DNA) III alpha			1.802		1.938		2.251		1.991		1.877				1.872				2.356	1.725	2.182								1.863		2.344	1.717	1.895						1.735				1.852				2.097
TMEM132A	transmembrane protein 132A	2.444						3.16				3.29		3.618		3.626		3.348		3.442		2.917		3.999		2.346				2.851		4.469		3.752		3.276		4.075				3.768		3.497
ACAD10	acyl-CoA dehydrogenase family, member 10			2.448		2.21		3.295	2.271	2.295		2.588		2.52		2.194		2.441						2.684		2.003				2.337		1.945		2.09				2.143		2.397						2.369		2.569
ARF6	ADP-ribosylation factor 6	-2.499						-3.749	-3.121			-3.206	-2.76			-3.796	-3.911	-2.321		-2.618	-2.235			-2.457		-2.316												-2.597					-2.114	-2.308	-2.554
CDH1	cadherin 1, type 1, E-cadherin (epithelial)																			-25.967	-25.664	-8.379	-8.281									-67.724	-66.934	-93.347	-92.258			-13.921	-13.758			-28.474	-28.142	-18.206	-17.993
CNBP	CCHC-type zinc finger, nucleic acid binding protein		-4.983		-3.967				-4.449		-3.884		-4.403				-3.566								-5.162		-4.779		-4.291				-5.002		-5.162		-6.146		-5.919				-3.907		-4.275		-4.921		-4.659
CDC42BPA	CDC42 binding protein kinase alpha (DMPK-like)								2.227				5.699		2.178				2.029		5.061				2.062				9.413			2.271	5.418		5.005								9.113		8.634
CCNI	cyclin I		-3.917		-3.906		-3.908				-3.927		-4.513		-4.222	-3.866	-3.628		-3.799		-6.952		-3.903				-4.297		-3.689		-3.734		-5.488		-4.473		-3.965		-4.445								-6.011
DAB2	disabled homolog 2, mitogen-responsive phosphoprotein (Drosophila)							-4.962	-4.933			-11.024	-10.959			-6.793	-6.665	-6.823	-6.783			-12.499	-12.425	-5.439	-5.407					-7.753	-7.705							-5.255	-5.191									-4.866	-4.838
ELOVL4	ELOVL fatty acid elongase 4	3.307						2.712				2.854		2.73		2.981		2.539		2.593		3.216		2.784		3.184				2.656		3.255								2.635		3.527		3.378			-2.932
FAM115A	family with sequence similarity 115, member A					2.77		3.576				3.271				4.094				5.006		3.604		3.122				2.978											-2.675			2.728	2.337		2.356		-5.714
FEZ1	fasciculation and elongation protein zeta 1 (zygin I)	4.676		-8.09	-18.869	-5.863	-13.676			-7.431	-17.334		1.656							4.629						5.132						5.772	1.794	6.077			-6.172		-3.994	-5.341	-12.459	3.953		5.339		-5.545	-12.933	-5.757	-13.428
FERMT2	fermitin family member 2			-4.297	-4.662		-3.77			-4.201	-4.558	-4.291	-4.655			-3.945	-4.28								-3.863		-4.245			-4.485	-4.866					-4.681	-7.2	-4.898	-7.533	-4.249	-4.61	-4.576	-4.965		-3.758	-6.521	-10.029		-3.806
GIT1 (includes EG:216963)	G protein-coupled receptor kinase interacting ArfGAP 1	1.793						2.21	1.9			2.109	1.813	1.897				1.935		1.824		2.112	1.815	2.023		2.001						2.143	1.842	2.257	1.94											2.305	1.981
GALR1	galanin receptor 1				2.258				2.509				2.346		2.203				2.076				2.313				2.157		2.092		2.06		2.221		2.25	-2.617							2.074		2.154		2.056
GLUD2	glutamate dehydrogenase 2			-12.709	-15.845	-6.802	-8.48			-13.04	-16.257	-2.986	-3.723							-3.122	-3.892				-3.406						-3.274		-2.972		-3.136					-3.208	-3.999	-5.224	-6.513	-7.045	-8.783	-6.003	-7.484	-3.211	-4.003
GOLGA2 (includes EG:2801)	golgin A2		3.488				2.753	2.243	3.037		3.067				2.72										3.003		3.718		5.353				2.184		2.71				3.565				3.648		3.478		4.099		2.658
HIST3H2A	histone cluster 3, H2a	2.566						3.876				4.195		3.616		4.616		3.404		2.299		3.321		3.828		3				3.624		4.95				2.978		2.776		2.604		3.193		2.663		3.464		3.128
IPO7	importin 7		-5.261	-2.77	-7.039		-5.652		-4.814		-6.349		-4.933			-3.985					-4.312				-4.045		-4.153		-3.858		-3.245		-4.714						-2.554		-4.423						-4.117		-4.827
IQGAP1	IQ motif containing GTPase activating protein 1							-3.625	-2.481			-4.346	-4.672	-3.271	-3.517	-5.601	-4.105	-2.85		-2.571				-3.654	-3.384					-3.585	-3.65	-3.061	-3.292			-6.245	-4.765	-3.873	-4.027
LRP10	low density lipoprotein receptor-related protein 10							-3.806				-5.579	-3.088	-3.886		-6.101	-3.377	-3.314		-3.904		-3.905		-3.513						-4.78		-4.473		-5.047	-2.794					-2.86				-2.751				-3.025
MFAP3	microfibrillar-associated protein 3		-2.912	2.469		2.819		2.089		2.647										2.722		2.196			-2.329		-3.242		-2.661		-2.778			2.28			-2.844		-4.846	2.167		2.712		2.403			-2.937	2.64
MRPL3 (includes EG:11222)	mitochondrial ribosomal protein L3		-6.705		-3.257		-2.899		-5.988				-4.258						-3.459		-4.496		-3.455		-4.215		-6.964		-4.261		-5.292		-4.498		-4.093		-3.42		-4.692		-2.973		-3.455		-3.28		-4.201		-3.34
MRPS12	mitochondrial ribosomal protein S12			1.897	1.899				-4.413	1.863	1.865		-3.802		-3.65	2				-6.615	-9.135			-3.364	-4.646			-4.023	-5.557						-3.622							-4.521	-6.243	-3.839	-5.302
NBR2	neighbor of BRCA1 gene 2 (non-protein coding)	1.966		2.14		1.856		2.357		2.145		2.298		2.254		2.258		2.301		2.149		2.003		2.366		2.028				1.811		1.927								2.06								1.845
NHP2L1	NHP2 non-histone chromosome protein 2-like 1 (S. cerevisiae)							3.134	2.426			2.363		2.404		2.748	2.127	2.927	2.266	2.091		2.463		2.299						2.845	2.203									2.005		3.115	2.412	2.944	2.279
ODZ3	odz, odd Oz/ten-m homolog 3 (Drosophila)	4.613		4.561		4.627		3.637		5.068				5.282				4.398		5.68		5.184		5.856				5.894				4.728		5.665						5.433		6.216		6.339		4.604		7.999	4.431
PHYHIP	phytanoyl-CoA 2-hydroxylase interacting protein		3.327						3.565				3.334		3.495		3.684		3.415		3.132		3.246		3.546		3.204		3.449		3.164		3.501		3.161								2.99		3.107
POLR2E	polymerase (RNA) II (DNA directed) polypeptide E, 25kDa				-6.314		-7.166		-6.67		-6.123		-7.132						-5.193		-8.063				-4.882				-11.973				-5.828		-5.322						-8.335	-4.775	-13.9		-10.346				-4.878
KCTD12	potassium channel tetramerisation domain containing 12							-4.414	-8.981				-10.121			-6.54	-9.293			-5.138	-11.409				-8.817	-13.945	-28.069			-4.716	-13.262					-11.536	-23.219	-11.77	-23.69							-9.521	-19.163		-10.604
RBBP4	retinoblastoma binding protein 4	-3.87	-10.139		-4.332		-3.614		-4.924		-4.239		-4.438		-3.651										-5.297	-4.232	-11.088	-3.77	-7.448				-6.192		-6.289				-4.871		-5.704						-4.27		-4.337
RPL15	ribosomal protein L15	-2.137	-5.668						-3.414				-3.694		-2.846				-3.282		-2.21				-4.52		-4.351		-4.647		-3.905		-4.001		-3.942
S100A13	S100 calcium binding protein A13							-6.91	-3.953			-12.069	-6.905	-9.484	-5.426	-10.222	-5.848	-7.641	-4.372			-4.141		-5.68						-4.536		-14.19	-8.119	-11.875	-6.794													-4.743
SERPINF1	serpin peptidase inhibitor, clade F (alpha-2 antiplasmin, pigment epithelium derived factor), member 1								-8.258			-11.289	-27.534		-13.191		-15.784	-11.318	-27.605						-10.943				-13.263	-12.228	-29.824					-7.901	-19.271		-11.979			-24.794	-60.473	-10.33	-25.196
TECR	trans-2,3-enoyl-CoA reductase				-3.138		-3.168						-3.78		-3.2		-3.162		-3.953				-2.733		-3.769			-3.54	-7.219				-3.936		-2.893						-3.626		-3.711		-3.883		-2.71		-4.134
TMED10	transmembrane emp24-like trafficking protein 10 (yeast)							-3.796	-2.906			-3.614	-2.767	-3.947	-3.021	2.652		-3.077						-2.908				-2.619		-3.157		-4.695	-3.594	-3.178								-3.331		-3.693	-2.827			-3.178
TRIM24	tripartite motif containing 24			2.206				2.292		2.186		3.17		3.804		4.161		2.954		3.233		3.479		2.033		2.046				3.729		2.475		2.188						2.056								2.042
TNK2	tyrosine kinase, non-receptor, 2		2.135	-2.406	1.87	-2.369			2.204				2.188		1.985				2.09		2.128		2.026		2.547		2.261		2.049		2.041		2.416										2.163		2.538			-2.278
UBE2L3	ubiquitin-conjugating enzyme E2L 3		-2.333		-2.976		-2.637		-4.091		-2.882		-3.258				-2.398		-2.831		-3.418				-3.723				-4.073				-2.678								-3.145	2.506			-2.99		-3.4		-3.315
UBXN1	UBX domain protein 1			1.711				1.833	1.671	1.734		1.9	1.732	1.824	1.663	1.889				1.74		1.798		1.693																1.755		2.48						1.817
VCAN	versican			-12.756	-19.059		-7.023		-9.38	-10.055	-15.023	-9.294	-13.886		-10.632	-14.895	-27.379	-10.801	-18.903						-8.13	-7.44	-18.213			-25.339	-37.859									-9.457	-14.13					-7.534	-10.642	-25.851	-38.624
ZFP36L2	zinc finger protein 36, C3H type-like 2								-3.873				-4.102		-5.331		-4.616		-4.592		-4.011		-3.682								-3.75	-3.712	-8.835		-7.133	-4.334	-10.317	-4.646	-11.059	-5.392	-6.391						-3.699		-4.952
AHI1	Abelson helper integration site 1	-2.268	-1.779						3.945						3.839				3.676	3.712	5.549		4.007		2.824				3.225				2.853									4.08	6.098	4.802	7.178
APOBEC3F	apolipoprotein B mRNA editing enzyme, catalytic polypeptide-like 3F	2.204		2.031		1.922		-2.077		2.303				2.081		2.362		2.129		1.956				1.959		2.094						2.092		1.945						2.014		2.103						2.115
BAZ2A	bromodomain adjacent to zinc finger domain, 2A		1.928	1.973	2.309			2.146	2.512		1.862	2.042	2.39			1.826	2.137	1.895	2.218				1.945		1.92								1.89								1.859							1.837	2.15
BRD1	bromodomain containing 1					2.431		3.529		2.381		2.486		3.134		2.565		2.923		3.314		3.374		3.208						2.362				2.187			-2.574		-2.812	2.252		2.609		2.797			-2.334	2.477
CAPZA1	capping protein (actin filament) muscle Z-line, alpha 1		-2.912						-5.326				-4.407		-3.007		-3.307		-3.517				-3.14		-4.836		-3.976		-2.961		-3.728		-3.613		-3.273		-4.564		-6.212		-2.941						-4.313
CDC27	cell division cycle 27 homolog (S. cerevisiae)		-2.44															2.414		2.518		2.071			-2.37			2.845	2.373				-2.549	2.709	2.26				-2.614			3.171	2.644	3.265	2.723	-2.419	-3.066	2.607
C14orf1	chromosome 14 open reading frame 1			-2.511	-2.663				-2.544							2.488				-2.826	-2.997							-3.352	-3.555			-3.652	-3.873									-6.71	-7.116	-5.581	-5.919				-2.516
CRYBA2	crystallin, beta A2		3.604		4.44		3.511		3.552		4.012		4.22		3.3		3.507				3.916		3.302		3.243		3.526		3.262				4.052		3.657		3.298		3.868		3.895				3.263		4.031		3.714
DHRS3	dehydrogenase/reductase (SDR family) member 3													-4.51	-3.817					-2.834		-3.717	-3.146									-4.95	-4.19	-2.866		-3.873	-3.278					-7.344	-6.215	-6.94	-5.873
PKI55	DKFZp434H1419	2.036			-1.94			2.388			-1.959	2.158		2.147		-2.512		2.281		2.069		2.043		2.469						2.051		1.876		2.19								2.458		2.518
EYA1	eyes absent homolog 1 (Drosophila)		-4.396					4.5				5.676				-6.949				5.864		5.196						4.473		5.069		6.607		6.522		5.064		5.602				6.378		6.901				5.955
FGFR2	fibroblast growth factor receptor 2			-7.035						-7.244	-4.787					1.898														-6.303		-7.719	-5.928	-6.627	-4.849		2.212		2.338			-3.312				-11.566	-7.088
GTSE1	G-2 and S-phase expressed 1			2.636						2.509		2.005		2.148		2.225		1.999						2.131						2.044		2.356		2.215		2.108		2.122		2.049		2.141				2.291		2.239
GDE1 (includes EG:393213)	glycerophosphodiester phosphodiesterase 1			-4.012	-5.172	-5.082	-6.552			-3.934	-5.072	-4.388	-5.657		-4.325					-9.474	-12.215				-3.95				-4.22				-4.59							-3.879	-5.001								-4.481
HTRA2	HtrA serine peptidase 2									1.709		1.841				1.696		1.698		2.589		1.963		1.668		1.69				1.735		1.678		1.702								1.83		1.721		1.977		1.852
L3MBTL1	l(3)mbt-like 1 (Drosophila)		2.135		1.784			2.672	2.399			2.158	2.401		2.188	2.892	2.342	2.153	2.395						2.18		2.152					2.203		2.455	2.204		1.878		2.023				1.979		2.062		1.974
LPPR4	lipid phosphate phosphatase-related protein type 4	4.116										4.585		3.975		-5.26				6.091		5.313		4.669		5.373		4.78				4.939		5.544			-4.193					7.458		7.005			-5.174		-6.692
MARK4	MAP/microtubule affinity-regulating kinase 4		2.107						2.262				2.065				1.883		1.855				1.889		2.236		1.902				1.921		2.151		2.005	1.95	3.022	1.826	2.83				2.242				2.612
MUC5AC/MUC5B	mucin 5AC, oligomeric mucus/gel-forming			2.274	1.685			2.611		2.2		2.409		2.16		2.179		2.415		-2.331				2.391								2.536					2.486		2.516			2.404						2.34
OLFM1	olfactomedin 1	9.666	9.643					11.016	10.989			8.895	8.874	8.798	8.777	-12.579				12.756	12.725	8.292	8.272	12.456	12.426							11.333	11.306						2.093			11.627	11.6	12.152	12.123		1.789
PELP1	proline, glutamate and leucine rich protein 1	2.036	1.749					2.174	1.867			1.849		1.903		2.119	1.82	2.004		1.752		1.824		1.806		1.802				1.748		1.892						2.182	1.874			1.851		1.803		1.829		1.857
PSMC3	proteasome (prosome, macropain) 26S subunit, ATPase, 3		-4.102		-2.463		-3.213		-3.453				-3.865		-3.013		-2.995		-2.702		-2.788				-3.835		-3.1		-4.137				-3.177		-3.186		-3.018				-2.856		-3.974		-3.672				-2.406
RAB9A	RAB9A, member RAS oncogene family				-4.562		-3.699		-3.001		-4.51		-3.51		-4.854	4.036					-4.439		-3.288		-4.76						-4.287		-3.412		-3.327		-3.639		-4.638		-4.12						-4.781	-3.353	-5.92
RPL11	ribosomal protein L11		-5.648						-4.105				-4.207		-4.694				-4.944				-4.289		-5.317		-3.49		-6.075		-4.512		-5.176		-4.604								-3.758		-3.735
RPS5	ribosomal protein S5		-6.809		-4.153				-5.126		-4.121		-5.098		-5.466				-6.169		-4.964		-4.68		-7.378		-5.518		-7.577		-4.858		-4.863		-4.387						-3.867				-4.955
RBM47	RNA binding motif protein 47															15.64				-26.817	-19.018	-13.028	-9.239									-25.127	-17.819	-26.286	-18.641							-6.248	-4.431	-7.39	-5.24
RBFOX2	RNA binding protein, fox-1 homolog (C. elegans) 2		-3.502	3.983				4.665		3.911				6.211		-3.975				4.981		3.136							-6.334			4.073		5.992						4.637		3.893		4.213			1.826	2.986
SALL2	sal-like 2 (Drosophila)							2.893	3.201			2.267	2.509	2.29	2.534	2.56	2.832	2.492	2.757	2.394	2.649	2.435	2.695	3.057	3.383																	3.054	3.38	2.907	3.216
SCAMP1	secretory carrier membrane protein 1							2.337	2.377			2.827	2.875		2.183			2.204	2.241									3.29	4.435													3.427	4.62	2.82	3.946	-3.507	-3.448
SEMA4F	sema domain, immunoglobulin domain (Ig), transmembrane domain (TM) and short cytoplasmic domain, (semaphorin) 4F									1.998		1.888				-2.834				2.02		2.218	2.039					2.338	2.149	1.914		1.99		2.2	2.022							2.634	2.421	2.549	2.343
SEPT2	septin 2		-5.499	-3.647	-6.524		-5.798		-4.36		-5.972		-3.828		-4.012												-5.757		-4.971		-5.017		-3.892				-3.251		-3.524	-3.527	-6.309	2.911				-3.352	-5.616		-5.906
SART3	squamous cell carcinoma antigen recognized by T cells 3											2.641		2.533	4.002	2.565		2.558	4.176	2.96	3.292	3.129					-3.282			3.326	3.853								-2.398			4.373	4.62	3.243	3.732		-2.57
SCAF11	SR-related CTD-associated factor 11								-2.903			-2.69	-3.27							-3.785	-4.6			-2.949	-3.585				3.21	-2.77	-3.366		-3.197								-2.825		-3.106		-3.112				-3.076
YWHAE	tyrosine 3-monooxygenase/tryptophan 5-monooxygenase activation protein, epsilon polypeptide		-6.963	-7.789	-18.331		-13.031		-5.643	-6.872	-16.173		-5.036		-5.213		-6.287				-7.684				-4.952		-5.135		-8.061								-8.285		-6.256	-8.659	-20.377					4.738	-11.099		-10.439
UBE2A	ubiquitin-conjugating enzyme E2A							-3.38	-3.738			-2.385	-2.638	-2.454	-2.714						-2.43			-4.07	-4.501			-3.154	-3.488	-2.478	-2.741		-2.394		-2.384						-2.589				-2.543		-2.737
ZFPL1	zinc finger protein-like 1			2.699		2.367		3.374		2.596		2.374		2.26		2.798		2.531				2.704		2.504		2.415						3.399		3.384						2.579								2.68
ANXA2	annexin A2			4.544		4.537			-5.684	4.743		-4.129	-8.227		-6.017	-3.555	-7.084		-5.076					-3.438	-6.851					-4.453	-8.914						-6.48		-5.626							3.977
ATP8A2	ATPase, aminophospholipid transporter, class I, type 8A, member 2		4.198						4.841				5.709			2.434	4.153		4.368		4.407		4.159		4.97						4.346		5.284		4.479						3.961		4.754		4.985	-3.701
ABL1	c-abl oncogene 1, non-receptor tyrosine kinase		-3.88		-4.973		-4.072				-4.46		-3.414						-3.105						-3.616		-3.827		-4.456		-4.65		-5.024		-3.927		-4.318		-3.626		-5.534								-3.732
CAPNS1	calpain, small subunit 1											-4.107	-4.839	-4.233	-4.987	-3.814	-4.494		-3.913	-5.107	-6.018		-3.761					-4.034	-4.753			-4.025	-4.742		-3.767						-4.08
CCR10	chemokine (C-C motif) receptor 10		3.232		3.811		2.953		3.833		3.579				2.838		3.486		3.633		3.328		3.076				3.448		3.089		3.257		3.868		3.76						2.884		3.112		3.031		3.346		3.208
COL6A1	collagen, type VI, alpha 1							-5.159	-6.522			-24.443	-30.897		-4.795	-6.857	-8.667	-10.153	-12.835										-5.318	-17.996	-20.194
CYBRD1	cytochrome b reductase 1	-3.406						-3.717				-6.257	-4.657	-5.781	-4.303	-4.3	-3.2	-4.676	-3.481											-4.567	-3.399	-6.365	-4.737	-4.206
DSP	desmoplakin							-10.847						-7.432						-20.792	-10.955	-9.409										-29.959	-15.784	-34.936	-18.406							-23.817	-12.548	-23.874	-12.578
FXR2	fragile X mental retardation, autosomal homolog 2	1.709	1.832						1.693				1.799		1.709			1.702	1.824			1.737	1.861		1.725	1.702	1.824					1.709	1.831	1.796	1.925				1.691							2.116	2.157
GATM	glycine amidinotransferase (L-arginine:glycine amidinotransferase)	-6.995		-9.289	-7.793	-7.294				-16.414	-13.77											-12.795	-10.734													-10.637	-8.923	-8.88	-7.45	-12.262	-10.287	-69.877	-58.621	-43.587	-36.566	-14.212	-15.49	-20.445	-17.152
IFNGR2	interferon gamma receptor 2 (interferon gamma transducer 1)							-2.202				-3.144	-2.846	-2.192		-2.85	-2.58	-2.571	-2.328					-2.154						-2.174		-2.311	-2.092
IQCK	IQ motif containing K	-1.673		-3.384	-3.257					-3.014	-2.9					-1.767				-2.539	-2.444											-5.956	-5.731	-3.493	-3.362		1.623									-2.924	-2.814	-3.367	-3.24
LPAR2	lysophosphatidic acid receptor 2			2.877		2.333		2.212		2.855		2.387		2.192		2.666		2.396		2.178				2.952						2.345						2.048		2.448		2.279		2.409		2.512		2.633		2.45
MRP63	mitochondrial ribosomal protein 63				1.656		1.753				1.671		2.3		1.724	2.489			1.655						1.871		1.659				1.869		1.591				1.865		1.904		1.809						2.182		1.838
MAP2K5	mitogen-activated protein kinase kinase 5		1.86		1.921		1.891		2.173		1.993		2.032		1.832		1.95		1.877						2.041								1.826								1.816		1.942						2.185
MYL12A	myosin, light chain 12A, regulatory, non-sarcomeric							-2.798	-3.414			-2.452	-3.201			-2.694	-4.214	-2.122	-2.136		-2.802		-2.758						-2.781		-2.608	-2.015	-3.329		-3.224			-2.809	-2.828				-3.125		-2.896
NDUFA4	NADH dehydrogenase (ubiquinone) 1 alpha subcomplex, 4, 9kDa		-4.717		-5.976		-5.233		-3.441		-5.477										-9.064		-3.808		-4.545				-4.502				-6.03		-8.814						-5.204		-6.436		-4.641		-5.471		-4.046
NFE2L2	nuclear factor (erythroid-derived 2)-like 2								-3.221				-3.141							-3.318	-4.137											-3.904	-4.868	-2.896	-3.612	-3.028	-3.776		-3.524		-2.915							-3.53	-4.402
NFATC1	nuclear factor of activated T-cells, cytoplasmic, calcineurin-dependent 1			2.292						2.132		-3.774	-3.364			-2.904	-2.483									-2.964	-2.534					2.158	1.931	1.981		-2.545	1.867	-3.381	-2.891	1.867								1.925
OTUD4	OTU domain containing 4				1.867		2.021				1.902		1.957		1.935				1.779						1.771				2.34		1.939								-2.146		2.068		2.41		2.287	-2.393	-2.658		2.063
OGDHL	oxoglutarate dehydrogenase-like		7.813		4.862		4.607		7.611		4.469	4.596	9.989		6.196		9.307		7.697	-8.073					7.378		8.909				7.266										5.462								7.652
PATZ1	POZ (BTB) and AT hook containing zinc finger 1				-2.381	-2.139		3.572				2.924		3.42		3.109		3.362		2.854		3.046		2.819						3.227	1.785	-1.917					1.826		2.006			2.853		2.533			1.973
PPP6C	protein phosphatase 6, catalytic subunit				-3.827		-3.203		-2.993		-3.323		-3.262		-3.125		-2.851		-2.932		-2.949				-3.967				-3.383				-4.051		-4.07						-3.833		-2.994		-2.768				-2.743
PCDH1	protocadherin 1	2.161	2.388		2.576			1.953	2.358		1.961	1.999	2.39	2.066	2.283		2.078								1.968	1.95	2.156						2.143		2.093						2.051						2.087		2.296
RDX	radixin	-3.705	-4.559	-6.666	-6.053	-4.366				-6.261	-5.011					7.399	-4.462										-4.245	-6.591	-6.518				-4.046			-5.057	-10.425		-7.834	-7.342	-6.88	-4.546	-4.828	-3.791		-5.189	-10.696	-4.834	-5.35
RALGAPB	Ral GTPase activating protein, beta subunit (non-catalytic)		1.894		1.779		1.698				1.742		1.85		1.671				1.773				1.757		1.688		1.7										2.09		1.816				1.788		1.683		2.63		1.896
RBM8A	RNA binding motif protein 8A		-2.561		-3.157		-2.622	2.79			-3.027	2.504		2.854		-4.244		3.386		3.334				4.287	2.611	2.262				3.833						2.21		2.567			-2.113	3.714		2.508			-3.086		-2.22
SALL1	sal-like 1 (Drosophila)			-10.439	-9.592	-4.36	-4.006			-7.64	-7.02											-4.438	-4.078									-11.731	-10.779	-4.22						-11.229	-10.318	-7.874	-7.234	-4.981	-4.577			-4.883	-4.487
SELT	selenoprotein T			-4.653	-5.629	-4.697	-5.682		-4.359	-4.277	-5.173									-4.818	-5.828			-4.014	-4.855				-4.457			-4.408	-5.332	-4.606	-5.572					-4.856	-5.875	-4.608	-5.574	-4.025	-4.869			-4.618	-5.586
SRSF9	serine/arginine-rich splicing factor 9		-4.286				-3.129		-4.257		-3.061		-3.059		-3.916				-2.957		-3.818				-4.024		-6.273		-4.435		-3.471		-4.249		-3.993		-3.469		-3.495		-3.905						-3.873
SPATS2L	spermatogenesis associated, serine-rich 2-like	-4.355	-9.28						-5.631			-2.848	-4.604	-2.084	-4.642	-2.878	-2.521	-2.255	-4.122				-3.876		-3.385	-4.741	-10.103			-4.354	-9.278						-3.54		-4.237				-3.482		-4.775			-2.038
STAU1	staufen, RNA binding protein, homolog 1 (Drosophila)				-3.238				-3.052		-3.376		-3.661		-3.377				-3.05		-3.447		-2.966		-3.233		-2.316		-3.325		-3.316		-4.539		-4.25		-2.813		-2.41		-3.339		-3.465		-4.253
TES	testis derived transcript (3 LIM domains)							-5.176	-4.347			-3.678	-3.09	-3.984	-3.347			-3.078		-4.156	-3.745	-3.453	-3.355					-3.181				-7.517	-6.314	-6.469	-5.434
TCF4	transcription factor 4							5.698						6.874	5.47	-4.875				10.971	12.527					-3.487	-4.343	6.766						9.494	7.554							13.835	11.008	13.252	10.544
TUBA1A	tubulin, alpha 1a							4.861						6.054		-6.865		4.135		13.426	3.961	6.366										13.26	3.912	12.503	3.688							34.271	10.11	36.746	10.84		-3.498
RAF1	v-raf-1 murine leukemia viral oncogene homolog 1		-3.868		-3.492		-2.928		-2.643		-2.944		-2.797		-2.437		-2.799								-2.851		-3.852		-3.926		-2.826		-3.952		-4.572		-3.053		-3.375		-3.661		-4.188		-3.47				-2.952
YES1 (includes EG:22612)	v-yes-1 Yamaguchi sarcoma viral oncogene homolog 1	-5.209	-4.964	-3.553	-3.386					-3.49		-3.382												-3.878	-3.696	-4.05	-3.86			-3.894	-3.711	-3.389						-2.921				-3.596	-3.427	-3.45		-5.153	-4.911	-3.626	-3.456
YAP1 (includes EG:10413)	Yes-associated protein 1							-4.634	-3.675			-3.367	-2.67	-3.288	-2.607									-3.356	-2.661	-3.041				-2.792		-3.964	-3.143	-2.71				-2.476						-2.813
ARC	activity-regulated cytoskeleton-associated protein		7.701						6.585		5.239		9.523		7.393		7.024		5.757		7.074		5.655		5.745		6.493				5.502		6.675		6.147		6.8		8.278				5.892		7.254		6.137
ACYP1	acylphosphatase 1, erythrocyte (common) type			4.087		4.136		2.972		3.939		3.86		4.241		4.342		4.872		3.702		4.467								4.885										3.574		5.552		4.611				4.709
ACTR2	ARP2 actin-related protein 2 homolog (yeast)				-4.93		-3.831	-4.664	-7.674		-4.702	-4.475	-7.363		-3.742		-4.091		-4.343						-5.195						-5.446						-4.6		-4.438		-4.688						-3.381		-4.619
ABCA1	ATP-binding cassette, sub-family A (ABC1), member 1			-7.094	-6.83			-4.176	-4.021	-6.953	-6.694	-5.194	-5.001											-4.904	-4.722													-4.168	-4.013	-8.058	-7.758	-7.586	-7.304	-5.245	-5.05			-6.809	-6.556
CIB1	calcium and integrin binding 1 (calmyrin)							-4.266				-3.715		-4.456		-4.658		-3.555		-5.219		-5.886	-3.015	-4.303								-5.956	-3.051	-6.473	-3.316							-6.703	-3.434	-4.647
CAPN2	calpain 2, (m/II) large subunit			-1.658				-3.058	-3.318	-1.721		-3.243	-3.518		-3.031					-3.704	-4.018									-3.813	-4.137				-3.134														-3.005
CLPTM1	cleft lip and palate associated transmembrane protein 1		2.154		-4.413		-4.486			-4.697	-6.173		-4.38								-4.569							-3.928	-5.161				-3.675				1.992	2.079	2.651	-4.288	-5.635	-5.424	-7.128	-4.363	-5.734		2.081	-3.654	-4.802
CCDC88A	coiled-coil domain containing 88A				-2.452		-2.146				-2.154	2.359	-2.121	2.385						2.774		2.576					-2.998	2.602				2.75		2.703								2.716		2.701			-3.96
DAPK3	death-associated protein kinase 3	2.573		2.303			-2.351	2.262		2.871			-2.292							2.251				2.34		2.333						2.988		2.589						-2.568	-2.713
E2F1	E2F transcription factor 1			2.035						2.112		2.456	1.956	1.97								2.29								2.09		2.629	2.094					2.166				1.906				2.056		2.361	1.88
FAM13A	family with sequence similarity 13, member A																			-8.371	-7.975	-5.977	-5.694			-5.162	-4.918					-9.787	-9.324	-9.006	-8.579	-4.882	-4.651	-4.792								-6.507	-6.199
FZR1	fizzy/cell division cycle 20 related 1 (Drosophila)	1.768						2.099				1.676		2.068		1.758		1.909		1.872		2.094		1.829						2.178		1.916		1.914														1.919
GDI2	GDP dissociation inhibitor 2		-2.991		-5.31		-4.878		-4.898		-4.672	-4.17	-6.737		-4.896										-5.724		-4.168	-4.952	-8.002		-5.911		-4.029								-4.208		-6.248		-5.575
HFE	hemochromatosis				1.728			-1.99				-1.949		-2.043		-2.172		-1.984		-1.933		-1.956										-2.258					1.764		2.166			-1.981		-2.082	-1.675		2.241
HOXB5	homeobox B5				2.922		2.307		2.406		2.667		2.463				2.251			-2.452					2.079								2.365		2.326				2.331		2.432				2		2.842		2.219
ID1	inhibitor of DNA binding 1, dominant negative helix-loop-helix protein				-8.745											-8.03	-9.04													-10.078	-11.345	-31.651	-35.632	-25.857	-29.109								-8.712
IDH2	isocitrate dehydrogenase 2 (NADP+), mitochondrial		-7.49		-4.706		-3.925				-3.858		-4.133							-5.786	-22.416		-6.223				-4.702		-3.82		-4.324				-3.215						-4.945	-5.169	-20.023		-7.445				-5.053
LDB1	LIM domain binding 1		1.851	1.885	2.445		1.822		1.97		2.091	1.806	2.343		1.959				1.889				1.986		1.863								2.237		2.293			1.954	2.534		2.225					1.892	2.454		2.224
MAGT1	magnesium transporter 1							-2.691				-3.021		-2.498				-2.677		-4.178	-3.277			-2.607								-6.203	-4.866	-2.989								-3.402	-2.668	-4.273	-3.351
MAN1A2	mannosidase, alpha, class 1A, member 2				1.442				1.496				1.578		1.45	1.816	1.42		1.45				1.451		1.429				1.452				1.547		1.551						1.44		1.475						1.458
MGAT3	mannosyl (beta-1,4-)-glycoprotein beta-1,4-N-acetylglucosaminyltransferase	2.195		2.159				2.896				2.733		2.551		2.269		2.473		2.459		2.096		2.797		2.077		2.038				2.926		2.67										1.962
MAGI1 (includes EG:14924)	membrane associated guanylate kinase, WW and PDZ domain containing 1			2.457				3.16				3.864		3.132		-5.113		3.191				2.78		3.622						3.529						2.631				2.44		2.387		2.96
MYOF	myoferlin							-6.174	-9.426			-11.155	-14.482		-5.488	-9.501	-14.506		-5.905				-6.845		-5.735					-8.614	-11.402	-5.655	-8.441	-7.529	-11.495		-6.5		-6.642
NUDT4	nudix (nucleoside diphosphate linked moiety X)-type motif 4			-3.124	-3.13	-2.588	-4.101	-2.816	-4.882	-3.004	-5.037		-4.519	-6.471	-9.68	-2.973	-5.461			-2.827	-4.504					-3.911	-5.85	-3.096	-5.525									-4.005	-5.99	-2.497	-4.429						-3.056		-4.314
OGT	O-linked N-acetylglucosamine (GlcNAc) transferase (UDP-N-acetylglucosamine:polypeptide-N-acetylglucosaminyl transferase)				-3.689			-2.719	-3.047		-3.883					-2.859	-2.586			-2.701								-7.627	-7.96					-3.154	-4.066				-3.907			-3.004	-2.718	-2.876	-2.602		-4.57
ORAI3	ORAI calcium release-activated calcium modulator 3		2.975				2.141				2.15			-3.081		2.462		-2.083		-2.42		-3.31		-2.567			2.399					-3.101		-2.832								-3.566		-2.704			2.499
KCNN3	potassium intermediate/small conductance calcium-activated channel, subfamily N, member 3			-14.895	-5.63	-4.118	-2.243		3.582	-10.961	-5.299		3.42		3.247				3.206						3.85		2.88										4.075		3.698	-4.108			3.508		3.399			-4.313
PLOD2	procollagen-lysine, 2-oxoglutarate 5-dioxygenase 2							-19.527	-12.385			-26.441	-18.295	-14.212	-9.833	-17.42	-10.611	-20.57	-14.232			-11.223	-7.765	-10.911	-7.051					-7.972		-19.7	-13.631	-14.047	-9.719											-8.452		-7.988
PCSK1N	proprotein convertase subtilisin/kexin type 1 inhibitor		14.461						9.285				14.583		16.581		15.124		14.152		8.297				16.216		14.204				15.286		12.57				10.622		12.159				16.123		16.061		8.814
ARHGEF4	Rho guanine nucleotide exchange factor (GEF) 4			-3.887	-3.542	-2.174	-2.342			-2.501	-2.695	3.888	4.267			3.555	3.902		3.518	4.057	4.453	3.963	4.349	3.924	4.306	3.707	4.069															4.214	4.625	4.065	4.461	-5.442	-4.959
RPL18A	ribosomal protein L18a		-2.171		-7.749				-9.7				-9.913		-10.834		-7.591		-11.921						-13.708		-2.092	-7.184	-15.834		-9.25		-12.84		-8.305										-7.577	9.414
RPS10	ribosomal protein S10				2.849		3.061				3.394		2.786		3.07				2.804						3.558				2.747		3.028		2.982		2.658				2.775		3.471		3.136		3.219	3.006	4.127		4.229
SEC22B	SEC22 vesicle trafficking protein homolog B (S. cerevisiae) (gene/pseudogene)		-3.356						-3.684		-3.201	-2.168	-5.436		-3.336		-4.367		-3.995		-3.398						-3.462		-3.789		-3.82						-5.515		-5.903				-3.605		-4.193				-3.215
SEPT11	septin 11		-3.533		-3.713					-3.305	-4.482	-4.245	-7.471		-3.075	-3.927	-5.921		-3.994						-2.948		-3.749			-6.566	-11.556										-3.4					-3.42	-6.019
SVIL	supervillin	-4.141	1.923				4.054		1.946			-4.868	2.386										1.912		1.878		1.829					-2.971	1.898	-4.478	-2.942		2.004	-5.261	2.136				1.939		1.973		2.072
TUT1	terminal uridylyl transferase 1, U6 snRNA-specific	2.159		2.207				2.434		2.118		2.27		2.007		2.204		2.164				1.972		2.25		2.058						2.232		2.014						2.056						1.951		2.404
TSPYL2	TSPY-like 2		4.048						4.173						2.84				2.707		3.847		3.528		3.131		3.395				3.047		2.742		3.342								4.245		3.548			-2.621
TPPP	tubulin polymerization promoting protein	2.238						2.919	2.387			2.607	2.132	2.306		2.311		2.468				2.123		2.706	2.213	2.358						2.285
GALNT10	UDP-N-acetyl-alpha-D-galactosamine:polypeptide N-acetylgalactosaminyltransferase 10 (GalNAc-T10)							-4.104		-3.459		-11.08	-8.111	-7.61	-5.571	-7.407	-5.422	-5.043	-3.692					-3.708		-4.981	-3.646			-6.747	-4.939	-7.343	-5.375	-4.646	-3.401					-3.993						-4.076		-8.078	-5.914
VAMP3	vesicle-associated membrane protein 3 (cellubrevin)			-3.523	-5.204	-3.14	-4.212		-4.328	-3.605	-4.455	-3.367	-5.02	-3.338	-3.392		-3.116							-3.691	-4.537				-4.549											-3.282	-4.837								-4.655
ZNF821	zinc finger protein 821																	1.781		1.68		1.738		1.851		1.764		1.704				1.654				2.299	1.773	2.346	1.809			2.207	1.702	2.045		1.888
ZMPSTE24	zinc metallopeptidase STE24 homolog (S. cerevisiae)								-3.505			-2.92	-4.59		-2.853				-3.051		-3.31		-3.176		-3.014				-2.828	-3.025	-4.756		-3.121				-3.857		-3.866		-2.932		-2.578		-3.121	-2.796	-4.395		-3.295
ACTG1	actin, gamma 1						-3.737		-4.806		-3.627		-4.715		-3.957		-5.078		-3.537								-3.563		-4.486				-4.138		-4.166		-4.614		-3.652		-4.682								-4.895
AAGAB	alpha- and gamma-adaptin binding protein		1.988		2.102		1.767		1.85		1.763		2.254		1.894		1.802						1.926		1.825		2.05		2.004		1.726			-2.372			2.065		2.278		1.808						2.488		1.942
AMH	anti-Mullerian hormone							2.467				2.591		2.294		2.868				2.528		2.448		2.39		2.36				2.374		2.795		2.279		2.878		3.483						2.295		2.56		2.589
ATP6V0E2	ATPase, H+ transporting V0 subunit e2	6.425	7.816					4.861	5.914			5.144	6.258			5.183	6.305	8.04	9.781						5.331	10.27	12.494		4.528	11.116	13.523
ATP6V0A1	ATPase, H+ transporting, lysosomal V0 subunit a1	2.749	3.479			-2.232			2.982	-2.385	-2.116		2.402						2.592	2.551	3.227				2.811	2.906	3.677		2.426	3.059	3.87
CNOT4	CCR4-NOT transcription complex, subunit 4							1.694				1.666		2.385		-2.629		1.713						2.659				1.639		2.524		1.694										2.727					-1.797
CD40	CD40 molecule, TNF receptor superfamily member 5							-3.005	-2.405			-1.814		-1.971				-1.941		-1.843		-1.947		-1.71				-1.732		-1.73							1.728		1.962					-1.698			1.924
CLCN7	chloride channel, voltage-sensitive 7	2.064	1.809	1.911				2.421	2.023			2.016		1.981		2.628		2.076				1.89		2.112		1.886				2.082							1.986		2.25	1.888							2.124
C19orf60	chromosome 19 open reading frame 60		3.496		2.711		2.511		2.098	2.226	2.565					2.193			2.134		2.207		2.105				2.699		2.214		2.23		2.203		2.368						2.239							2.083	2.401
C7orf42	chromosome 7 open reading frame 42	-2.649						-3.885	-2.716			-2.845		-4.048	-2.831	-3.18		-3.615	-2.528					-3.079		-3.076		-2.575		-2.657		-3.077		-3				-2.628				-2.753		-2.495
CLINT1	clathrin interactor 1							-2.264	-2.221					-2.07	-2.031	-1.965		-2.087	-2.047	-2.303	-2.274			-2.116	-2.076			-2.036	-1.997	-1.978			-2.452						-2.636								-2.63
DDX3X	DEAD (Asp-Glu-Ala-Asp) box polypeptide 3, X-linked		-4.169		-4.235		-2.982		-4.774		-4.69		-5.023			2.185								-3.938	-6.998		-3.897						-5.943		-4.565				-4.851		-4.194						-5.898		-5.202
DHX9	DEAH (Asp-Glu-Ala-His) box polypeptide 9			2.387		2.202		2.188		2.244		2.456		2.658		3.494		3.215		3.243		2.575		2.729		-3.194	-3.291			2.395							-2.491					2.99		2.26
DSG2	desmoglein 2							-8.167	-6.997					-8.967	-7.682			-4.323		-20.36	-17.444	-5.951	-5.099							-5.905	-5.059	-9.421	-8.072	-12.321	-10.556
DNAJB5	DnaJ (Hsp40) homolog, subfamily B, member 5		2.047					2.203	2.547			2.122	2.453		2.184	2.106	2.434	2.154	2.491		2.105		2.359		2.056	2.282	2.638							2.398	2.773							2.225	2.572
DOK4	docking protein 4	5.804	2.912	5.159		3.322		5.293		4.282		3.066		3.808				3.743		3.461				3.49		4.184				3.256		3.841		3.461				3.963		4.662						4.444		3.88
ENO2	enolase 2 (gamma, neuronal)	12.783	7.246													-7.146				13.012	7.376			7.694		15.123	8.572															39.3	22.277	34.232	19.404
EMP2	epithelial membrane protein 2								-3.644			-5.735	-7.736	-7.56	-10.197	-3.709	-5.003								-3.488				-4.022							-5.647	-7.617	-3.951	-5.329			-4.196	-5.66	-3.54	-4.775
FBN1	fibrillin 1											-12.193	-17.129	-6.748	-9.508	-10.411	-18.373	-5.472	-9.657							-5.83	-10.288			-19.678	-25.589						-5.972		-8.337
FOLR1	folate receptor 1 (adult)				-11.532				-6.705		-6.304				-6.42		-13.196		-7.003	-4.644		-8.421	-4.927		-11.537						-12.94	-8.802	-5.15	-6.374	-3.729
GRSF1	G-rich RNA sequence binding factor 1		-3.776				-3		-3.325				-3.723			2.466				-2.881	-5.42				-3.091				-4.626		-2.828		-2.829		-3.645				-3.329		-3.275		-3.129	2.578		-4.63	-8.499
GANAB	glucosidase, alpha; neutral AB							-3.674				-3.231		-2.964				-3.833		-3.067								-4.825	-3.387			-3.591					1.957		1.913	-3.991		-5.446	-3.823	-4.504	-3.162	1.959	3.052
GAB2	GRB2-associated binding protein 2	2.964						4.085	3.007					2.82				3.707	2.729			3.269		3.428				3.419		3.909	2.878	4.51	3.32	3.826	2.816							3.615	2.661	2.914
HMX1 (includes EG:15371)	H6 family homeobox 1	2.181		2.503				2.223				2.718	2.081	2.129		2.268		2.047				2.208		2.517		2.105						2.466				2.029		2.361		2.152						2.62	2.005	2.122
HNRNPU	heterogeneous nuclear ribonucleoprotein U (scaffold attachment factor A)	-2.394	-5.077		-2.791		-2.676		-3.2		-2.642		-2.686			2.375									-2.493	-2.729	-5.789		-3.925				-3.077		-2.872				-3.574		-2.953				-2.79				-2.627
KPNA1	karyopherin alpha 1 (importin alpha 5)				-2.74		-2.097	-2.47		-2.55	-2.596	-2.534	-2.094			-1.951	-2.071			-2.167							-2.317	-2.301				-2.01					-2.85		-3.441	-2.304		-3.236	-2.604	-2.622		-2.2	-4.448		-2.261
LMBR1L	limb region 1 homolog (mouse)-like		2.023		1.949		2.021		1.848		2.263		2.449		2.3				2.215		2.217				2.144				1.91		2.051		2.002		2.123						2.037	1.951	2.727		2.23		2.17		2.188
LPAR1	lysophosphatidic acid receptor 1	5.918						5.55				3.937		5.661		-5.221				7.378		6.709										7.224		7.266		-5.103	-18.908		-9.042			10.913	4.454	8.586				3.714
MMP14	matrix metallopeptidase 14 (membrane-inserted)				2.078			-4.377				-12.498	-8.681	-4.256		-8.47	-5.883	-6.069	-4.215					-2.427				-2.2		-6.321	-4.391						2.282		2.744								2.413
MEIS1	Meis homeobox 1			5.065		6.786		7.272		6.015		8.504		9.602		8.796		7.264		6.568		6.269		8.602								11.054		11.24						4.941		6.895		8.715		9.826
MAGED4/MAGED4B	melanoma antigen family D, 4B							9.413						6.517		7.575		4.151		15.103		9.228		7.579					-5.57			7.849		6.571								14.475		12.188					-3.988
MYO6	myosin VI			-4.513	-4.327					-2.189					3.553					-2.499							4.209		4.733			-3.793		-2.3									3.648		3.696	-6.311	-6.051	-5.76	-5.522
NELL2	NEL-like 2 (chicken)	16.278						17.213				21.01		19.223		22.593		18.268		18.978		17.042		18.918		13.162				21.237		8.616										20.955		20.044			-9.985
NENF	neudesin neurotrophic factor		2.196		2.267				2.169				2.089						2.071						2.312		2.945		1.968				2.356		1.964		3.551		3.807		1.936		2.163				3.466		2.313
NAP1L3	nucleosome assembly protein 1-like 3							9.344								-7.55				11.33		11.986	5.448	6.344				8.564						6.937								13.489	6.131	13.665	6.212		-11.352
PNMA2	paraneoplastic Ma antigen 2	8.93						23.266	9.616							-16.862				22.839	9.44			22.047	9.112					9.056		21.169	8.749									30.142	12.458	28.819	11.911
PRKAR1B	protein kinase, cAMP-dependent, regulatory, type I, beta		2.642						3.139				2.627		2.914		2.399		3.002						2.606		2.46				2.31		2.956		2.811		2.727		2.74				2.668		2.666
PPP4C	protein phosphatase 4, catalytic subunit		-2.197					-2.028	-3.124				-2.624				-2.471		-2.3						-2.78		-2.081		-2.486				-2.397		-2.476						-2.001		-2.77		-2.507	2.19
RAB2A	RAB2A, member RAS oncogene family			-2.148	-4.181			3.237	-3.071		-2.858	-2.109	-3.057			-2.752	-3.069	2.909				3.104		2.869						-3.205	-3.647	3.166	-3.071	6.453	2.877												2.216
RHOC	ras homolog family member C							-3.33	-4.368			-3.967	-5.203		-3.015	-3.628	-4.759	-3.311	-4.343					-3.878	-5.087					-2.843	-3.729						-2.815				-3.109		-2.949					-2.845	-3.732
RECQL4	RecQ protein-like 4			3.531		2.289		2.21		3.205		2.527		2.653		2.395				2.412		2.407								2.36		3.001						2.672		2.365						2.994		2.818
RPRM	reprimo, TP53 dependent G2 arrest mediator candidate							3.501				3.584		3.009		3.012		2.633		2.948		3.211		2.982		2.518		3.666		2.612		3.19		3.267								3.201		3.112
SEC11A	SEC11 homolog A (S. cerevisiae)		-4.019			2.792							-4.983		-5.153				-4.403		-4.149				-5.261		-3.865				-5.785		-5.949		-5.301		-5.03		-3.607				-3.691		-3.996
SERPINH1	serpin peptidase inhibitor, clade H (heat shock protein 47), member 1, (collagen binding protein 1)							-5.572	-7.611			-6.722	-9.182		-3.838	-3.994	-5.455	-8.957	-12.235					-4.423	-6.042	-4.008	-5.474	-3.679	-5.025	-11.975	-16.358
SERF2	small EDRK-rich factor 2											-2.531	-2.596	-2.598	-2.665	-2.987	-3.064	-2.681	-2.751	-2.57	-2.636									-3.77	-3.867	-2.552	-2.618									-3.02	-3.098	-2.714	-2.785	2.66	2.593
SSFA2	sperm specific antigen 2			-3.468	-2.895							-3.607	-3.011																			-3.771	-3.147	-4.809	-4.015	-6.153	-5.136	-5.01	-4.182	-3.767	-3.144					-5.949	-4.966	-3.876	-3.235
SMARCE1	SWI/SNF related, matrix associated, actin dependent regulator of chromatin, subfamily e, member 1		-3.985	2.639		2.643		4.262		2.924				2.98		-3.522		2.969		3.103		2.64			-2.357		-3.717		-2.844										-3.588			2.958		2.662		3.357	-3.345
TBKBP1	TBK1 binding protein 1	1.909	2.115					2.272	2.518			2.088	2.314	1.909	2.116	1.944	2.154		1.945				1.953	2.028	2.248		1.89					2.074	2.299	2.057	2.28			1.905	2.111							1.936	2.146
TMEM230	transmembrane protein 230								-4.191				-3.833		-5.178				-3.875		-5.896								-6.193		-4.673	-3.685	-6.347		-5.548						-4.448		-5.981		-6.175				-3.719
TRIOBP	TRIO and F-actin binding protein												-3.715		-3.289	2.147	-3.228		-2.833		-3.008				-3.472				-3.482		-2.957		-4.059		-3.318								-4.072		-3.254
TWF1 (includes EG:19230)	twinfilin, actin-binding protein, homolog 1 (Drosophila)			-5.97				-7.138	-7.363	-4.848			-3.886							-6.7	-6.031			-4.521	-5.025						-3.835		-5.269		-6.355		-3.623		-4.474	-4.28	-3.257					-3.607	-7.458		-3.932
YWHAZ	tyrosine 3-monooxygenase/tryptophan 5-monooxygenase activation protein, zeta polypeptide		-7.257		-5.646		-7.145		-11.07		-6.977		-7.247		-7.123						-4.981				-10.143		-8.054		-6.537		-5.037		-6.712		-6.222		-5.989		-7.001		-6.729						-7.149		-4.732
UST	uronyl-2-sulfotransferase			-11.884	-7.046	-6.44	-3.818			-9.49	-5.626	-3.334														-4.025				-4.317		-10.736	-6.365	-9.494	-5.629					-3.828						-6.172	-3.659	-12.159	-7.209
ZSCAN16	zinc finger and SCAN domain containing 16					2.078		2.038		2.016		2.236		2.134		-2.29		2.206		2.073		1.942		2.004				2.159		2.328										1.915		2.267		2.024				1.952
ANXA1	annexin A1								-11.288			-10.568	-18.625	-9.485	-16.718		-14.256	-8.7	-15.334					-9.487	-16.721					-11.085	-19.538			-8.408	-14.82		-14.096		-12.853
ACTR3	ARP3 actin-related protein 3 homolog (yeast)		-5.744					-3.312	-6.703			-3.453	-7.561		-4.156		-4.936		-4.819						-5.43		-4.496		-4.129		-4.774		-3.612				-6.332		-7.306		-4.504						-6.85		-5.251
ABCB9	ATP-binding cassette, sub-family B (MDR/TAP), member 9							2.152	2.212							2.146	2.206					2.244	2.307							2.112	2.171		2.106									2.413	2.481					2.095	2.154
BEND5	BEN domain containing 5	2.875						3.828				3.522		3.886		3.184		3.4		2.904				3.145						2.439		2.604				3.148		2.787		2.407		4.232		4.762
CLSTN3	calsyntenin 3		2.923		2.239				2.667				2.345				2.617		2.523		2.236				2.658		2.988		2.186		2.619		2.625		2.332				2.727								2.62		2.317
CTDSP1	CTD (carboxy-terminal domain, RNA polymerase II, polypeptide A) small phosphatase 1											-2.098		-2.136		-3.027		-2.16		-1.874		-2.536						-2.071		-1.985		-2.95		-2.488								-2.498		-2.262			1.847
DCAF8	DDB1 and CUL4 associated factor 8		2.445	-1.775					2.591	-2.51			2.128				2.142		1.761		1.674		1.642		1.968		2.253					-2.449					2.451		2.557	-1.868		-2.053		-2.006			2.415		1.622
DCN	decorin											-11.898	-25.955	-7.902	-22.311		-16.207	-30.226	-65.939						-15.573		-14.932		-11.319	-42.64	-93.022					-13.307	-29.031	-13.306	-24.415
DBN1	drebrin 1		-2.457							2.413				2.376		-8.931		2.83				3.928		3.072					-3.147			2.487				2.673		3.495				8.749	3.525	8.103	3.265	3.493
EVC	Ellis van Creveld syndrome	-2.472										-3.629	-2.875			-2.959		-2.767		-2.868		-3.172	-2.514			-3.276	-2.596	-3.38	-2.679	-7.315	-5.796			-3.41		-2.879		-2.428
EGFR	epidermal growth factor receptor			-23.31	-21.386	-9.322	-8.552			-23.029	-21.128	-8.028	-7.365									-12.293	-11.278			-12.985	-11.913									-10.169	-9.329			-28.632	-26.268	-13.03	-11.954	-10.081	-9.249
FSCN1	fascin homolog 1, actin-bundling protein (Strongylocentrotus purpuratus)				-3.606						-3.781		-5.258				-3.916		-4.525	4.232					-4.126		-4.13		-4.398		-4.649	3.351		3.929							-5.258	4.006		3.807					-3.829
FYN	FYN oncogene related to SRC, FGR, YES			-4.46	-12.483		-9.179			-3.262	-9.799			4.309		-11.167				10.384	4.769	2.693													-2.884		-2.661		-3.903		-7.065	7.081		5.474		-4.642	-12.463	-5.04	-13.533
GPX3	glutathione peroxidase 3 (plasma)															-8.722	-9.508			-12.131	-11.223	-18.526	-17.802									-27.285	-28.895	-20.373	-19.318									-12.463	-13.146				-7.345
GAS1 (includes EG:14451)	growth arrest-specific 1	-18.919	-24.1									-7.556	-9.624	-9.36	-11.923		-5.943	-5.702	-7.264							-31.265	-39.827	-33.962	-43.261	-25.335	-32.273
GNAI3	guanine nucleotide binding protein (G protein), alpha inhibiting activity polypeptide 3		-3.92						-4.938		-2.96		-4.88						-3.181	2.92					-4.793		-5.433		-4.472		-3.989				-3.094		-4.152		-4.84		-3.763		-3.403		-3.346		-3.781		-2.893
H2AFV	H2A histone family, member V		-3.058		-5.225		-5.038		-3.276		-4.458		-2.698		-3.325	-8.18									-3.524		-3.495						-3.085		-3.245						-4.564					3.107	-5.251		-4.416
HNRNPC	heterogeneous nuclear ribonucleoprotein C (C1/C2)		-5.907		-4.754		-4.431		-4.845		-5.582		-5.098												-4.319		-5.076	-5.407	-11.139				-4.741						-2.827		-5.227		-4.796		-6.189		-3.522		-4.778
ID2	inhibitor of DNA binding 2, dominant negative helix-loop-helix protein									-6.003	-6.257												-6.031					-12.467	-12.994			-6.726	-7.01	-6.404	-6.674					-5.923	-6.174	-13.567	-14.14			-3.172
IKBKAP	inhibitor of kappa light polypeptide gene enhancer in B-cells, kinase complex-associated protein		1.493					1.505	1.671				1.61		1.601	2.589	1.551		1.511				1.536																		1.531		1.553		1.56				1.603
KIAA0100	KIAA0100										2.205		2.468		2.477				2.378		2.367				2.542				2.979		2.422				2.234				2.295		2.445		2.747		2.844		2.463		2.393
MGAT2	mannosyl (alpha-1,6-)-glycoprotein beta-1,2-N-acetylglucosaminyltransferase		-3.008					-3.711	-4.648			-4.027	-5.044			3.498			-3.089					-4.298	-5.384					-3.594	-4.502											-3.775	-4.115	-2.466	-3.1
MGAT5	mannosyl (alpha-1,6-)-glycoprotein beta-1,6-N-acetyl-glucosaminyltransferase	2.748				2.689		3.683								3.468		3.082		3.617		3.282		4.053				5.647				3.145		3.092								8.434	3.498	6.924	2.872
MZF1	myeloid zinc finger 1	2.098	2.3								2.195	2.516	2.732		2.299				2.213		2.335				2.242	1.98	2.245									2.129	2.142	2.43	2.474			2.455	2.666	2.426	2.634
NEFL	neurofilament, light polypeptide							19.346				21.52	8.695			19.085		20.439						10.432				11.446				20.42	3.256									20.735	9.077	21.095	9.091			18.698
NREP	neuronal regeneration related protein homolog (rat)		-5.514													6.845				11.411							-10.192			-5.707	-12.756	10.065		7.668								11.299		10.883			-5.702	6.547
NOP56	NOP56 ribonucleoprotein homolog (yeast)			1.988	2.362	3.049			1.92	3.868				3.784		3.988				5.954										3.238		3.045				4.281		4.134	2.092			3.312				3.376	2.077
NFE2L1	nuclear factor (erythroid-derived 2)-like 1		2.934		2.417		2.317		2.959										2.469						3.019	2.619	4.633		2.564		2.773										2.432								2.392
KCNK3	potassium channel, subfamily K, member 3		4.648						5.403			3.953	5.6		4.402				4.413								4.59				4.445				5.165		4.985		4.336		3.864		4.531		4.666		4.219		4.712
PRUNE2	prune homolog 2 (Drosophila)					-3.073			11.019	-3.776											11.979						7.695		11.874			8.681	15.889		12.393							7.669	14.037		12.184			-3.503
RAB15	RAB15, member RAS oncogene family								3.169				2.694		2.951	-2.717	3.152		2.71				3.048		2.984				2.825				2.846									2.554	3.292
RAB1A (includes EG:178620)	RAB1A, member RAS oncogene family				-3.723				-5.509				-5.888		-4.875				-4.352		-3.993				-4.151						-6.728		-8.017		-5.188	-2.25	-3.883	-2.248	-4.009		-3.916		-3.98		-4.278		-3.68
RET	ret proto-oncogene						3.331										8.55				3.095		3.427		3.329				3.902		3.176		3.673				3.728		3.719		3.333				3.785		4.462		3.485
RHOBTB3	Rho-related BTB domain containing 3			-8.397	-8.083	-6.389	-6.192			-7.884	-7.988			-4.835	-10.075					-4.174	-7.133			-4.528	-5.997		-5.391								-6.141					-4.65	-5.271				-5.314	-7.273	-16.85		-5.988
RBPMS	RNA binding protein with multiple splicing													-6.192	-7.314					-5.942	-7.019	-8.579	-10.134									-7.846	-9.267	-5.868	-6.931									-4.417	-5.217
SH3BGRL3	SH3 domain binding glutamic acid-rich protein like 3							-4.733	-7.26			-5.834	-8.949	-3.511	-5.385	-5.562	-8.532	-4.143	-6.355					-4.625	-7.094				-4.243		-3.543										-4.485
SLC35D1	solute carrier family 35 (UDP-glucuronic acid/UDP-N-acetylgalactosamine dual transporter), member D1							-2.449	-2.183			-3.238	-2.973	-2.582	-2.302	2.191		-4.031	-3.956			-2.669	-3.168							-2.406	-2.144	-2.519	-2.246	-2.311						-2.333	-2.769	-9.366	-11.116	-5.902	-7.005		-2.572		-2.703
SLC4A4	solute carrier family 4, sodium bicarbonate cotransporter, member 4			-37.662	-20.295	-11.883	-6.404			-41.232	-22.219									-2.951		-19.111	-10.299									-12.729	-6.859	-11.023	-5.94					-21.415	-11.54	-13.413	-7.228			-29.443	-15.866	-20.032	-10.795
SPOCK2	sparc/osteonectin, cwcv and kazal-like domains proteoglycan (testican) 2		5.791						6.264	-2.063			4.683				7.522		6.202		6.309				5.693				6.231		5.278		5.781		6.181								5.706		4.426			-2.178
SYN3	synapsin III			1.966		1.932		1.961		2.156		2.233								1.965								2.219				2.14						1.995		2.257		1.988		2.14		2.104		2.004
SYNJ2	synaptojanin 2	-1.566			2.424			2.626	3.063			-3.88	-4.056	-1.576		2.375		-1.944												-3.958	-4.137	2.527	2.947						1.933							-3.74	-3.91
SYBU	syntabulin (syntaxin-interacting)	7.343	6.101					5.832	4.845							7.435	6.177							5.102		6.878	5.715	8.272	6.872
TCP1	t-complex 1	-2.144	-3.422		-2.214						-2.237	2.391		2.593		2.375		2.534		2.479							-2.982			2.448		2.33		2.362						2.577				2.36			-2.631	2.33
TMEM43	transmembrane protein 43							-2.21	-2.557			-2.89	-3.344	-2.663	-3.082	-2.761	-3.196		-2.434									-2.405	-2.783	-2.53	-2.929					-2.27	-2.628		-2.281
AP3B1	adaptor-related protein complex 3, beta 1 subunit	-2.013						-2.278				-2.745		-2.424				-2.333		-2.345		-2.049		-2.175		-2.414				-2.952		-2.899		-2.766						-2.019
ANK3	ankyrin 3, node of Ranvier (ankyrin G)	3.197						9.739				16.25				-3.336	-22.084	18.454						23.916		9.218		9.8		23			-7.999				-30.855		-13.735	3.282				10.632			-17.883
ARNT2	aryl-hydrocarbon receptor nuclear translocator 2	4.197		-3.196	-6.358		-5.971	4.844		-3.285	-6.534	3.666		4.652		4.607		3.548						5.005				4.43													-3.798	4.692		3.868		-3.22	-6.405	-4.017	-7.99
ABCA2	ATP-binding cassette, sub-family A (ABC1), member 2		3.292	-3.291		-2.643	-2.43		3.789						2.828	2.362							2.586		3.222		3.266				3.106						3.128		3.192	-2.583	-2.321						2.627	-2.992
C16orf7	chromosome 16 open reading frame 7	1.979	2.327									1.894	2.227		1.986		1.997		1.895						1.956		2.467																2.072		1.989
CORO2A	coronin, actin binding protein, 2A		1.756	1.826	2.084	1.689	1.928			1.681	1.92		1.79				1.695				1.829		1.657				1.859				1.681										1.843						1.883
CPEB1	cytoplasmic polyadenylation element binding protein 1		4.303						3.312				3.792				4.951		3.108		3.064		3.519		3.099		4.838		4.702				4.171			-2.961							4.817		5.025	-4.507
DDOST	dolichyl-diphosphooligosaccharide--protein glycosyltransferase		-3.053						-3.706				-4.495		-3.225				-3.952						-4.192				-3.575		-3.26	-3.416	-5.601		-3.401						-3.081				-3.33
DST	dystonin				-2.784		-2.701		1.688	-2.757	-3.386		1.735	-2.228		1.654					1.663					5.941		4.071	1.713			7.08	4.518	7.377	4.191								1.845		1.818
ERAP1	endoplasmic reticulum aminopeptidase 1				1.924		1.966	-2.726	-2.257		1.927										1.829	-2.272		-2.561	-2.12				1.831									-2.107			1.792			-2.38			1.824		1.842
ERLIN2	ER lipid raft associated 2		-3.384		-3.492						-3.394										-2.895			-3.187	-3.95		-3.329					-5.198	-6.441	-3.138	-4.252				-3.549		-2.882					-5.119	-6.344
EZR	ezrin				-5.013		-3.959		-3.801	-4.049	-5.913		-3.803		-5.407					-4.58	-7.133	-4.669	-8.789						-4.989				-6.013		-6.393											-4.137	-4.827
FKBP15	FK506 binding protein 15, 133kDa							-1.708				-1.999		-1.975		-1.971		-2.057				-1.848		-2.052				-1.681		-1.672				-1.838			1.857		1.715	-1.793						1.437	2.112
GPR56	G protein-coupled receptor 56	4.733		-9.632	-17.352	-7.587	-13.668			-6.302	-11.352									-9.71	-17.493		-7.209									-8.83	-15.907	-8.791	-15.837					-6.524	-11.753							-8.764	-15.787
GSPT1	G1 to S phase transition 1		-2.95					-2.884	-3.55			-2.909	-3.582							-3.009	-3.704				-2.872						-2.603		-2.866		-2.776						-2.762	-2.834	-3.489		-2.728
GLB1	galactosidase, beta 1							-2.629	-3.003			-2.96	-3.381			3.941				-2.555	-2.919										-2.631	-3.344	-3.82	-3.603	-4.116								-2.52		-2.851
GLS	glutaminase	4.96						4.192	-2.857			-3.031						-3.31		-3.155	-4.178		-4.982	4.294				4.827									-3.798	-2.84	-4.333			4.199	3.151	4.532			-9.507
GNB5	guanine nucleotide binding protein (G protein), beta 5	2.743						3.153	2.585							-2.66		3.426	2.809					3.393	2.782	3.345	2.742			2.527										2.886								2.662
GNG12	guanine nucleotide binding protein (G protein), gamma 12							-3.491	-3.285			-3.647	-3.432							-3.195				-3.455	-3.251					-4.888	-4.6	-3.813	-3.588	-3.603	-3.391	-3.743	-3.522	-3.214										-4.726	-4.447
HOXA5	homeobox A5				6.959		6.065		4.77		6.43			-4.65		15.292	4.625												7.088				6.238		6.895						4.512		6.814		6.626		11.289		7.388
HOPX	HOP homeobox			-8.444	-8.672	-6.594	-6.772			-6.251	-6.42			-17.93	-18.413																	-28.9	-29.678	-24.05	-24.697					-7.775	-7.985							-10.972	-11.267
HSDL2	hydroxysteroid dehydrogenase like 2			-4.249	-4.299					-3.56	-3.602					3.759																-3.138	-3.175	-2.613	-2.644			-2.74	-2.772			-6.044	-6.115	-4.514	-4.567	-9.687	-9.801
LSM12 (includes EG:124801)	LSM12 homolog (S. cerevisiae)		-2.699		-2.114				-2.361		-2.223		-2.392		-2.158				-2.314						-3.155		-2.571		-2.121				-2.754		-2.428				-2.493		-2.086				-2.034	2.001	-2.777		-2.027
MAT2A	methionine adenosyltransferase II, alpha				-4.05	-3.561	-4.655		3.234	-4.58	-5.988		3.999		4.639		4.53		4.934		4.277				2.902		2.924	-3.583	-4.684		3.868										-4.225		3.806		4.377
NDRG2	NDRG family member 2			-26.539	-20.976	-21.558	-17.039			-44.105	-34.86									-6.825	-5.394															-4.07	-3.164	-3.029		-6.786	-5.363	-9.885	-7.813	-4.496	-3.553	-11.543	-8.975	-11.073	-8.752
NBPF11 (includes others)	neuroblastoma breakpoint family, member 11		-3.406		-3.832		-3.347			-3.699	-4.676					-4.595										-2.648	-2.608	-3.239	-4.094		-3.699									-3.723	-4.706								-3.736
NPC2 (includes EG:10577)	Niemann-Pick disease, type C2							-6.206	-5.127			-6.201	-5.122							-5.1	-4.213	-3.735										-10.31	-8.517	-12.707	-10.497
NONO	non-POU domain containing, octamer-binding		-5.181				-4.955		-4.272		-3.579		-4.18												-4.345		-4.172	-3.389	-7.858				-3.981		-4.671						-4.911		-4.066		-5.168				-3.415
PSD3	pleckstrin and Sec7 domain containing 3			-3.764	-6.25		-4.785			-3.129	-6.017					7.293						7.137					-4.905	6.085			-7.646						-7.333		-6.291		-3.977		-3.512			-6.649	-31.531		-4.303
PRRC2C	proline-rich coiled-coil 2C								2.158				2.439						2.221	3.475	2.395				2.807		-3.033		4.55		2.626		2.501		2.391		-3.032		-3.396			5.205	6.731		2.789		-3.848		2.117
PML	promyelocytic leukemia							-1.974				-1.748	-1.713	-2.258		-2.623		-2.055				-1.892		-1.93						-1.796				-1.743			1.712		1.807				1.712				2.606
PRKAR1A	protein kinase, cAMP-dependent, regulatory, type I, alpha (tissue specific extinguisher 1)		-8.635		-4.162		-6.658		-3.934		-5.773		-5.2		-3.914						-4.245						-4.342		-4.511				-5.882		-4.992				-4.546		-5.127		-5.616		-5.748	-4.225	-5.556		-4.67
REEP5	receptor accessory protein 5							-3.377				-3.634		-4.732	-3.299	-2.947		-2.728		-3.564				-3.408		3.66				-2.895		-6.275	-4.375	-5.914	-4.123							-3.109		-3.032			-4.131
SCHIP1	schwannomin interacting protein 1				-4.671		-3.298				-4.643			3.858		-4.507				5.535		3.364						5.196		4.215		5.082		3.456								5.716		5.603			-5.82		-4.038
SLITRK5	SLIT and NTRK-like family, member 5				-3.413		-2.975	2.592			-3.757	3.323		2.423		2.436		2.595		2.678				2.461			-3.392	2.604								-2.601	-4.404					2.594		2.605			-2.714		-3.674
SCN2A	sodium channel, voltage-gated, type II, alpha subunit											2.946	3.214			-2.505								2.466	2.69			2.566	2.799	2.479	2.704	2.632	2.871		2.636							2.681	2.924	2.498	2.725
SLC35A3	solute carrier family 35 (UDP-N-acetylglucosamine (UDP-GlcNAc) transporter), member A3							-2.22	-1.949			-1.811		-1.878						-1.931	-1.695			-1.735								-2.768	-2.431	-2.534	-2.225							-2.232	-1.96	-2.281	-2.003	-1.712
SSTR2	somatostatin receptor 2								2.15	-1.828			2.123		2.158		2.141	1.983	2.306				1.968		2.176		2.058						2.249		2.203		1.88		1.943										2.253
TOR1AIP1	torsin A interacting protein 1			-2.566		-2.529		-2.742		-3.142		-3.14		-3.059		-2.607																	-3.54			-3.884	-3.74	-4.122	-3.969	-2.408				-2.591		-4.962	-4.778
TRAK1	trafficking protein, kinesin binding 1	2.138		-2.163	-2.332			2.241		-2.319	-2.5	2.323		2.061		1.942		2.079		-3.737	-3.474	2.045		2.128								-2.337		-2.665	-2.477							2.807		3.025			-2.114
TMED5	transmembrane emp24 protein transport domain containing 5				-3.604						-3.309	-2.479	-2.538			4.012							-3.479	-2.581	-3.683								-3.565	-3.458	-4.681				-3.768		-3.994	-3.747	-3.836	-3.882	-5.255			-3.364	-4.554
TNFSF10	tumor necrosis factor (ligand) superfamily, member 10							-13.864	-13.64			-5.542	-5.453			-6.673	-6.565					-17.052	-16.777	-7.69	-7.566													-4.897	-4.403			-17.767	-17.479	-8.944	-8.799
VIM	vimentin								-7.116			-6.163	-11.637		-8.833	-6.409	-12.1		-9.287				-6.191		-9.304				-7.363		-10.764		-6.187		-8.131		-7.935				-7.887
AARSD1	alanyl-tRNA synthetase domain containing 1			2.08		2.002		2.47		2.407		2.24		2.203		2.154		2.315		2.555		2.205				2.073				2.207										2.479		1.934						2.259
APOE	apolipoprotein E			-15.055	-52.707		-21.849		-11.736	-16.402	-57.421					9.218					-18.964		-11.754		-13.12				-9.947												-26.888	-36.542	-127.928	-19.703	-68.978			-10.914	-38.21
CALD1	caldesmon 1				3.6				-4.914		3.395	-9.848	-12.419			-18.437	-22.659	-4.886	-6.28				-4.684							-12.147	-15.318					-5.096	-6.263		-5.498			-8.016	-9.852	-5.417	-6.658				3.963
CAMKV	CaM kinase-like vesicle-associated							2.391				2.483	2.044	2.084		2.482	2.043	2.047						2.188								2.667	2.195	2.187		2.642	2.175	2.438				2.313		2.324				2.343
CEACAM1 (includes others)	carcinoembryonic antigen-related cell adhesion molecule 1 (biliary glycoprotein)				1.749								1.824			7.185									2.042				1.705				1.705		1.801		1.814		1.995			-3.243		-7.886	-4.407		1.934
F12	coagulation factor XII (Hageman factor)									3.26		2.818				3.052		2.848						2.795				3.155		2.949		2.933				2.797		2.877				-21.792	-44.535	-10.817	-22.105
C1QBP	complement component 1, q subcomponent binding protein		-5.283		-3.902		-3.805		-4.012		-4.012		-4.496			3.727									-5.374				-7.054				-3.739		-4.432				-3.989		-4.05		-4.806				-5.949
COX5B (includes EG:100002384)	cytochrome c oxidase subunit Vb				2.047		2.221				2.101		2.026		2.181					-3.084	-5.265				2.488						2.852		-3.297		-3.631		2.964		2.799		2.247		-3.396				2.76		2.218
DYRK1B	dual-specificity tyrosine-(Y)-phosphorylation regulated kinase 1B	1.958		2.287	2.115			2.105	1.946	2.046		1.998				2.066		1.977						2.069								1.931						1.945										1.977
E2F4	E2F transcription factor 4, p107/p130-binding				1.861	-1.805		-1.763		-1.726				-2.015		-1.85		-1.916		-2.045		-1.78															2.122		2.44	-1.856						1.68	2.347
ECE1	endothelin converting enzyme 1		2.892	2.239	3.269		2.612				2.949				2.78	2.189			2.139		2.337		2.355		2.386		2.807				2.548						2.184		2.818		2.209						2.552		2.452
ESRRA	estrogen-related receptor alpha			2.323										2.297		2.763		2.282		-3.39	-2.874	-1.666										2.625		-1.827								-2.148	-1.821	-1.98	-1.679			2.283
EIF3I	eukaryotic translation initiation factor 3, subunit I		-3.26						-3.035				-3.148		-2.221				-2.597						-3.863		-2.383		-2.947				-3.242		-3.249						-2.224		-2.752		-2.541
GDI1	GDP dissociation inhibitor 1		3.448						2.8							-3.412					2.939		2.871		2.435		3.351						3.023		3.099		3.279		2.988				3.895		3.151
HMG20B	high mobility group 20B							-2.775	-3.888				-3.223				-2.878				-2.856							-2.299	-3.654				-3.31	-2.736	-3.833						-3.239
LRRC49	leucine rich repeat containing 49							2.58				2.42		3.023	2.42	-3.161				2.407		3.06	2.45	2.926				2.785		2.505		2.685										4.098	3.28	4.275	3.422
LUC7L3	LUC7-like 3 (S. cerevisiae)							6.091				7.234	4.713	9.001	5.864	4.975		10.762	7.011	8.015	5.222			4.82																		11.248	7.328	10.959	7.14
MAN1A1	mannosidase, alpha, class 1A, member 1											-5.969	-6.6							-6.213	-6.87			-5.349	-5.914					-7.966	-8.808							-6.046	-6.685			-11.661	-12.894	-7.244	-8.01
MORF4L1	mortality factor 4 like 1		-4.35						-3.626		-4.129		-6.832		-4.504				-3.92						-4.769		-3.835		-3.817		-5.753		-4.137				-3.23		-4.114							-3.328	-6.603
NFYC	nuclear transcription factor Y, gamma		-3.113		-2.53				-2.32				-2.798				-2.324				-2.651				-2.705			-2.685	-4.365				-3.167	-2.119	-3.75						-2.528		-2.524		-2.995
NUCB1	nucleobindin 1											-3.513	-3.683	-3.131				-3.821	-3.623	-3.884	-4.072	-3.699										-3.464	-3.604	-2.812								-7.313	-7.667	-4.702	-4.929
PI4KB	phosphatidylinositol 4-kinase, catalytic, beta				-2.61		-2.693				-2.846		1.739				1.829		1.65				1.632		1.652			-2.79	-3.379				-2.868		-2.638						-3.009		1.766		1.665	1.691	2.248
PHKA2	phosphorylase kinase, alpha 2 (liver)		2.232		2.428				2.215		2.273		2.546		1.943	2.381	2.534		2.186			-2.669			2.188			-4.135	-3.068				1.959				2.031				2.091			-2.271			2.018		2.217
PSMD4	proteasome (prosome, macropain) 26S subunit, non-ATPase, 4			2.083				2.015		2.158		2.083				2.924				3.269				2.046						2.237		2.175													-2.959			2.005
RPS2	ribosomal protein S2		-4.141						-2.821				-2.813		-2.95				-3.173						-3.399		-3.6	-2.42	-4.244												-2.614					3.192
RPLP0	ribosomal protein, large, P0		-7.515		-5.074				-4.593				-5.577		-6.499				-6.485				-4.203		-6.96		-7.479		-8.76		-5.228		-4.813		-4.553										-4.821
RBM25	RNA binding motif protein 25													5.194	5.404												-3.063	-2.604	2.224									-3.124	-3.278			6.422	6.681	5.84	6.076	-2.617	-4.307
SRRT	serrate RNA effector molecule homolog (Arabidopsis)	1.745						1.946	1.732			1.925	1.714	1.842		1.992		1.742				1.724		1.815					-2.08			1.968	1.752	1.665														1.745
SACS	spastic ataxia of Charlevoix-Saguenay (sacsin)		-5.962		-6.857						-5.214									6.697		4.571					-4.754				-4.267	5.362		5.3			-4.819		-5.509		-3.651	6.527		6.3		-4.4	-16.589
TMX1	thioredoxin-related transmembrane protein 1						-3.916	-4.584	-5.304			-3.474	-4.284	-2.819	-3.072			-3.133	-3.415					-4.469	-5.171													-2.964	-3.23	-4.071	-4.711					-4.192	-4.569
TGOLN2	trans-golgi network protein 2		3.539		2.14		2.491				2.386				2.326	-2.644				-2.317		-2.642					3.161		4.378						2.15						2.494	-2.187		-2.269			3.925		3.075
TCF7L2	transcription factor 7-like 2 (T-cell specific, HMG-box)	-7.8	-5.804	-3.89	-3.953					-4.723	-3.948	-3.838	-3.138	-3.896	-3.061	-11.27	-8.712									-8.968	-6.988		2.365										2.268							-4.964	-4.801	-4.809	-4.073
TUBB6	tubulin, beta 6 class V	-4.608	-7.248					-4.593	-7.224			-3.816	-6.002		-3.97	-3.637	-5.72		-4.257					-4.845	-7.62				-4.121	-4.561	-7.173						-3.767		-3.923
VSNL1	visinin-like 1	6.213			-4.715		-5.212				-5.932	5.012				6.013		4.982		4.928		5.588				7.329		8.076				7.508		7.685								6.878					-10.406
ZIC1	Zic family member 1	-10.913	-7.781	-15.862	-11.31	-15.467	-11.028			-8.679	-6.188					-9.854	-7.026	-9.016	-6.429							-25.388	-18.102			-23.025	-16.417									-22.567	-16.091					-16.384	-11.682	-27.226	-19.413
ZNF217	zinc finger protein 217							-4.698	-4.569			-2.953	-2.872							-2.916	-2.836					-5.176	-5.034					-3.021	-2.938	-2.866		-4.059	-3.947	-6.072	-5.906
APC	adenomatous polyposis coli			-4.512	-7.382	-3.729	-5.229		2.136	-4.894	-7.534		1.894																										-2.907	-2.495	-3.928		1.843		1.859	-8.729	-17.345	-2.22	-4.337
ARFGEF1	ADP-ribosylation factor guanine nucleotide-exchange factor 1 (brefeldin A-inhibited)			-3.299	-3.247															-5.537	-5.449			-3.398	-3.344							-3.369	-3.315	-3.663	-3.605												-2.802
ALDH6A1	aldehyde dehydrogenase 6 family, member A1			-7.909	-9.566	-5.966	-5.136			-10.74	-9.246		1.68							-7.891	-6.793																					-15.268	-13.145	-12.881	-11.09	-17.071	-26.868	-5.862	-8.226
AIMP1	aminoacyl tRNA synthetase complex-interacting multifunctional protein 1	-2.059						-2.297				-2.077		-2.008										-2.256				-2.529				-2.508	-2.96	-2.955	-2.051			-2.133	-2.669					-2.2
BCL6	B-cell CLL/lymphoma 6			-5.768	-5.162	-3.962	-2.662			-5.142	-4.602			-2.254		-2.703																				-4.792	-4.288	-6.038	-5.403	-4.99	-4.465	-3.213		-2.793		-6.917	-6.19	-6.568	-5.878
BLNK	B-cell linker																			-17.069	-14.513											-7.577	-6.443	-7.048	-5.993	-4.127	-3.509	-5.165	-4.391			-5.525	-4.698	-4.391	-3.734
CENPF	centromere protein F, 350/400kDa (mitosin)		-6.252							3.913						2.89				3.166		3.108					-7.752			3.127		3.881		3.063		2.79						4.664		2.809				4.143
CDK10	cyclin-dependent kinase 10		1.9							2.317	1.854		1.975		1.84										1.843		1.8	-2.478	-2.791			-2.369	-2.669	-2.381	-2.682				1.96			-2.355	-2.653		-2.458		2.188
CDK19	cyclin-dependent kinase 19				-3.094											-4.464		3.608		7.03							-2.985										-3.501		-3.593			5.206		5.18			-4.947		-3.492
DKK3	dickkopf 3 homolog (Xenopus laevis)		4.199									-3.683				-8.262				11.793	19.229		3.718		9.044		5.017		8.792				5.511		9.944								13.305		12.092
EFEMP2	EGF containing fibulin-like extracellular matrix protein 2											-5.872	-7.882	-3.566	-4.787	-4.315	-5.792	-5.011	-6.727									-3.107	-4.171	-5.775	-7.752	-3.316	-4.452	-3.259	-4.375
FZD1	frizzled family receptor 1											-5.734	-5.932													-5.664	-5.86	-3.563		-15.504	-16.039	-11.381	-11.774			-8.015	-8.292	-8.182	-8.465
GPR161	G protein-coupled receptor 161							2.736						3.543				3.459		4.601		3.363		3.904			-3.177	3.043				4.866		4.421								5.456		5.425			-3.319
GPR162	G protein-coupled receptor 162		2.303					2.385	2.809			2.092	2.464			2.134	2.513		2.283				2.296	2.164	2.548							2.309	2.72	2.372	2.793				2.238
GFER	growth factor, augmenter of liver regeneration		1.723		1.852				1.97	2.057			2.019			2.957	1.927		1.716						1.855								1.914		1.745				1.71							2.178	1.667		1.756
HOXA7	homeobox A7			-2.805	-2.594				2.112		2.201					2.285													2.005		1.884		2.05		2.129						1.836		1.901		1.884		2.511		2.287
IPO5	importin 5		-5.167		-5.959		-4.526	2.828			-4.658			2.48		2.804		2.388				2.275					-5.985	-4.517	-12.303		-2.338								-4.106		-4.508	2.485					-6.497		-4.314
LEPROT	leptin receptor overlapping transcript								-3.329			-3.492	-3.965	-3.151	-3.578	-3.45	-4.37		-3.071				-3.644							-3.222	-3.658		-3.387			-4.48	-5.827	-3.476	-4.521								-3.042		-2.968
LIMA1	LIM domain and actin binding 1			-3.348				-3.518				-4.876	-3.026	-4.217		-4.568	-2.835	-2.877		-4.667	-2.896			-4.179						-7.017	-4.354							-3.3		-3.441								-3.446
MAP7	microtubule-associated protein 7	5.812	5.874											5.039	5.093	-4.941		4.882	4.934					5.618	5.678	6.421	6.49	5.879	5.942	6.683	6.754
NEBL	nebulette			-7.223			1.717	1.8	1.924				1.734									1.691	1.808						7.556		6.303	-7.927									1.758					-16.403	-11.677	-6.952
NET1 (includes EG:10276)	neuroepithelial cell transforming 1	-6.206	-10.973		-6.599				-6.449		-6.667	-7.846	-13.875			-5.014	-8.865									-6.532	-11.55		-5.298		-7.221						-4.749		-3.591				-4.569			-6	-10.935
NBN	nibrin			-3.131	-3.974			-3.002	-3.81		-3.714		-3.105									-2.798	-3.059	-3.509	-4.842	-4.601	-5.84		-3.182		-3.142		-3.489			-3.909	-4.961	-4.238	-5.378							-6.772	-8.595
NFIB	nuclear factor I/B	-2.185	-6.232	-3.928	-9.463	-2.926	-5.495			-3.959	-7.986		-4.599										-6.132			-6.022	-16.697										-6.501		-8.471	-2.929	-5.181						-9.607		-8.617
PIK3CA	phosphoinositide-3-kinase, catalytic, alpha polypeptide				-4.043		-5.014		-3.063		-5.851		-3.735		-3.657		-4.525				-3.543				-4.265				-3.927								-4.534		-3.605		-3.585							-3.035	-6.177
PNN	pinin, desmosome associated protein							-2.216				-2.242		-2.262	-2.19	-2.343	-2.268	-2.424	-2.347	-2.313	-2.239								-4.15	-3.197	-3.095	-2.354	-2.279													2.5	2.582
ProSAPiP1	ProSAPiP1 protein	2.777	2.275									2.81	2.302	3.191	2.614	2.845	2.331	2.398						2.689				2.579								2.717		2.393				2.419
RNASE4	ribonuclease, RNase A family, 4											-6.382	-5.366	-11.625	-9.776			-4.214				-6.215	-5.227							-6.635	-5.579					-10.974	-9.228	-11.889	-9.997			-27.162	-24.07	-21.24	-17.86
RNH1	ribonuclease/angiogenin inhibitor 1								-2.793			-2.686	-3.432		-2.305	-2.65	-3.385		-2.743		-2.426		-2.363		-2.683			-2.261	-2.889				-2.458		-2.406		-2.733
S100A4	S100 calcium binding protein A4							-18.383	-16.967			-36.073	-33.295			-49.292	-45.496	-10.779	-9.949					-8.84	-8.159					-8.849	-8.168
SCAMP5	secretory carrier membrane protein 5		2.153						2.154				2.239			-2.357	2.257								2.36		2.369				2.276		2.241		2.122		2.687		2.334				2.13		2.281
SET	SET nuclear oncogene		-5.408		-5.303		-5.113				-4.397					-3.653	-4.046				-5.82						-3.88		-6.517				-4.335		-4.715		-2.974		-3.743		-4.89						-6.135
SOGA2	SOGA family member 2																				4.048				3.727	3.676	4.405	5.127	6.143			4.611	5.524	3.687	4.417								5.655		4.159
SPG21	spastic paraplegia 21 (autosomal recessive, Mast syndrome)		-3.134						-2.634				-2.805	-2.877	-5.195						-2.561				-2.478		-2.777		-2.585		-3.381		-3.513		-3.17		-2.562		-3.213				-3.219		-2.882
SPAG8	sperm associated antigen 8	1.819						2.377				1.894		1.854				1.965				2.005		2.199						1.85		2.345		2.131														2.117
SF3B3	splicing factor 3b, subunit 3, 130kDa			1.714				2.103				1.823		1.743						1.765		1.763		1.775						1.978		1.867						1.901				1.805		1.769		1.715
SRPX	sushi-repeat containing protein, X-linked											-9.341	-11.825	-9.121	-11.546			-12.767	-16.161					-8.477	-10.731											-23.204	-29.374	-13.487	-17.073							-8.824	-11.171	-11.608	-14.694
TBP	TATA box binding protein							1.893				2.104		2.051		2.128		2.512		2.256		2.069																		1.845		1.974		1.949
TMF1	TATA element modulatory factor 1											3.433	-2.002	4.173		4.79		2.9		7.264	3.404	4.017																-2.156	-2.309			6.435	3.016	5.201
TSN	translin		-2.983			2.075		2.593		2.1		2.383		2.205		2.177		2.204						2.354			-2.759		-2.646	2.71									-2.365	2.183		2.394					-3
TSPO	translocator protein (18kDa)							-3.781	-4.335			-4.563	-5.231	-3.065	-3.514	-3.455	-3.961	-3.301	-3.784					-3.431	-3.934			-3.158	-3.62	-3.162	-3.625
REL	v-rel reticuloendotheliosis viral oncogene homolog (avian)		1.881										1.891				1.769						1.775		1.764		1.743		2.137		1.836		1.766		1.857		1.72						2.08		2.166		2.191
ATF5	activating transcription factor 5			2.172				2.251								2.534								2.199								2.325		2.324						2.013		-5.565	-5.632	-3.683	-3.727	2.039
AGMAT	agmatine ureohydrolase (agmatinase)				1.72		1.704						2.01									-10.038	-7.646										1.771				1.853		1.98		1.68	-18.275	-13.92	-15.197	-11.575		1.872		1.724
CACNA2D2	calcium channel, voltage-dependent, alpha 2/delta subunit 2							5.302	3.349			4.208				3.581		3.453				3.405		3.431						3.124				3.095						3.151		3.698		3.651
CA10	carbonic anhydrase X		2.39						2.663				2.643		2.441		2.421		2.485						2.505				2.462				2.597		2.44								2.398		2.525			-13.446	-9.649
CPQ	carboxypeptidase Q											-2.914		-6.126	-4.72			-2.956		-3.905										-5.434	-4.186	-10.651	-8.206	-4.252	-3.276	-3.727		-5.413	-3.578			-3		-3.046		-2.939
CTNNBL1	catenin, beta like 1			2.102		2.169				2.664				2.16		2.572		2.338		2.26		2.03					-2.202			2.216		2.446		2.382			-2.632		-2.29	2.286								2.275
CHPT1	choline phosphotransferase 1									-3.093				-4.021	-3.53	5.213				-5.143	-4.515											-4.485	-3.937	-3.875	-3.402					-2.958		-7.781	-6.831	-5.227	-4.589	-3.736	-3.28
C11orf95	chromosome 11 open reading frame 95					3.128		3.562		3.132				5.398		-4.977				4.265		4.781		4.137								3.049		3.358						3.012				3.863				3.738
COL5A2	collagen, type V, alpha 2		-7.966						-11.283			-18.333	-32.687		-10.684	-24.699	-44.038	-11.512	-22.385						-8.887	-10.707	-23.614			-42.616	-75.983
CRIM1	cysteine rich transmembrane BMP regulator 1 (chordin-like)													-7.383	-7.813	-15.813	-16.733		-4.518	-7.5	-7.936	-5.59	-5.915									-4.732	-5.007			-5.457	-5.774	-6.413	-6.786							-4.591	-4.857
DNAJC12	DnaJ (Hsp40) homolog, subfamily C, member 12							4.038				5.306	3.964	5.778	4.317	5.821	4.349			4.593												6.439	4.811	5.334	3.985
ELF1	E74-like factor 1 (ets domain transcription factor)							-2.884	-2.903			-3.166	-3.187			-2.439										-2.314						-4.818	-4.85	-3.252	-3.274	-3.177	-2.988	-3.791	-3.816
ENOX1	ecto-NOX disulfide-thiol exchanger 1					2.608												2.505		3.788		3.242		3.226			-2.98	3.567		2.798		4.028		2.804		2.684		2.221		2.769		2.719		3.145		2.23
ELAVL3	ELAV (embryonic lethal, abnormal vision, Drosophila)-like 3 (Hu antigen C)			3.09	2.511			4.317	3.508			2.968				2.776		3.105	2.523			2.704		2.745		2.528						4.03	3.275	3.838	3.119
GPX1 (includes EG:14775)	glutathione peroxidase 1								-5.794				-5.522				-3.934				-5.435		-3.698		-6.44				-3.669				-4.306		-5.195						-4.764		-5.207		-4.758				-5.207
GYG2	glycogenin 2							4.902		3.724				3.794						4.419		4.66						-7.767	-9.185			4.022															-5.756
H2AFY	H2A histone family, member Y		-3.242	-3.978	-4.612		-3.036		-3.264	-3.505	-4.063	-6.779	-7.86			-3.898	-4.519							-3.762	-4.361																-3.176								-3.055
HIC2	hypermethylated in cancer 2			1.935	1.864	2.846		3.775						3.278		2.069		2.795		3.097		3.213		2.84						2.876		1.868						1.829				3.477		2.964				3.094
IL13RA1	interleukin 13 receptor, alpha 1							-4.462	-2.882			-4.258		-3.86		-3.511		-3.026						-4.235										-2.851		-4.178	-2.405	-4.083				-14.352	-9.27	-6.935	-4.479
KAT2B	K(lysine) acetyltransferase 2B			-5.949	-6.851	-3.779	-4.353			-6.046	-6.963																						-3.067		-3.316	-3.308	-3.809	-4.036	-4.648	-3.604	-4.151	-3.304	-3.805			-7.169	-8.257	-19.197	-22.108
MMADHC	methylmalonic aciduria (cobalamin deficiency) cblD type, with homocystinuria		-5.101						-4.301				-4.166		-3.916						-3.618		-3.499		-4.395		-4.624		-3.907		-4.431						-4.474		-4.68				-5.779		-4.098		-3.751
MMD	monocyte to macrophage differentiation-associated											5.802		8.522		8.957		7.576		9.413		6.642						5.751														10.53	4.629	6.429
MPZL1	myelin protein zero-like 1					-2.394	-2.373	-3.556	-2.814			-2.661	-2.69	-2.459					-2.33								-2.181			-2.446	-2.571												1.932					-3.335	-3.401
MYH14	myosin, heavy chain 14, non-muscle							2.2				2.002				2.808		2.026		-2.177												-2.568		-3.06								-2.544		-2.127
NDRG3	NDRG family member 3					-2.84	-2.757	2.715	2.247					2.206				3.089	2.556	2.242		2.151		2.243		2.4				2.174												4.718	3.904	3.054	2.527
PLIN3	perilipin 3							-4.404	-3.018			-6.479	-4.441	-3.008		-2.66		-3.691	-2.53					-3.381				-2.905		-3.359		-2.988								-2.689								-3.519	-2.412
PAFAH1B1	platelet-activating factor acetylhydrolase 1b, regulatory subunit 1 (45kDa)	3.205		-4.02	-4.919	-3.961	-4.847	2.684		-5.335	-6.527			3.165				3.823				3.305		3.066		3.704															-3.569	3.556		4.787			-4.975		-2.609
PAIP1	poly(A) binding protein interacting protein 1												-2.411	4.116		6.61		3.89						4.69	-3.407					5.983					-2.556				-2.775			4.353						6.141	-2.726
KCTD7	potassium channel tetramerisation domain containing 7	2.168						2.692	2.072			2.106				2.016		2.125		2.424		2.402		2.299		2.105						2.028		2.586								3.599	2.77	2.852	2.195
PSMA2	proteasome (prosome, macropain) subunit, alpha type, 2								-4.32				-3.351	2.194	-3.51	2.584		2.32							-3.94			2.611		2.65												2.134	-4.355		-3.757
PTP4A3	protein tyrosine phosphatase type IVA, member 3			2.422	2.304			2.196	2.089	2.089		2.226	2.117			2.405													-3.274			2.393	2.276																-3.575
RAB40B	RAB40B, member RAS oncogene family							3.435		2.649		3.358		3.038		2.86		3.941			-3.429					4.12				2.753		3.274								2.722		2.624
RANGAP1	Ran GTPase activating protein 1							2.009		2.177				2.117		2.112		2.173		2.095		2.255		2.01						2.844	2.032	2.367								1.933								2.025
RGS9	regulator of G-protein signaling 9	1.844						1.911				1.989		1.833		1.862		1.839		2.022				1.954		1.941		1.917				1.946								1.891				1.802				1.925
SIK3	SIK family kinase 3			-5.341	-5.122	-4.072	-3.905			-5.884	-5.643	-2.388		-2.01																		-2.613	-2.386	-2.116						-2.976	-2.854	-3.124	-2.169	-1.914		-2.391		-3.966	-3.804
SNAI2	snail homolog 2 (Drosophila)		-6.747						-8.449			-15.316	-20.992	-9.331	-12.79	-8.072	-11.063	-14.75	-20.216							-13.961	-19.135			-15.594	-21.373
SLC18A3	solute carrier family 18 (vesicular acetylcholine), member 3	1.902		2.209						1.995		1.958		1.924		1.887		1.899						2.007		1.947			-2.203			2.105		2.097												2.187		2.05
SLC26A10	solute carrier family 26, member 10							3.11		2.504		2.486		2.576		2.448				2.776		2.749		2.442								3.354	2.453	2.858								2.773		2.713		2.548
SORBS1	sorbin and SH3 domain containing 1			-7.712	-16.144	-1.888	-7.861			-8.983	-18.804					2.335																				-8.719	-18.252	-7.554	-15.813		-7.288					-23.933	-50.1	-8.252	-17.274
SNX5	sorting nexin 5			-2.191				-2.077		-2.214						2.131										-2.923	-2.635			-2.351	-2.119	-5.562	-5.013	-5.528	-4.982			-2.101		-2.318	-2.089					-2.57	-2.316	-2.07
SP3	Sp3 transcription factor	-3.965	-7.902						-4.946				-4.177			-4.14			-3.513						-4.611	-4.02	-8.011				-4.266		-5.363		-4.335		-4.324		-6.039								-4.881		-3.848
SFPQ	splicing factor proline/glutamine-rich		-4.257		-2.792		-2.734		-2.766		-2.295		-2.688	4.298		-2.442	-2.061			4.208					-2.131	-2.884	-6.844		-3.953								-2.826		-3.351		-2.962						-3.518		-3.042
TTBK2	tau tubulin kinase 2								2.409				2.606		2.492				2.327						2.375				2.62		2.51		2.369		2.444			-2.633					2.739		2.941	-2.878
TJP1 (includes EG:21872)	tight junction protein 1 (zona occludens 1)			-4.675	-7.249		-4.605			-4.808	-7.455		-4.412																		-4.054		-5.034		-4.308	-3.748	-5.812	-4.38	-6.791		-4.63					-9.301	-14.422	-4.297	-6.663
TANK	TRAF family member-associated NFKB activator							-2.344	-2.686				-2.647			-2.613	-2.383							-2.264								-2.262	-2.821						-2.764			-2.136					-3.383
TLE4	transducin-like enhancer of split 4 (E(sp1) homolog, Drosophila)	4.148						5.33						7.167		4.326				8.607		7.034		4.219				11.733	5.349			5.785		9.947	4.535							9.539	4.349	8.792
TRIM27	tripartite motif containing 27		-2.522						-2.689			-2.894	-3.286		-2.532									-2.812	-3.193			-2.873	-3.262				-2.623										-2.554	-2.922	-3.318
TRIM9	tripartite motif containing 9			-10.572	-6.899	-8.333	-5.438			-9.387	-6.126										3.077								2.705				3.072		2.676					-7.945	-5.184				2.719	-14.115	-9.211	-11.595	-7.567
TUBGCP4	tubulin, gamma complex associated protein 4							3.222	2.915			2.34				-4.255		2.425				2.283		2.904	2.628																	4.04	3.655	3.698	3.345
UCHL1	ubiquitin carboxyl-terminal esterase L1 (ubiquitin thiolesterase)													11.654		11.502								13.162	9.087	11.884						17.219	11.888	15.424	10.649							23.933	16.523	17.931	12.379
VPS16 (includes EG:296159)	vacuolar protein sorting 16 homolog (S. cerevisiae)	2.065		2.286		2.549		2.168		2.788		2.178		2.312		2.363		2.349		2.874		2.125		2.013																		2.266		2.143
VEZF1	vascular endothelial zinc finger 1		-2.794		-4.12		-3.261				-4.186					-3.914		2.604			-2.804												-2.854								-3.945	3.811		3.515					-3.162
WASF1	WAS protein family, member 1							3.412				4.232		4.806		5.221		4.43		4.737		3.692								3.652		6.24	3.677	4.987								5.839	3.441	4.092			-3.562
WNT6	wingless-type MMTV integration site family, member 6	-2.141								-1.977				-2.39		2.081		-2.346		-1.866				-1.838		-2.084				-2.175							1.814		1.895
WLS	wntless homolog (Drosophila)			-5.949	-6.234		-3.551			-6.249	-6.548	-5.985	-6.271																							-7.289	-7.638	-5.633	-5.903	-5.619	-5.888					-11.943	-12.515	-7.684	-8.052
ABHD2	abhydrolase domain containing 2			-4.117	-2.269	-3.796	-2.301			-3.222		-4.373				-3.545				-6.215	-3.27			-2.464											2.696					-3.467		-8.335	-3.884	-3.833			2.175	-13.386	-6.203
ADAM9	ADAM metallopeptidase domain 9							-4.417	-6.235			-4.8	-6.776										-5.259	-4.212	-5.946						-4.94		-4.207	-5.422	-7.655			-4.2	-5.929		-4.734					-5.723	-8.08	-4.724	-6.67
AP2S1	adaptor-related protein complex 2, sigma 1 subunit							-2.808	-5.01				-3.94		-4.017		-2.787		-3.755						-4.866				-3.526												-3.392		-3.141		-3.027		2
ADSL	adenylosuccinate lyase		-5.743	3.241		3.331				3.58			-2.588							2.73					-3.843		-3.431		-3.791					2.521						2.798								2.764
AHNAK	AHNAK nucleoprotein											-6.077	-4.464	-5.574	-4.094	-9.264	-6.805	-3.863												-4.812						-12.079	-8.873	-6.336	-4.654							-4.884
RNPEP	arginyl aminopeptidase (aminopeptidase B)								-2.782				-2.78		-2.784								-2.359		-2.336				-2.83		-2.643	-2.586	-4.386	-2.507	-4.252										-3.113
CDH11	cadherin 11, type 2, OB-cadherin (osteoblast)											-14.962	-22.559	-11.659	-17.578	-16.255	-24.508	-14.356	-21.644							-10.905	-16.442	-12.726	-19.187	-22.249	-33.546
CIC	capicua homolog (Drosophila)	2.237	2.579						2.122				1.948		1.861		1.907						2.027	1.993	2.298		1.953								2.061				1.992							2.125	2.45
CAV1	caveolin 1, caveolae protein, 22kDa							-6.803	-9.744					-14.083	-21.246		-8.777	-7.607	-11.476					-11.217	-16.922			-16.199	-24.437		-10.16						-8.358	-7.497	-11.31
C16orf42	chromosome 16 open reading frame 42	2.133				2.141				2.516						2.087		2.162								2.474		2.02		2.169										2.178		2.146		2.314
COPG1	coatomer protein complex, subunit gamma 1								-2.823			-2.462	-3.555			-2.521	-3.641		-2.796												-2.685	-2.656	-3.835		-3.339								-2.958		-2.661
CYBA	cytochrome b-245, alpha polypeptide							-3.79	-6.398			-4.146	-6.999		-4.11		-3.788		-4.245				-4.677		-3.671				-5.472			-4.001	-6.755		-4.215
DGKB	diacylglycerol kinase, beta 90kDa							2.472				2.682		2.48		2.462				2.359		2.561						2.538				2.609		2.585								2.582		2.565				2.345
DPYSL3	dihydropyrimidinase-like 3	9.03					-4.452				-5.499									15.482	6.027	6.162								-4.119	-7.398	6.307		7.49							-5.247	19.228	7.486	14.16	5.513			-4.172	-7.493
FAM134A	family with sequence similarity 134, member A	2.485						2.56				2.609				3.515		2.823						3.892		3.238				4.032	2.448					-2.788	-2.4	-2.672	-2.3					2.417
FAT1	FAT tumor suppressor homolog 1 (Drosophila)	-5.717	-8.013						-4.724			-4.741	-6.645			-11.025	-15.451		-4.806				-5.669			-8.828	-12.373			-5.382	-7.542					-5.14	-7.203	-4.546	-6.371							-5.962	-8.355
FADS1	fatty acid desaturase 1	3.138						3.137						4.316						4.725		3.552		5.182					-4.466	4.635		5.918	3.612	6.487	4.185
FUT7	fucosyltransferase 7 (alpha (1,3) fucosyltransferase)			3.281	2.921			3.078	2.74			3.135	2.791			2.949		2.652				2.558										3.77	3.356	3.268	2.909
GPM6B	glycoprotein M6B	-4.518	-5.25	-46.821	-67.843	-46.484	-67.355			-60.972	-88.348																									-37.027	-53.329	-19.543	-28.147	-38.364	-55.589					-93.684	-134.929	-60.918	-88.27
H2AFY2	H2A histone family, member Y2							2.328				2.746		2.293		-2.538		2.491				2.655		2.99				-2.146	-3.312			2.243						2.255		2.418		3.149		2.248		2.438
HNRNPA3	heterogeneous nuclear ribonucleoprotein A3		-5.73				-2.08		-2.909					5.594		4.264		2.675		3.146						-3.279	-8.057		-3.033				-2.987				-5.112		-5.822			4.925		4.497			-6.675
HNRNPD	heterogeneous nuclear ribonucleoprotein D (AU-rich element RNA binding protein 1, 37kDa)		-5.031									1.85		1.904				1.778		1.803		1.813		1.988			-5.049		-3.519	1.83							-4.691		-4.907			2.639		2.188		-4.196	-5.653
HNRNPR	heterogeneous nuclear ribonucleoprotein R		-6.857		-3.96				-4.541		-3.667		-4.52												-3.749		-6.532		-4.089		-3.426		-3.692				-5.533		-5.795		-4.033						-5.942		-4.692
ING2	inhibitor of growth family, member 2												1.789	-3.025	-2.686	4.589	1.815												1.836				1.852						1.796				1.788		1.928		2.432		1.819
IGF2	insulin-like growth factor 2 (somatomedin A)	-21.045			13.097				15.712		12.163				10.97	11.762					12.321		11.625			-22.209			12.716				22.448		19.529		14.809		17.631								14.611		11.432
KHDRBS3	KH domain containing, RNA binding, signal transduction associated 3											5.256	4.749	4.3				4.683	4.23					4.057		6.514	5.885					7.038	6.358	5.602	5.06
LDHA	lactate dehydrogenase A		-5.247						-8.029				-5.555		-8.709		-5.626		-5.621		-4.321		-6.517		-6.667		-5.611		-5.868								-4.201		-4.694		-4.191		-4.691		-4.496
LRIG1	leucine-rich repeats and immunoglobulin-like domains 1	-3.376	-4.471	-13.722	-18.176	-8.644	-11.449			-14.083	-18.654		-3.411														-4.382		-3.502	-3.901	-5.167					-4.731	-6.266	-4.138	-5.481	-7.961	-10.545		-3.87			-15.745	-20.856	-5.974	-7.913
LITAF	lipopolysaccharide-induced TNF factor																			-8.457	-8.241					-3.565	-3.474					-4.304	-4.194			-3.946	-3.846	-3.557	-3.904					-4.08	-3.976
MARK1	MAP/microtubule affinity-regulating kinase 1											2.476	2.556			1.941	2.003	2.007	2.071				1.935	2.363	2.439			2.489	2.569													2.11	2.177	2.22	2.291
MMP19	matrix metallopeptidase 19		1.74		2.179		1.744				1.753	-2.285	2.126	-2.666			1.755													-4.884	-3.589		2.168				2.079		1.894		1.934						1.945		1.749
MBD2	methyl-CpG binding domain protein 2								-3.15			-3.352	-4.456		-3.882		-3.619						-3.058	-3.622	-4.815							-4.003	-5.322		-3.291		-3.01	-3.074	-4.086
MACF1	microtubule-actin crosslinking factor 1		-3.034	-4.296	-5.844		-3.141			-3.766	-5.124		-3.704			-3.166	-4.307												-3.115		-3.442		-3.672		-2.99				-3.394	-3.473	-5.063						-5.685	-3.98	-5.55
MID1 (includes EG:100330952)	midline 1 (Opitz/BBB syndrome)	-5.492	-5.49					2.561										2.258				2.261								-3.739							-2.481	-4.063	-4.694			2.489		2.725		-4.805	-5.552
MUC3A	mucin 3A, cell surface associated			2.001	2.157			2.102		1.965		2.237	1.899							1.955		2.013										2.121	1.98				2.002		2.11								2.007		1.836
NPHP4	nephronophthisis 4	2.313			2.252			1.929				1.889		1.883				2.007		2.953		2.114				2.559													2.134			2.391		2.411			2.07
NEK1	NIMA (never in mitosis gene a)-related kinase 1												3.148		2.871				2.378									2.541	4.605						2.743							2.799	3.372	3.588	3.896	-3.317	-4.423
PPIF	peptidylprolyl isomerase F			-3.62	-4.028	-4.841	-5.387		-3.714	-4.007	-4.459					9.819				-7.094	-7.895													-4.891	-5.443							-9.675	-10.767	-5.103	-5.678
PCGF2	polycomb group ring finger 2	3.145						4.35	2.425							-4.502		3.257		3.23		3.026		4.017	2.023														2.036			7.98	4.536	6.39	3.632	2.713	2.25
KCNJ16	potassium inwardly-rectifying channel, subfamily J, member 16			-20.213	-15.796	-5.452				-10.472	-8.183									-6.524	-5.098	-39.171	-30.61									-116.586	-91.106	-46.837	-36.601													-36.217	-28.302
PRMT5	protein arginine methyltransferase 5		-3.193		-3.121		-2.7		-2.734		-2.878		-2.692		-2.777										-3.348		-3.132		-4.012				-2.423								-2.87								-2.364
RAE1	RAE1 RNA export 1 homolog (S. pombe)			2.627		2.869				2.917		2.336		2.82		3.172		2.395		2.756		2.666								2.645		2.318										2.951		2.566				2.389
RUSC2	RUN and SH3 domain containing 2	1.685						2.096	1.969															1.868	1.754	1.786	1.677					1.831	1.72	1.667				1.922	1.805	1.673						1.699
SASH1	SAM and SH3 domain containing 1			-6.121	-4.607	-4.315	-3.248			-4.71	-3.545	-3.218				-7.555	-5.687											-3.356				-4.686	-3.527															-5.943	-4.473
SPINT1	serine peptidase inhibitor, Kunitz type 1							-3.018												-6.43	-5.298	-4.113	-3.389									-4.701	-3.874	-7.648	-6.302
SETDB1	SET domain, bifurcated 1							2.202				2.144		2.13		-2.689		2.412		2.854		1.981		2.458						2.229												2.786		1.942		2.068		2.104
SIRPA	signal-regulatory protein alpha			-3.927	-3.575	-3.72	-3.387			-4.55	-4.142											-3.352	-3.052					-7.774	-7.078										2.212	-3.315	-3.018	-2.458		-2.318		-6.315	-5.749	-3.85	-3.505
SIRT3	sirtuin 3			-1.709						-1.6						-1.573				-1.99	-1.67							-1.703				-1.752					1.669		1.702	-1.686		-2.386	-2.003	-1.734				-1.573
SLC38A2	solute carrier family 38, member 2				-4.185		-5.431		-6.364				-4.379		-7.255		-9.612		-5.809		-4.412				-8.006		-5.458		-8.794		-6.465						-5.122		-7.386				-9.405		-5.072				-4.401
SLC39A8	solute carrier family 39 (zinc transporter), member 8								-4.719			-1.787	-4.689		-4.669	2.848								-4.576	-5.291								2.653	-7.031	-8.13							-13.818	-15.977	-3.599	-4.375
SPTAN1	spectrin, alpha, non-erythrocytic 1 (alpha-fodrin)	2.898	2.288		-3.865			3.896	2.649		-4.081		2.414													3.04	2.465				2.246														2.21
SOX9	SRY (sex determining region Y)-box 9			-28.559	-22.567	-11.292	-8.923	-6.745		-30.372	-23.999			-23.64	-18.68	-20.545	-16.234	-17.581	-13.892													-6.44								-29.1	-22.994					-14.615	-9.778	-13.949	-11.022
SERP1	stress-associated endoplasmic reticulum protein 1							-3.062	-3.166			-2.788	-2.904																			-4.423	-3.862	-3.005				-2.691				-2.765		-2.851	-2.831
SMARCA4	SWI/SNF related, matrix associated, actin dependent regulator of chromatin, subfamily a, member 4													3.897		4.071		3.757		4.044		3.544					-3.633		-3.431	4.017								3.837				5.93		4.627		4.042
SDC2	syndecan 2											-7.318	-9.463	-11.456	-14.814			-6.774	-8.76							-4.29	-4.663				-5.93	-9.459	-12.232									-9.241	-11.95	-9.399	-12.155
TSPAN5	tetraspanin 5				-3.832						-3.363										-3.228	2.673						3.055						3.351			-4.494					3.178		3.462			-4.757
TMSB10/TMSB4X	thymosin beta 4, X-linked								-4.895	3.515			-3.268		-3.108	-2.834	-3.458			3.346			-2.867		-3.416						-3.341											3.91				3.295
TRAM2	translocation associated membrane protein 2	-2.995						-2.858				-6.341	-5.336	-3.541	-2.98	-5.434	-4.573	-5.513	-4.639					-3.614	-3.041					-4.331	-3.644							-3.315
TRIM37	tripartite motif containing 37				-3.098						-2.84					2.917		3.323		3.619		4.142		2.847						3.024									-2.984			4.436		3.804			-5.61
TRIM62	tripartite motif containing 62																												1.892						1.76				1.852		1.654		1.859		1.817		2.19
UBE2E3	ubiquitin-conjugating enzyme E2E 3		-4.548		-3.939				-3.653		-3.257		-4.311		-3.644										-3.302		-4.454		-3.52		-4.904		-4.221								-3.937						-3.801		-3.928
MAF	v-maf musculoaponeurotic fibrosarcoma oncogene homolog (avian)								-3.546			-3.503	-4.699	-3.656	-4.905	-4.177	-5.604		-3.392			-3.566	-4.219		-3.45										-3.335	-4.005	-5.373	-5.166	-6.931							-3.406	-4.569
VAMP7	vesicle-associated membrane protein 7				-3.485		-3.332		-4.588				-3.873		-3.695						-4.002				-5.879						-4.07		-3.421		-3.573		-5.326		-7.51				-3.543		-4.682		-5.82		-3.734
WWC1	WW and C2 domain containing 1			-2.934	-3.506															-2.848	-3.404	-3.885	-4.644									-3.8	-4.541	-7.563	-9.04							-2.26	-3.221			-6.363	-7.605
SEP15	15 kDa selenoprotein								-4.875				-4.839						-3.273						-3.169						-3.911		-6.087		-4.702		-4.706		-6.11		-3.463						-5.393		-3.101
ADCK3	aarF domain containing kinase 3					2.435		3.603						2.66		3		2.607		2.9				3.048						3.569		2.695		2.684
ACP6	acid phosphatase 6, lysophosphatidic													-2.536		2.648						-2.705										-4.852	-2.436	-5.534	-2.779	-2.794						-2.429		-3.122
AHCYL1	adenosylhomocysteinase-like 1			-11.539	-7.622	-5.458	-3.652			-14.259	-9.419									-2.782	-3.016											-3.381		-2.836						-5.587	-3.69					-15.19	-10.034	-6.193	-4.815
ALDH1A1	aldehyde dehydrogenase 1 family, member A1																			-9.523	-11.685	-11.381	-13.965									-11.533	-14.152	-10.335	-12.681	-13.169	-16.159	-12.797	-15.702			-29.663	-36.397	-34.593	-42.446
ANGPTL2	angiopoietin-like 2			-4.348		-4.299						-9.948	-7.669	-6.379	-4.917	-7.967	-6.142	-12.569	-9.749					-4.681	-3.472					-21.864	-16.854																	-4.915	-3.928
AEN	apoptosis enhancing nuclease				2.397		2.005	2.493	3.469	2.086	2.903		2.031				1.977		2.006				2.326																								2.705
RSRC1	arginine/serine-rich coiled-coil 1						3.078				2.9		3.022		3.65				3.307		2.746								3.124												2.82	2.817	4.46		3.843				2.821
ATP2B2	ATPase, Ca++ transporting, plasma membrane 2			-2.941	-3.182		-2.768			-2.752	-2.978	2.87												2.947	2.723							3.18	2.939									-3.08	-2.891			-2.987	-3.232
BBC3	BCL2 binding component 3			2.99	3.012			3.261	3.284	2.378	2.396	2.383	2.401																			2.947	2.969	2.729	2.749													2.349	2.366
BZRAP1	benzodiazapine receptor (peripheral) associated protein 1											2.102	2.012			2.157	2.065	2.191	2.098					2.214	2.12			2.568	2.458					1.968								2.208	2.114	2.265	2.168
CREB1	cAMP responsive element binding protein 1		-2.025		-2.769						-2.308					-2.82											-3.095	-2.315	-2.869								-2.54		-3.155		-2.408					-2.168	-3.494		-2.821
CREB3L1	cAMP responsive element binding protein 3-like 1							-3.051				-5.855	-3.58	-3.009		-3.439		-5.12	-3.131	-3.017				-3.215		-2.637				-10.332	-6.318
CRTAP	cartilage associated protein			-2.22						-2.604		-2.918		-3.081		-2.36		-2.975		-2.855						-2.269				-2.77		-2.216								-2.264
COL1A1 (includes EG:1277)	collagen, type I, alpha 1							2.136	-8.436			-30.007	-33.697	-6.114				-14.67	-28.525									-7.177	-5.738	-26.619	-47.305
COL3A1	collagen, type III, alpha 1		-13.748	28.48		22.427			-23.077	53.073			-30.079		-17.088		-19.673		-33.477	22.399					-15.777		-28.362			-11.604	-54.747						-11.973		-16.398							30.216
CSF1R	colony stimulating factor 1 receptor			-4.205	-3.943					-3.935	-3.689	-7.224	-6.774			-4.328	-4.058	-3.82						-4.416	-4.14															-4.913	-4.607							-6.944	-6.511
DCAF7	DDB1 and CUL4 associated factor 7	2.143						2.072				2.221		2.095		-2.943		2.465				2.188		2.208		2.872				2.499				2.21		2.504		2.446
DND1	dead end homolog 1 (zebrafish)								1.758							-2.472	1.762		1.822				1.944		2.179						1.897		1.99		1.83		1.758						1.826		1.798		1.821		1.974
DOCK4	dedicator of cytokinesis 4	6.115			-6.833						-6.425			6.938		-6.192				4.865						4.48		6.384				4.118									-5.227						-13.213		-7.854
EZH2	enhancer of zeste homolog 2 (Drosophila)		-4.984							4.233				3.923		4.265				4.728		3.909					-6.862		-10.817	4.294		4.835				4.159						4.971				4.272		4.209
FANCE	Fanconi anemia, complementation group E			2.568		2.193				2.24		2.3				2.287		2.155		2.356		2.575								2.495				2.062				2.262				2.455		2.337		2.337		2.382
FARP1	FERM, RhoGEF (ARHGEF) and pleckstrin domain protein 1 (chondrocyte-derived)		-3.116		-3.087						-2.935		-3.86		-3.937								-3.754				-3.363				-5.182		-3.841		-3.437								-3.829		-3.542		-3.336
FMR1	fragile X mental retardation 1		-5.547		-4.509				-4.609		-4.077														-4.737								-5.881		-3.163				-4.151						-3.181	-4.272	-7.286		-4.028
GRK5	G protein-coupled receptor kinase 5	4.117	3.761			3.886						3.957	3.615	4.621	4.222					8.163	7.457							-2.431											1.929					3.696			2.047
GSN	gelsolin											-7.49	-5.703			-12.29	-9.358	-5.734																		-8.219	-6.258	-6.584	-5.013
GCLC	glutamate-cysteine ligase, catalytic subunit			-5.518	-6.41					-5.482	-6.368										-3.454												-3.524		-3.712							-9.119	-10.592	-6.907	-8.023	-7.652	-6.537
GYG1	glycogenin 1	-4.647	-3.357	-4.365	-3.153	-3.657		-3.076		-4.985	-3.6	-3.781		-6.694	-4.835					-4.548	-3.285			-3.344																-3.445								-4.921	-3.555
HNRPDL	heterogeneous nuclear ribonucleoprotein D-like							2.79				2.599		2.94		2.319		3.673		2.658		2.674		2.869			-4.857										-5.029		-4.523			4.569	2.311	2.739			-3.571
IK	IK cytokine, down-regulator of HLA II				1.894			2.697			2.08					2.415		2.694		2.734					1.862					2.144	2.01						-3.27		2.571		1.991	2.137					-2.992
IPO9	importin 9							2.157	2.34			2.032	2.205			-1.99			2.003	2.637	2.003		1.927	2.162	2.345																	2.362	2.562		1.937
ITPKB	inositol-trisphosphate 3-kinase B			-9.37	-7.935	-4.602	-3.897			-6.901	-5.844																													-5.761	-4.878					-9.495	-8.04	-4.741	-4.014
IDE	insulin-degrading enzyme	-2.2						-1.995				-2.241				3.491				-2.089				-2.118						-1.859		-2.5	-2.317	-2.536	-2.351							-2.439	-2.261
JARID2	jumonji, AT rich interactive domain 2							2.629				2.759		2.673		-2.729		2.61		3.736		2.806		3.054					-3.154	2.761		2.382										4.136		2.967			-3.37
KIF3A	kinesin family member 3A			-2.931	-4.694		-3.424				-3.395	2.243						2.494				2.435												2.691								2.808		2.881			-3.108	-2.295	-3.675
LMNA	lamin A/C			2.655	4.287		2.379	-3.257	2.813		4.589	-5.685				-4.478																2.773	2.463	2.372							2.312						5.292		3.249
LUC7L	LUC7-like (S. cerevisiae)							2.523				2.439		2.679		2.17		3.024		2.14		2.564		2.575																		2.711		2.876
LYPLA1	lysophospholipase I		-4.899		-3.458				-5.811				-5.491								-8.001		-3.949		-7.44		-4.401												-4.762				-5.476		-6.043		-6.19
MIOS	missing oocyte, meiosis regulator, homolog (Drosophila)			2.36		2.306		2.445		2.46		2.249		2.658		2.917		2.499										2.557		3.033		2.574		2.5								2.15		2.559
NOL3	nucleolar protein 3 (apoptosis repressor with CARD domain)		2.207		2.905		2.749		2.275		3.25										2.644						3.413		2.339		2.936						2.753		3.141		2.452						3.925		2.543
OSBPL11	oxysterol binding protein-like 11		-2.601		-8.82		-4.061		-2.699		-10.48		-3.035												-2.81										-2.978				-3.196		-3.49		-3.149			-5.644	-9.725	-2.576	-4.44
PEG3	paternally expressed 3	-11.825	-15.987		-7.817			15.082	12.423		-6.331	11.152	9.186	12.755	10.506							12.675	10.44	10.157		-6.56	-8.869															16.237	13.374			-9.465	-12.796		-7.001
PLCB3	phospholipase C, beta 3 (phosphatidylinositol-specific)			2.024		2.001				2.513	1.964			1.879						1.959		1.961		1.998						2.121		2.013		1.963						1.944		2.202				2.115
PBXIP1	pre-B-cell leukemia homeobox interacting protein 1			-3.187						-2.554				-2.793		3.314									2.179							-5.121	-2.833	-4.582												-3.016		-2.769
PDCD6IP	programmed cell death 6 interacting protein							-2.359	-2.586			-2.284	-2.504								-2.326			-2.751	-3.015				-2.318	-2.405	-2.636				-2.339						-2.416	-2.566	-2.813		-2.352
PROX1	prospero homeobox 1	-2.516							2.35				2.283												2.225				2.324						2.223		2.517		2.348			-3.164		-2.604			2.745
PKIA	protein kinase (cAMP-dependent, catalytic) inhibitor alpha							5.396				5.024		7.137	5.056	8.889	6.297	6.091				6.878	4.873	7.626	5.402					5.049												7.754	5.493	9.009	6.382
RAB17	RAB17, member RAS oncogene family															3.392				-5.946	-4.869	-3.27										-2.747		-3.206								-7.849	-6.428	-4.952	-4.056
RHEB	Ras homolog enriched in brain			2.274				2.777							-4.116	2.27		2.116				2.446		2.294		2.293							2.094				-4.23		-3.978							2.353	-7.486	2.197
ROM1 (includes EG:19881)	retinal outer segment membrane protein 1	2.006						2.233	1.882							1.958		1.941		1.934		1.956				1.993						2.023		2.008
SCARB2	scavenger receptor class B, member 2			-3.526	-4.469	-5.11	-7.187		-4.338	-4.205	-5.922					-2.024	-4.159												-4.196											-4.699	-6.624	-4.916	-6.803		-4.741			-5.451	-7.686
SEC23A	Sec23 homolog A (S. cerevisiae)							-2.611	-6.405			-4.245	-9.319		-4.58		-3.933		-5.374					-2.508	-5.667					-5.389	-11.831						-4.753		-5.009			-2.817	-2.664	-2.48			-3.627
SDK2	sidekick cell adhesion molecule 2			1.987	1.958			2.141	2.11							1.964								2.143	2.112							2.196	2.164													1.901	1.873
SLC11A2	solute carrier family 11 (proton-coupled divalent metal ion transporters), member 2	-2.02		-5.355	-3.782	-3.018		-2.001		-3.27						-1.921				-2.078									1.626			-3.419		-4.111						-2.459					1.66	-4.571		-3.341
SON	SON DNA binding protein								3.951				4.295		4.972				3.733										3.781		4.437				4.206								4.438		4.725
SPTBN1	spectrin, beta, non-erythrocytic 1			-3.241	-3.59		-3.335			-4.689	-4.863					1.887																				-6.717	-5.562	-4.261	-3.528			-4.68	-4.854				-4.307
SPAG9	sperm associated antigen 9			-3.374	-5.179	-3.013	-3.978			-3.624	-5.373					-3.215		3.04							-2.727												-3.537		-3.223	-2.755	-3.982	3.24		3.425			-5.186		-3.774
SAT1	spermidine/spermine N1-acetyltransferase 1							-4.836	-5.029							-3.959	-4.117															-5.535	-5.756	-5.278	-5.489				-4.376			-4.603	-4.787				-4.806
SNN	stannin			-3.379	-8.409	-2.083	-5.191			-2.871	-7.144			3.094		3.139		3.09												3.23					-3.181		-3.108				-4.273	3.377		3.227		-3.041	-7.568	-2.807	-6.985
SDC1 (includes EG:20969)	syndecan 1							-5.005	-3.841			-3.56								-4.591	-3.524	-5.421	-5.418							-5.299	-4.504	-4.771	-3.661									-23.406	-24.306	-13.314	-13.027
TRPS1	trichorhinophalangeal syndrome I			-4.724	-3.963					-3.461		-6.442	-5.405	-4.395	-3.687	-5.073	-4.256	-4.024	-3.376							-5.681	-4.766			-4.45	-3.734							-3.064								-9.69	-8.13
TRIM3	tripartite motif containing 3	2.065	2.09											1.664	1.684	2.148										1.959	1.983									1.617	1.636	1.807	1.829							1.858	1.88
TPD52L1	tumor protein D52-like 1			-5.518								-10.275	-6.63	-16.618	-10.723					-10.929	-7.052											-8.137	-4.519	-10.669	-6.884							-9.556	-6.583			-20.884	-13.476
UBXN4	UBX domain protein 4				-4.003		-4.232				-4.578										-3.953							3.76	5.508				-2.78				-3.485		-3.496		-4.581	-4.499	-6.16	-3.704	-5.071		-2.903
XK	X-linked Kx blood group (McLeod syndrome)											3.278	3.488				3.246									3.161	3.363		3.305	3.145	3.346
ZBTB43	zinc finger and BTB domain containing 43								1.714				1.959		1.901		2.153		1.724						1.755			1.758	2.409		2.014												1.819		2.255
AIM1 (includes EG:11630)	absent in melanoma 1							-12.233	-14.198			-8.346	-9.687	-4.715	-5.473							-6.764	-7.85	-8.685	-10.081																		-4.071
ARL1	ADP-ribosylation factor-like 1						2.287	-3.255				-3.274		-3.557	-2.833					-3.516	-2.8								2.325	-3.378	-2.691	-3.103				-2.229		-2.551			2.238		2.617		2.471	-3.006
AIMP2	aminoacyl tRNA synthetase complex-interacting multifunctional protein 2											1.894				1.984								1.994	-2.465					2.09	1.965	2.184	2.053		-2.352													2.238	2.104
ANXA5	annexin A5								-4.482			-4.305	-7.169		-4.709	-3.376	-5.622		-5.074						-4.533					-4.643	-7.732					-3.735	-6.221		-5.103		-4.083								-4.863
APOD	apolipoprotein D			-14.52	-13.59	-17.473	-16.354			-9.628	-9.011			-19.658	-18.399																					-55.412	-51.862	-21.542	-20.162	-9.688	-9.067							-93.847	-87.835
APOL2	apolipoprotein L, 2			2.399	2.314			2.977	2.871							2.753																2.807	2.707	2.586	2.494	-2.344
DNPEP	aspartyl aminopeptidase							-2.106	-2.02				1.759							-1.854		-1.964		-1.713				-2.154	-2.417													-2.366	-2.655	-1.911	-2.137
ATP6AP2	ATPase, H+ transporting, lysosomal accessory protein 2							-4.697	-4.473			-5.685	-5.414	-4.689	-4.465					-8.126	-7.738			-4.263						-4.389	-4.18	-5.782	-5.506	-5.608	-5.34
AIDA	axin interactor, dorsalization associated				-4.213				-5.963		-4.329		-7.055												-6.419				-4.742		-6.893										-3.952				-4.376		-4.467		-4.919
AXL	AXL receptor tyrosine kinase								-5.14			-9.069	-14.737			-8.632	-14.027		-5.359						-5.16		-6.452		-4.955		-6.72						-7.775	-5.349	-8.692								-5.899		-5.424
BSCL2	Berardinelli-Seip congenital lipodystrophy 2 (seipin)	5.47	8.535						6.152						4.515				4.786						6.482	4.777	7.454			5.91	9.221										4.503		5.078		5.52
CALM1 (includes others)	calmodulin 1 (phosphorylase kinase, delta)		3.829			-2.329	-1.905			-2.037	-9.823						3.26										3.231							2.258	3.331		3.804		3.831				4.44		3.278		-18.114
CDC25A	cell division cycle 25 homolog A (S. pombe)			2.881						3.556		3.621				3.446		2.874		2.735		3.492								3.303		3.163		2.686								3.152				3.75		4.253
CEP350	centrosomal protein 350kDa			-1.71						-1.893			1.93							2.746									3.1				1.73		2.863	-1.697			-2.343				3.168		1.776	-2.634	-3.489
CHMP2B	charged multivesicular body protein 2B							-2.061				-2.105								-2.22										-2.369		-2.942	-3	-3.034	-2.502			-3.221	-4.84							-5.733	-8.616
CLDN3	claudin 3																															-11.449	-13.225	-17.359	-20.053							-4.792	-5.535	-3.76	-4.343
CSDE1	cold shock domain containing E1, RNA-binding		-3.744										-3.263														-3.763		-4.237		-3.13		-3.689				-3.934		-4.077				-3.47				-4.41		-3.094
COX11	COX11 cytochrome c oxidase assembly homolog (yeast)		-3.588		-3.819			2.288								-3.379					-3.912			2.334															-4.213			2.018		2.194			-3.826
CXADR	coxsackie virus and adenovirus receptor	7.542										6.287		11.295		10.822		9.934						12.305		14.737		7.586		12.652			-4.97		-8.589	6.59							-6.382
CRYAB	crystallin, alpha B			-39.669	-36.522	-21.278	-19.59			-35.546	-32.726			-11.882	-10.939	-19.816	-18.244					-17.199	-15.835																	-19.892	-18.314							-22.638	-20.842
DR1	down-regulator of transcription 1, TBP-binding (negative cofactor 2)		-5.895						-4.734			-2.569	-6.141			-4.221			-4.122						-4.125		-4.826				-3.732						-4.016		-6.196			3.501					-7.067
DNM1	dynamin 1	7.401			1.922			7.006						5.832		5.996				9.446						5.656						10.419	1.952	8.419					2.003			12.711	5.631	7.353
EGLN2	egl nine homolog 2 (C. elegans)		1.896	2.099	2.707		1.969		1.853	1.867	2.407		1.887		1.756												1.836												1.897		1.779					1.98	2.553
FBXW7	F-box and WD repeat domain containing 7, E3 ubiquitin protein ligase			2.762				5.292	3.679			3.297		2.817		2.758		3.184				2.995		2.695																		3.163		2.757		-2.863	-4.118
F11R	F11 receptor							-2.835																								-4.208	-3.732	-3.325	-2.949							-4.593	-4.073	-4.646	-4.12
FAM214B	family with sequence similarity 214, member B		2.008						2.172				1.819										1.854				2.037		1.764				2.02		2.109				1.822				1.916		1.955		1.884		1.833
FMO4	flavin containing monooxygenase 4													-2.324		-2.227		-2.225		-3.095		-3.206																				-6.356	-3.246	-3.989
GPRC5B	G protein-coupled receptor, family C, group 5, member B			-29.166	-29.724	-21.308	-21.715			-24.472	-24.939									-12.183	-12.416																			-11.001	-11.211					-33.229	-33.864	-26.547	-27.054
GNL1	guanine nucleotide binding protein-like 1	1.85	1.875					1.802	1.827	1.89	1.916							1.889	1.914							1.893	1.919															1.794	1.819			1.78	1.805
HSBP1	heat shock factor binding protein 1							3.083				3.304		4.712		2.702		4.266				2.571		2.854				4.203		2.486												4.296		4.495
HDGFRP3	hepatoma-derived growth factor, related protein 3				-3.866		-3.852			-1.712	-4.499			3.306		-3.701						6.318						4.719	1.735													10.717	4.135	9.812	3.785		-5.152
HMGN1	high mobility group nucleosome binding domain 1		-4.525						-3.313				-3.178												-3.573		-4.668		-3.706				-3.957		-3.697		-2.819		-3.481			2.828					-3.182
HSD17B14	hydroxysteroid (17-beta) dehydrogenase 14		3.076		2.496				2.816				2.664		2.471	2.425	2.951								2.547		2.972		2.445								3.252		3.146		2.316
ITSN1	intersectin 1 (SH3 domain protein)	-1.885	-1.917		-2.446					-2.916	-3.576	-4.229	-5.186													-2.311	-2.205			-2.561	-2.357					-3.527	-3.245	-3.702	-3.406							-3.077	-3.774
KDELR3	KDEL (Lys-Asp-Glu-Leu) endoplasmic reticulum protein retention receptor 3							-7.225	-5.372			-15.45	-11.487	-11.36	-8.446	-9.713	-7.221	-18.11	-13.465					-4.794						-23.29	-17.316
LRRC14	leucine rich repeat containing 14						1.569			1.935	1.67					2.035	1.617																				1.657	1.81	1.718				1.68		1.506	1.791	2.005		1.603
LASP1	LIM and SH3 protein 1								-2.53				-2.764		-2.32		-2.467						-2.391		-2.843						-2.93						-3.465		-3.139
LSAMP	limbic system-associated membrane protein								2.142				2.475		2.177		2.181						2.264		2.283		2.215						2.549		2.32								2.305		2.53	-3.202
LPPR3	lipid phosphate phosphatase-related protein type 3	2.302		2.513				2.374		2.431		2.228		2.165		2.106				2.552		2.368		2.262		2.195						2.791		2.646		2.73		2.761		2.603						2.81		2.603
MR1	major histocompatibility complex, class I-related							-2.545				-2.094		-2.595		-3.074		-2.122		-2.707		-1.94										-2.759		-2.295
HLA-A	major histocompatibility complex, class I, A		3.533					-4.719						-3.867		-3.121				-3.028		-4.239		-3.722			4.008							-3.979								-3.519		-3.077			2.85	-2.83
MRC2	mannose receptor, C type 2											-7.411	-5.855	-4.089	-3.23	-7.041	-5.562	-4.06	-3.207											-6.225	-4.918	2.083
MARCKSL1	MARCKS-like 1		-5.613		-11.482		-9.153				-10.263									5.033							-6.477		-5.584		-5.11		-7.64		-7.14						-8.44	4.681					-4.1		-12.405
MINK1	misshapen-like kinase 1		3.013						2.398				2.745				2.226		2.127						1.815		2.513		1.851				2.293		2.324		2.097		2.664				3.077				2.345
MAPKAPK2	mitogen-activated protein kinase-activated protein kinase 2							-2.15				-1.904		-2.023		-2.007		-1.839		-1.94		-1.903		-1.811						-1.798		-1.801					1.814		1.913	-1.929				-1.758			1.921
PAX8 (includes EG:18510)	paired box 8							-2.511												-4.983	-4.467	-3.815	-3.081									-24.604	-21.038	-8.505	-6.984												2.113
PXN	paxillin							-2.324				-2.438		-2.231						-2.781		-2.47		-2.823		-2.035		-2.058				-2.288		-2.619		-2.617		-2.127
PLBD1	phospholipase B domain containing 1													-4.335	-4.4		-3.276			-4.158	-4.22			-3.845	-3.902	-5.382	-5.462									-3.624	-3.678	-3.753	-3.809
PLEKHB1	pleckstrin homology domain containing, family B (evectins) member 1			-38.515	-28.666	-21.077	-15.687			-15.023	-11.181																					-4.815				-4.714		-4.145		-12.869	-9.578					-43.264	-32.2	-52.257	-38.893
PSG9	pregnancy specific beta-1-glycoprotein 9							2.243	2.408				2.054			2.593			1.983	-3.081					1.963								2.054		1.945		2.434		2.37								2.242
PSMF1	proteasome (prosome, macropain) inhibitor subunit 1 (PI31)								-2.862				-2.858		-2.613				-2.234		-2.512		-2.157						-2.706				-2.489		-2.51							-2.122	-4.212		-3.554
PPP1R8	protein phosphatase 1, regulatory subunit 8		-3.095		-2.979				-2.158		-2.401		-2.32			-2.918									-2.324		-3.274		-2.246		-2.497		-2.2				-2.272		-2.842		-2.363						-3.059		-2.365
PPP2CA	protein phosphatase 2, catalytic subunit, alpha isozyme				-4.568		-4.453		-4.242		-4.617		-3.498								-3.521				-3.739								-4.504		-3.756				-4.537		-4.421				-3.363		-6.34		-3.881
PTPLB	protein tyrosine phosphatase-like (proline instead of catalytic arginine), member b												-4.708						-3.346		-3.504				-3.56												-3.696		-4.098				-4.583	-3.249	-5.415	-7.062	-11.768		-3.897
PTPRZ1	protein tyrosine phosphatase, receptor-type, Z polypeptide 1			-71.661	-67.973	-68.211	-64.7			-69.71	-66.123																									-9.502	-9.013	-7.213	-6.842	-64.118	-60.818					-98.073	-93.026	-118.8	-112.685
RAD51C	RAD51 homolog C (S. cerevisiae)		-2.795													-2.975		2.645		3.428		2.98								2.824		2.852		2.88								2.786		3.284		2.051
RAP1A	RAP1A, member of RAS oncogene family							-2.562	-3.422				-2.98												-2.889						-3.003		-2.656		-2.482	-2.561	-3.422	-2.646	-3.535								-2.662		-2.577
RRAS	related RAS viral (r-ras) oncogene homolog							-3.465	-3.235			-2.999	-2.8	-2.961	-2.764	-4.127	-3.853	-2.892	-2.701					-3.281	-3.064											-3.127	-2.92
RCN2 (includes EG:26611)	reticulocalbin 2, EF-hand calcium binding domain		-3.649		-4.538		-3.973				-5.101		-3.324				-6.302								-3.129						-5.217		-3.4		-3.908						-4.385	4.747					-4.388		-3.564
ARHGAP6	Rho GTPase activating protein 6																			-6.973	-6.377											-8.824	-8.07	-4.652	-4.254			-3.554	-3.25							-12.029	-11.001	-4.072	-3.724
ARHGEF5	Rho guanine nucleotide exchange factor (GEF) 5				2.332		2.048	-2.12			2.101									-2.235		-2.397										-3.833		-3.646							2.168	-1.958		-1.885			2.856
SAV1	salvador homolog 1 (Drosophila)											-2.933	-3.807		-2.643					-2.572	-3.337											-3.489	-4.527	-3.285	-4.263		-2.766		-2.479
SATB2	SATB homeobox 2			-6.905	-4.89	-4.534				-7.719	-5.466	-7.79	-5.516			-9.504	-6.73	-5.515	-3.905											-3.793										-5.156						-7.72	-5.467	-7.028	-4.977
SIPA1L1	signal-induced proliferation-associated 1 like 1			-4.857		-2.991		-2.089		-5.404		-3.177				-3.762	-2.159	-2.415										-2.098								-2.872		-2.999		-3.43				-2.097		-11.087	-5.338	-3.894
SOBP	sine oculis binding protein homolog (Drosophila)							7.205	8.534											9.198	10.895	6.638	7.862		6.75
SLC16A1	solute carrier family 16, member 1 (monocarboxylic acid transporter 1)	-3.824		-4.364	-3.639	-3.326		-3.867	-3.225	-3.854	-3.213	-3.282						-3.641						-3.427		-3.208														-6.911	-5.763	-9.344	-7.791	-4.268	-3.558	-3.301	-3.423
SLC25A16	solute carrier family 25 (mitochondrial carrier; Graves disease autoantigen), member 16								2.628				2.653						2.458						2.617						2.317		2.505		2.709		3.215		4.071				2.688		2.595		3.137
SDHD	succinate dehydrogenase complex, subunit D, integral membrane protein																			-4.917	-5.154											-2.92	-3.061	-3.057	-3.204			-2.509	-2.63			-6.352	-6.657	-3.017	-3.162
TAF12 (includes EG:386637)	TAF12 RNA polymerase II, TATA box binding protein (TBP)-associated factor, 20kDa		-2.407						-2.532				-2.977		-2.273		-2.328		-2.521						-3.355				-3.327		-2.426		-2.466		-2.267								-2.11		-2.441
TBL1XR1	transducin (beta)-like 1 X-linked receptor 1				-5.583				-4.133		-5.421		-4.912				-3.828								-3.809				-4.448			-4.862	-8.157	-3.814	-6.399						-4.106								-3.637
TNFAIP8	tumor necrosis factor, alpha-induced protein 8								-5.848				-5.168	-3.784	-6.78								-4.459	-5.547	-9.191							-4.481	-7.687		-4.497	-4.305	-6.44	-5.503	-8.019
UBA3 (includes EG:117553)	ubiquitin-like modifier activating enzyme 3		-3.457		-4.184		-2.702		-3.026		-3.308		-3.11												-2.982		-3.055		-2.667		-2.761						-6.011		-7.9		-3.651					-4.208	-12.725		-4.185
VAT1	vesicle amine transport protein 1 homolog (T. californica)	3.405	4.695		3.246		2.873		2.724		2.967								2.845							3.047	4.202						3.129		2.806							2.822	3.891		2.919	3.262	4.498		2.572
WWP1	WW domain containing E3 ubiquitin protein ligase 1											-4.9	-5.055				-3.823			-8.136	-8.393															-4.529	-4.672	-4.708	-4.857			-3.736	-3.854	-5.238	-5.403			-4.645	-4.791
ACACB	acetyl-CoA carboxylase beta				4.843		5.623		5.83		6.269		3.318		5.677	7.372			6.025									-6.961			5.761										4.878	-6.402							5.676
ACOT7	acyl-CoA thioesterase 7													5.787				5.106		5.649										7.962		9.671		6.939				2.291		3.99		4.429		4.81		2.24
ARF1	ADP-ribosylation factor 1		-4.51				-5.208		-7.007				-6.491				-5.436		-4.501										-6.297				-6.146		-4.701						-4.809		-5.769		-7.321
AKR1A1	aldo-keto reductase family 1, member A1 (aldehyde reductase)								-2.518				-3.354										-4.473		-3.105						-2.479		-3.373		-2.517								-4.398		-4.027
AKR7A2	aldo-keto reductase family 7, member A2 (aflatoxin aldehyde reductase)		-3.829										-4.945		-3.84								-4.576		-3.793				-4.99		-6.136		-3.78		-3.298								-5.494		-3.537
ANKRD36B (includes others)	ankyrin repeat domain 36B							2.618					5.155							2.584												2.768		2.975								5.278	8.309	5.412	8.519		-2.745
ALOX5AP	arachidonate 5-lipoxygenase-activating protein							-8.849	-7.578			-4.664	-3.995			-3.804						-3.716																		-9.172	-7.855							-7.011	-6.005
ATP9A	ATPase, class II, type 9A	9.879						7.483					1.937			-6.355		8.067		4.397		7.058		4.863		4.496		7.451		5.222					2.057							6.249		5.46			-6.232
BZW1	basic leucine zipper and W2 domains 1		-3.865						-4.32			-2.807	-4.675		-4.503		-3.422		-3.356								-4.839				-3.573						-3.844		-4.775		-3.472		-4.08		-3.373		-5.024		-3.567
BRAP	BRCA1 associated protein							2.412				1.875		2.49		-2.478		2.31		1.937		1.903		2.506				1.981		2.383												2.515		2.092			-2.956
CTBP2	C-terminal binding protein 2															-3.66												3.3	3.077			-3.262	-6.029		-4.448							5.658	5.277	5.38	5.018		-3.694
CASP3	caspase 3, apoptosis-related cysteine peptidase			2.355		2.697				3.05				2.386		2.613		2.46		2.561		2.484			-2.267							2.569																2.551
CD1E	CD1e molecule				2.203				1.795				2.068			2.116							1.817										1.943		1.835				1.877		1.833						2.168		2.305
CCPG1	cell cycle progression 1		3.577	-2.893								-4.268	-2.871	-3.228		-3.719	-1.91	-2.15		-3.313							3.916		2.697			-3.031						-2.977				-2.086				-4.268		-2.979
C10orf2	chromosome 10 open reading frame 2							2.085				2.344		2.887		2.386		2.398		2.312												2.21		2.369						2.184								2.276
CRYL1	crystallin, lambda 1			-3.68		-3.077				-3.891										-4.11		-6.803	-3.758									-2.777				-2.754						-3.405		-6.658	-3.678	-6.183	-3.416	-2.987
CTDSP2	CTD (carboxy-terminal domain, RNA polymerase II, polypeptide A) small phosphatase 2		-2.24										-2.463				-2.319								-2.282	-2.962	-4.181		-2.313		-2.441						-2.704		-3.07										-2.304
CSRNP3	cysteine-serine-rich nuclear protein 3							3.22				3.953	3.805	3.487	3.356			3.33	3.206					3.478	3.347																	3.724	3.585	3.753	3.612
CYP46A1	cytochrome P450, family 46, subfamily A, polypeptide 1			-4.189	-2.686	-2.584			2.93	-3.737	-2.396		2.629														2.481		2.492				2.401												2.68	-4.21	-2.7	-3.579
DHX15	DEAH (Asp-Glu-Ala-His) box polypeptide 15		-5.442						-3.362				-3.137												-4.652		-5.177		-4.215		-3.125				-3.4		-3.349		-4.204		-3.823						-3.683
EHD4	EH-domain containing 4							-3.035	-2.543			-3.792	-3.177	-4.855	-4.068	-3.334	-2.793	-2.419						-3.206	-2.686					-2.436		-3.434	-2.877					-2.703
EIF1AX	eukaryotic translation initiation factor 1A, X-linked		-3.056		-3.229		-2.835	-3.352	-4.522		-3.34		-2.811								-3.138			-3.992	-5.386																								-3.597
FAM216A	family with sequence similarity 216, member A													2.961		3.736				4.6		3.825										4.902		3.903								4.098		3.765
FXYD6	FXYD domain containing ion transport regulator 6				-6.073		-5.276	9.834			-5.496			8.413		5.287				10.172		5.304		7.53				4.893						7.617								7.024		9.068			-5.387
GPR22	G protein-coupled receptor 22	2.435						2.235				2.368				-2.708												2.635	2.239			2.391				2.245						2.524		2.518				2.655	2.256
GALT	galactose-1-phosphate uridylyltransferase		2.698		2.677		2.553		2.866	2.277	3.058		2.727		2.496	2.685			2.956						2.467		2.925				2.48										2.821	-3.301	-2.458						2.576
GLRX3	glutaredoxin 3				1.707				-3.118		1.637		-2.755			2.811							1.56		-3.733								1.506						1.514		1.584						1.6
GGA1 (includes EG:106039)	golgi-associated, gamma adaptin ear containing, ARF binding protein 1							1.997	1.899									2.076	1.974					1.997	1.899	1.913				2.249	2.41												1.95			2.005	1.907
HNRNPAB	heterogeneous nuclear ribonucleoprotein A/B		-4.235						-3.859				-3.192						-2.735						-2.806		-3.991		-3.706						-2.944		-3.121		-3.078		-3.015		-3.451		-3.147
INTS7	integrator complex subunit 7							2.201						2.475		2.141		2.11		2.421		2.315		2.295						2.131							1.934
IFITM3	interferon induced transmembrane protein 3							-4.427	-6.99				-5.501		-4.798	-5.388	-8.507		-5.44				-4.521		-5.84						-4.921						-4.704					-4.54	-7.168	-4.948	-7.812
KRT7	keratin 7							-6.372	-8.032											-5.969	-7.524											-34.746	-43.797	-69.647	-87.789
KANK2	KN motif and ankyrin repeat domains 2							2.182				-3.627				2.404		2.138						2.249		-4.003				-4.305		2.346				-6.911	-4.8	-5.176	-3.595
LAMC1	laminin, gamma 1 (formerly LAMB2)		-4.214						-4.104																	-4.093	-5.789			-2.904	-5.271					-5.84	-8.26	-5.541	-7.836
LAP3	leucine aminopeptidase 3							-4.323	-9.212				-5.372		-3.932		-4.591		-3.861		-4.473		-5.873	-5.046	-10.751												-4.112		-6.543		-5.537		-8.185		-6.724		-4.526		-4.525
LRRC40	leucine rich repeat containing 40				-3.815				-3.347		-3.737		2.329		1.779																		1.68				1.784		-3.528		-3.091		1.759		1.759		-5.258		-3.199
MPHOSPH9	M-phase phosphoprotein 9		-3.113					2.351				2.36		2.479		2.332		2.433		2.622		2.27					-2.655			2.441												2.376		2.263			-3.455
MATR3	matrin 3		-3.532		-4.632		-4.817				-5.457		-3.356												-3.194				-4.394		-3.276		-3.753						-3.696		-4.102						-4.617		-5.141
MAT2B	methionine adenosyltransferase II, beta								-2.982				-2.395		-2.526						-2.6		-2.439										-3.44		-3.4		-2.988	-2.51	-3.942								-3.511
MAPK3	mitogen-activated protein kinase 3		1.989						1.897							-1.807			1.854						1.831		1.971								2.033		2.119		2.143				1.95		1.799		2.202
N4BP2L2	NEDD4 binding protein 2-like 2		2.896						2.931				3.002		2.772				2.832						2.546		3.498				2.434								-2.505		2.646				3.36
NFATC4	nuclear factor of activated T-cells, cytoplasmic, calcineurin-dependent 4			2.163	2.113					2.39	2.335					2.064		-1.839												-1.71				2.51	2.452		1.842		2.293									2.06	2.013
NXT2	nuclear transport factor 2-like export factor 2			-3.688	-4.059			-3.063	-3.372		-3.32													-3.18	-3.501													-3.359	-3.697							-5.939	-6.538
PGS1	phosphatidylglycerophosphate synthase 1			2.077		1.796				2.142		2.071		2.322		2.269		2.142		2.703		1.817				1.914																2.747		2.348
PDE3A	phosphodiesterase 3A, cGMP-inhibited				2.311		2.078		1.884		2.155		2.26				2						1.879						1.892				2.364		2.046				2.042		2.186						2.18		2.075
PDE8B	phosphodiesterase 8B			-10.7	-5.514	-10.401	-5.36			-13.34	-6.875					-8.979	-4.627															-43.077	-22.199	-7.205	-3.713					-3.849						-4.2		-18.776	-9.676
PHLDB1	pleckstrin homology-like domain, family B, member 1																	-1.901																2.193	2.11		2.179		2.348			2.095				2.075	1.851
PARP6	poly (ADP-ribose) polymerase family, member 6							2.204				2.247		1.908		-2.66				2.36						2.123				2.034						1.947		1.925				2.287		2.4				1.925
PDCD2	programmed cell death 2								1.829				1.961				1.865						1.802		-2.033								1.927		1.815		1.904		2.081								2.234		1.97
PRRC2A	proline-rich coiled-coil 2A	2.045		1.906				2.217	1.889									2.058				2.117		2.079								1.928				2.038		2.788	2.375							2.203	1.877
LOC100505603/PNRC2	proline-rich nuclear receptor coactivator 2		-3.327														-2.891								-2.746		-3.345				-2.677	-2.952	-4.421	-2.896	-4.336		-3.849	-3.357	-5.026								-3.865
PRC1 (includes EG:233406)	protein regulator of cytokinesis 1		-6.495							8.98										8.132		6.307					-10.757			7.486		9.277		5.911		6.067						9.954						9.456
PPFIBP1	PTPRF interacting protein, binding protein 1 (liprin beta 1)							-2.915				-6.545	-4.162	-4.603	-2.927	-5.272	-4.13	-3.579												-4.028						-5.568	-5.798		-2.396
RAB5C	RAB5C, member RAS oncogene family													-2.997	-2.863					-4.125	-3.94	-2.695		-3.373	-3.222			-3.033	-2.897	-2.829	-2.702						2.782		2.941	-2.814	-2.688						2.338
RRAS2	related RAS viral (r-ras) oncogene homolog 2		-5.388					-3.011	-3.525															-2.821	-2.847		-3.872						-3.65		-3.577		-4.076		-5.763				-2.717		-2.986		-4.269
SRRM2	serine/arginine repetitive matrix 2												6.832		9.515				7.544						6.137				9.426		4.902				2.397								9.606		10.251		4.843
STK24	serine/threonine kinase 24		-3.355										-2.96		-2.566						-3.339						-3.055		-2.904				-3.048		-3.394				-3.186						-2.601		-3.818
SPPL2B	signal peptide peptidase like 2B										1.987		2.484		1.99		2.156				2.108								2.211										2.197	-2.039			2.283		2.226				1.918
SGSM3	small G protein signaling modulator 3				1.842				1.981		1.902		1.783		1.778	2.407									1.795		1.823											1.86	1.867		1.758		1.832			1.895	2.008		1.809
SLC22A18	solute carrier family 22, member 18							-3.341												-3.153		-7.327	-5.824									-4.029	-3.203	-5.478	-4.354							-8.03	-6.383	-7.525	-5.981
SLC25A11	solute carrier family 25 (mitochondrial carrier; oxoglutarate carrier), member 11				-2.724		-2.932						-2.881								-4.273								-4.105				-2.903		-3.883						-2.627		-4.74
SLC9A5	solute carrier family 9, subfamily A (NHE5, cation proton antiporter 5), member 5		1.87		1.802				1.878				2.048								1.812		1.98		1.963		1.983						2.047		1.854				1.787								1.856
SRI	sorcin		-3.436	-7.63	-7.985	-3.61	-4.061			-5.195	-5.437										-3.805						-4.463										-4.332		-4.275	-3.482	-5.749			2.821		-5.927	-6.204	-5.843	-6.116
SNX2	sorting nexin 2								-4.692				-5.805								-4.715				-5.61						-5.12	-3.641	-6.206	-3.649	-6.219			-1.975	-4.058						-3.78
SCD	stearoyl-CoA desaturase (delta-9-desaturase)			-3.143	-8.493	-5.38	-8.347			-6.737	-11.658													-3.826								8.489										-8.424	-11.564	-6.306	-7.528	-8.823	-15.268		-6.904
SMARCA2	SWI/SNF related, matrix associated, actin dependent regulator of chromatin, subfamily a, member 2			-4.423	-3.541	-3.082				-3.59		-3.036																		-3.693		-4.56	-3.65	-3.53		-3.576	-3.764	-5.349	-4.704			-4.443				-7.521	-6.834	-3.632
TRIP11	thyroid hormone receptor interactor 11							-2.037				-2.357				-1.983		-1.989		-2.114										-2.587		-1.932		-1.761								-2.234		-1.913
TIA1	TIA1 cytotoxic granule-associated RNA binding protein		-4.165					3.19				2.987		3.47		-4.511		3.947		3.208				3.2			-5.233		-3.647													3.204		3.088			-4.546
TNPO2	transportin 2							3.167	2.935			2.66	2.465			2.844		2.358														3.644	3.377	3.024	2.802			2.293
TRIM36	tripartite motif containing 36							3.008				3.138		3.051						3.211		2.964								3.027									-2.985					3.191			-5.083	3.071
TPP1 (includes EG:1200)	tripeptidyl peptidase I			-4.374	1.54	-3.875	1.528	-3.869		-3.578	1.716	-3.674								-5.247								-3.652									1.656		2.144	-5.214		-4.025		-5.674	-3.752			-3.621
TUBB	tubulin, beta class I		-4.886				-3.705		-3.992							-5.635				4					-5.507		-4.234		-7.05												-5.067					3.831		2.911
UIMC1	ubiquitin interaction motif containing 1					1.934		1.906		1.929				1.911				1.897		2.41		1.833																				2.872	1.853	2.219				1.874
UBE4B	ubiquitination factor E4B				-2.557			1.966			-2.411		-2.28	1.973										2.162					-3.203				-3.075		-2.503		-1.983					-2.423	-3.436				-2.089
VPS33A	vacuolar protein sorting 33 homolog A (S. cerevisiae)				1.764		1.638				1.747				1.629		1.847		1.65				1.716		1.717								1.619		1.624						1.734						1.627		1.865
PAPSS1	3'-phosphoadenosine 5'-phosphosulfate synthase 1				-4.349		-3.855		-3.525		-3.768		-5.307		-3.627	-5.118	-4.855		-3.778								-4.626		-3.958		-3.037						-3.6				-3.495	3.374						-3.689	-7.329
ABAT	4-aminobutyrate aminotransferase					-3.846	-2.423			-2.663			7.343		8.969		8.743	7.756	9.626					9.626	10.358						9.306											-7.807	-3.008	-2.637		-15.059	-8.34	-12.128
AKAP2/PALM2-AKAP2	A kinase (PRKA) anchor protein 2															-3.575	-3.831																			-9.91	-15.982	-7.494	-12.086
ANP32A	acidic (leucine-rich) nuclear phosphoprotein 32 family, member A	-2.942	-5.931		-4.629		-3.344			-2.572	-4.534					-3.183										-3.359	-6.772		-2.72												-3.178					-2.863	-5.279		-2.629
ABLIM1	actin binding LIM protein 1												3.371				2.951		2.976						2.664				3.134		2.479					-3.271							2.715		2.698	-7.252	-8.976
APPBP2	amyloid beta precursor protein (cytoplasmic tail) binding protein 2			2.154	-3.309			3.299			-3.102			2.926		3.209		3.697		2.901		2.537		2.602													-2.239		-2.162			3.658		3.086			-3.822
ACTR3B	ARP3 actin-related protein 3 homolog B (yeast)							3.506				2.628		2.591		2.596																										2.907		2.679
CA12	carbonic anhydrase XII							-7.255				-7.168		-38.645	-26.4			-6.985		-102.279	-71.576	-39.464	-26.959									-9.098	-6.215						1.935	-7.578
CD58	CD58 molecule							-4.336	-4.935			-4.964	-5.65			-3.477	-3.957							-3.326	-3.786											-3.722	-4.236	-4.105	-4.673
CCT6A	chaperonin containing TCP1, subunit 6A (zeta 1)		-3.854							2.63				2.751		3.83				3.536		2.657					-4.178			3.231				2.623								3.461		3.027
CX3CR1	chemokine (C-X3-C motif) receptor 1			-16.413	-10.546	-6.066				-10.582	-6.799					-6.041																				-10.167	-6.532	-8.783	-5.643	-8.57	-5.507					-25.566	-16.427	-18.56	-11.925
CBX1	chromobox homolog 1															6.011		4.429		8.107		6.18					-4.66															12.359		7.181			-5.636
CPSF4	cleavage and polyadenylation specific factor 4, 30kDa											1.879		1.665		1.832				1.759		1.918								2.068	1.761	1.787		1.813								1.996	1.7
COPZ2	coatomer protein complex, subunit zeta 2											-6.936	-5.112	-6.008	-4.428	-6.697	-4.936	-5.775	-4.256					-2.79						-8.255	-6.085					-2.506
COBLL1	COBL-like 1													-4.963	-3.248					-11.278	-7.516									-3.784				-3.384								-7.64	-4.029	-6.41	-3.381	-3.889
CSE1L	CSE1 chromosome segregation 1-like (yeast)		-5.306													3.931				5.149		4.174			-3.27		-5.439		-3.915								-3.315					7.439		4.727
EFNA3	ephrin-A3	2.315						2.668				2.267				2.085										2.103						2.637		2.766		2.141		2.293				2.296						2.451
EFNB3	ephrin-B3							4.337								-7.465				3.414		3.866		3.608								3.981		3.419			1.796		1.971			4.754		4.758
EPCAM	epithelial cell adhesion molecule																			-19.275	-14.872											-32.184	-24.831	-21.354	-16.476
FAM155B	family with sequence similarity 155, member B								1.969				2.431				2.219		1.98				1.953		2.407												1.979		2.055						2.132		2.005
FEM1B	fem-1 homolog b (C. elegans)							-1.841				-1.92		3.516		4.486		3.885				3.273		3.239						3.242							-3.334		-3.202			2.996		3.041			-7.596
FOXN3	forkhead box N3				-3.86						-3.374		-3.305					-2.098			-3.336						-4.271				-3.176	3.219					2.069		-3.34						-3.086		-3.94
FYCO1	FYVE and coiled-coil domain containing 1																															-3.444	-3.446	-3.971	-3.974	-3.772	-3.774	-4.063	-4.065			-3.183	-3.185
GPR137B	G protein-coupled receptor 137B			-6.285	-9.073					-5.915	-8.539	-4.728	-6.824										-5.506													-4.706	-6.794	-5.65	-8.155		-5.559					-11.098	-16.019		-5.559
GABRB3	gamma-aminobutyric acid (GABA) A receptor, beta 3							2.325				2.465				2.278		2.094				2.09		2.202						2.087						2.24		2.115						2.031
GABBR1	gamma-aminobutyric acid (GABA) B receptor, 1			-3.777	-5.729		-3.883			-3.266	-4.955	3.377				-6.783						2.946	-6.372									3.655										4.551	-6.036	-10.86	-15.925	-2.955	-4.481
GLT8D2	glycosyltransferase 8 domain containing 2							-2.741				-6.966	-4.352	-4.03	-2.517	-4.159	-2.598	-4.23	-2.642							-4.38	-2.736			-14.095	-8.805							-2.55
LGMN	legumain								-3.977			-3.371	-6.142				-3.391		-4.056		-5.062		-4.376		-5.062						-4.404		-4.119		-3.591				-3.602
LRPPRC	leucine-rich pentatricopeptide repeat containing							3.396				4.771		4.371		5.893		4.793			-3.493			3.509						5.513																	-3.714
HLA-G	major histocompatibility complex, class I, G							-5.225	-3.068			-2.537		-4.482		-2.878				-2.53		-4.702	-2.785	-4.071										-3.711								-2.62					3.354	-3.512
MPDU1	mannose-P-dolichol utilization defect 1						-2.493		-2.502				-2.287							-2.479	-2.959							-3.075	-3.67												-2.585	-3.321	-3.964		-2.53
MXRA8	matrix-remodelling associated 8											-10.99	-10.599			-10.858	-10.471	-5.377	-5.186									-4.689	-4.522	-6.761	-6.52
METTL7A	methyltransferase like 7A		6.398	-7.844						-7.165										-11.745		-6.581										-16.111		-19.02								-24.226	-5.905	-14		-11.119		-8.682
MICAL1	microtubule associated monoxygenase, calponin and LIM domain containing 1							4.027		3.818								4.36		5.279								4.779		4.359		5.856										9.283	4.146	7.188		4.102
MAP4K5	mitogen-activated protein kinase kinase kinase kinase 5				-4.724		-4.002				-4.753		-4.087																		-3.821						-4.028	-2.51	-4.185		-2.96	1.734				-2.929	-4.885	-3.377	-6.122
MLLT10	myeloid/lymphoid or mixed-lineage leukemia (trithorax homolog, Drosophila); translocated to, 10				2.01				1.857		1.774		2.056		1.774																		1.894		1.761		2.046		2.26		1.749				1.844		2.134
NBR1	neighbor of BRCA1 gene 1					-2.681	-2.668			-2.86	-2.845																	-3.055	-3.04			-2.382	-2.369	-2.311			-3.432		-3.142					-2.523	-2.51		-3.529
NPRL2	nitrogen permease regulator-like 2 (S. cerevisiae)			1.876	1.75			1.913	1.784			1.856	1.731			2.055		1.729														1.887	1.76					2.049	1.911									1.769
NRIP3	nuclear receptor interacting protein 3																						4.194						4.972		3.563		4.179		4.078								4.863		5.416
NUDT1	nudix (nucleoside diphosphate linked moiety X)-type motif 1		-3.868							3.507			-2.927				-3.523		-3.233	3.542					-3.254		-4.714		-3.968			3.821		2.933			-2.981					3.773						3.082
PARVA	parvin, alpha			3.48		2.805				3.513			-3.141		-3.651	-3.666	-3.655								-2.703		-2.798				-4.555			2.859			-4.653		-3.801	3.269								2.931
PMP2 (includes EG:100334189)	peripheral myelin protein 2			-96.9	-95.551	-38.869	-38.328			-78.648	-77.554																									-48.061	-47.393	-17.533	-17.289	-35.063	-34.575					-89.676	-88.429	-111.414	-109.864
PGK1	phosphoglycerate kinase 1		-3.671					-5.401	-6.284					-7.458	-8.677				-5.443	-5.472	-6.366		-5.509	-7.769	-9.038			-5.067	-5.895												-5.715
KCTD17	potassium channel tetramerisation domain containing 17			2.079	2.04															1.998				2.002								2.647	2.597	2.161	2.12			2.005
PAQR6	progestin and adipoQ receptor family member VI			-7.34	-4.288	-5.018	-2.931		2.606	-5.508	-3.218		2.575						2.497						2.701						3.001		2.498			-3.322				-3.762						-7.275	-4.251
PRR13	proline rich 13							-2.276	-2.115							3.207				-2.866	-2.664	-2.722	-2.529	-1.991								-2.175	-2.021	-2.66	-2.472
PSME3	proteasome (prosome, macropain) activator subunit 3 (PA28 gamma; Ki)			-2.656	-2.263		-2.7		-2.5	-2.506	-2.592					-2.451								-2.428	-2.472				-2.432											-2.696	-2.569
PTPN12	protein tyrosine phosphatase, non-receptor type 12								-3.982				-3.223	-2.666	-5.73		-3.048								-5.473						-2.944				-2.849		-4.816		-4.221		-3.646								-3.503
PLP1 (includes EG:18823)	proteolipid protein 1			-64.55	-61.22	-55.267	-52.416			-52.193	-49.501																									-46.911	-44.491	-23.029	-21.841	-12.721	-12.064					-70.623	-66.98	-38	-36.04
PURA	purine-rich element binding protein A		4.037						3.626				4.767		3.623		4.985		4.389						3.808		5.999														4.435					-4.982	-3.966
RIN1	Ras and Rab interactor 1		2.215		2.412								2.111		2.177	2.066	2.033						2.028		2.324		2.166					2.05	2.842		2.719														2.183
RASSF2	Ras association (RalGDS/AF-6) domain family member 2			-7.979	-9.5	-5.908	-7.035			-5.993	-7.135																									-5.445	-6.483	-4.583	-5.457	-6.582	-7.837						-3.558	-17.261	-20.552
RASGRP2	RAS guanyl releasing protein 2 (calcium and DAG-regulated)			2.476				3.517	2.557			2.467										2.364		2.492								3.506	2.549	3.049														2.317
RHOT2	ras homolog family member T2				1.759				1.782		1.997		1.785		1.767				2.005						1.908					1.797	2.174						1.81		2.186								2.067		2.104
SAR1B	SAR1 homolog B (S. cerevisiae)							-2.729	-3.38				-2.934			2.781									-2.868								-3.15									-7.504	-9.293	-4.188	-5.187
SELENBP1	selenium binding protein 1																															-14.49	-15.346	-11.801	-12.499							-22.275	-23.591	-12.449	-13.184
SHMT1	serine hydroxymethyltransferase 1 (soluble)																					-4.622	-4.764									-2.658	-2.74	-3.752	-3.867							-13.259	-13.667	-6.397	-6.594
STK11	serine/threonine kinase 11	2.301	2.12									2.22				2.132		-1.671		-1.597								-1.843				-1.611					1.791		2.044	-1.698							2.158
SCUBE3	signal peptide, CUB domain, EGF-like 3								1.911				2.142												1.796				2.096				1.918				1.858		2.038		1.795		1.964		1.981				1.98
SLC7A1	solute carrier family 7 (cationic amino acid transporter, y+ system), member 1				-2.207											1.973												4.439		3.516		2.319		2.251	1.858							8.124	3.831	6.016
SCRG1	stimulator of chondrogenesis 1			-32.572	-38.804	-25.847	-30.791			-23.425	-27.906	-12.73	-15.165	-5.898	-7.027	-8.198	-9.767	-12.282	-14.632																					-26.679	-31.783					-5.953	-7.092	-56.023	-66.74
SYNRG	synergin, gamma							2.482	2.238			2.371		2.316		2.366		2.681	2.326	2.165				2.296				2.095										-2.144	-2.522			2.893	2.46	2.612	2.221
TCEB3	transcription elongation factor B (SIII), polypeptide 3 (110kDa, elongin A)						2.04				1.941													-2.401					2.044										2.828		2.099	-1.933					2.759		1.961
TTLL1	tubulin tyrosine ligase-like family, member 1	2.141						2.961				2.015		2.261		1.988		2.204		2.127		2.365		2.077		2.187								2.291						1.978		2.847		2.834
TNFRSF1A	tumor necrosis factor receptor superfamily, member 1A							-3.976	-2.752			-3.282		-3.383		-3.059		-3.372				-2.673		-3.534						-2.689												-3.993	-2.763	-3.219				-2.953
TPD52	tumor protein D52																			-6.984	-5.759						4.726				5.893	-9.613	-7.926	-7.025	-5.792											-4.72	-1.829
UBN1	ubinuclein 1														2.567				2.339									2.391	4.057						2.337								3.686		3.701		2.38		2.47
UQCRC2	ubiquinol-cytochrome c reductase core protein II		-6.29		-4		-3.917				-4.121										-12.093						-4.608		-5.197				-4.642		-5.456				-4.613				-6.742				-5.091
UGP2	UDP-glucose pyrophosphorylase 2													-7.771	-11.577	3.643			-4.348		-4.578				-3.82						-4.876		-3.901		-5.109							-14.348	-21.376	-5.337	-7.952		-3.929
UNC5B	unc-5 homolog B (C. elegans)		1.933		2.754				1.86		1.87	-2.915				-3.057					3.082		1.873										2.073				2.567		2.558				1.966		2.69		2.032		1.993
VMP1	vacuole membrane protein 1								-6.133				-5.532		-4.026								-4.062		-4.896						-7.513		-4.215		-4.886		-4.973		-7.818		-3.702				-4.579
WWOX	WW domain containing oxidoreductase	-2.016		-2.598		-1.84				-2.087								-1.675		-1.8		-1.668						-1.819				-1.965		-1.871												-3.381	-2.642	-1.756
XRCC1 (includes EG:22594)	X-ray repair complementing defective repair in Chinese hamster cells 1			2.87		2.208		2.891		2.282		2.057						2.193		2.197		2.267		2.478						2.496				2.167								2.115				2.304		2.301
PDPK1	3-phosphoinositide dependent protein kinase-1			5.103	3.998									3.55		3.744		3.673						3.548																3.481
AP1M2	adaptor-related protein complex 1, mu 2 subunit							-2.199												-2.607		-2.123										-4.954	-3.259	-4.88	-3.211				2.354								2.058
ALDH7A1	aldehyde dehydrogenase 7 family, member A1		-3.187					1.667						1.676		1.647											-3.235	-5.842	-8.998				-3.365									-4.328	-6.47	-3.26	-5.021	-3.897	-4.862
ANKS1A	ankyrin repeat and sterile alpha motif domain containing 1A		-4.084					2.792				2.999		2.936		3.085		3.975								2.747				3.224					-2.86		-3.473		-2.763	2.912		3.598		3.46
APOBEC3G	apolipoprotein B mRNA editing enzyme, catalytic polypeptide-like 3G				2.239				2.209				2.421				2.155		2.273														2.738		2.737			-3.313	-3.309										2.497
AGAP2	ArfGAP with GTPase domain, ankyrin repeat and PH domain 2							2.078	1.995			2.307	2.216			2.144	2.059															2.379	2.285	2.243	2.154											1.945
ASAP2	ArfGAP with SH3 domain, ankyrin repeat and PH domain 2												-3.603		-10.81	-4.289	-4.872				-5.346				-3.94		-4.39						-5.149				-6.586		-8.077			3.592					-7.108		-4.218
CACNA1D	calcium channel, voltage-dependent, L type, alpha 1D subunit		3.725						3.651				4.214		3.387		3.554		3.279						3.49		3.57		3.368		3.187								2.263		2.854		3.179
CPT1B	carnitine palmitoyltransferase 1B (muscle)	4.155								3.359		4.483		4.946		3.891		3.644								3.927				4.852																		3.817
CLN5	ceroid-lipofuscinosis, neuronal 5																			-3.355		-2.936										-8.37	-6.93	-3.823	-3.004	-3.618		-3.346	-2.289
CHN1	chimerin (chimaerin) 1				-5.681		-5.056				-6.054									6.256		5.12						3.698			-4.672			3.865			-3.858		-4.901			5.993		5.876		-6.107	-15.218
CLCN4	chloride channel, voltage-sensitive 4							3.277						2.933						2.864		2.777						3.115		3.109														2.964		-5.285	-10.389
C16orf45	chromosome 16 open reading frame 45							7.344	4.458					4.441		-3.75		4.717				4.358		4.841				3.409				3.26		3.293										3.492
C21orf2	chromosome 21 open reading frame 2			2.013	2.245				2.608		2.108		2.114				1.695		2.024				2.116		2.287
CELF2	CUGBP, Elav-like family member 2		-5.976		-6.259		-6.898			-3.412	-7.008					-6.218											-5.74				-2.862					-4.859	-6.853	-4.084	-7.366							-6.729	-10.185		-6.092
CCND2	cyclin D2	-3.982		-9.123		-9.61				-11.352						6.142										-18.742	-6.195	-11.434		-9.326		-11.966		-9.925		-9.297				-10.3								-11.541
CISH	cytokine inducible SH2-containing protein							-2.658						-2.077				-2.076		-2.964		-2.592										-2.362		-3.273								-5.594	-3.11	-2.224			2.084
DYNC1I1	dynein, cytoplasmic 1, intermediate chain 1								6.053												5.774		5.287		6.77				6.056		5.27		4.762		5.61								5.837		4.367
ECSIT	ECSIT homolog (Drosophila)							2.378		2.094				2.181		2.959		2.155												2.567						2.368		2.543		2.179						2.989		2.258
EPS8L2	EPS8-like 2																					-6.291	-4.633									-3.553	-2.616	-3.755	-2.765							-3.618	-2.664	-3.077
EIF5	eukaryotic translation initiation factor 5						-4.082	1.921	1.938		-3.408	2.07	-3.922								-4.13				-5.042				-5.082								-3.552		-3.045		-3.357		-5.551		-4.844	-2.948	-5.09
FAM107A	family with sequence similarity 107, member A			-33.95	-22.683	-25.644	-17.133			-31.666	-21.157																					-5.741								-17.311	-11.565					-66.259	-40.784	-38.23	-25.542
FAM189B	family with sequence similarity 189, member B				1.753						1.683										1.74												2.068		1.907		1.823		1.97			1.848	2.453			1.833	2.433		1.734
FGF13	fibroblast growth factor 13							9.394						9.661		-10.964						7.209		7.111						6.373		9.71							-8.336					6.457			-9.425
FGFR3	fibroblast growth factor receptor 3			-15.347	-13.298					-7.611	-6.595							-10.951	-9.489																					-6.276				-10.007	-8.671	-36.203	-31.369
FKBP4	FK506 binding protein 4, 59kDa											2.412		2.657		2.456		2.101				1.964		2.457					-2.975	3.066	2.176																	2.371
FHL1 (includes EG:14199)	four and a half LIM domains 1				-8.569		-7.694			-6.234	-11.451									8.45												-7.06	-13.738		-10.098						-9.504			5.261			-5.093		-5.834
FAH	fumarylacetoacetate hydrolase (fumarylacetoacetase)															4.02				-4.18	-3.894	-4.861	-4.528	-4.567	-4.255									-3.878	-3.612							-16.47	-15.342	-10.128	-9.434
GAS6	growth arrest-specific 6		2.501		2.991		2.555				2.689	-6.727		-2.469		-8.521	-4.784			-2.996							2.466			-3.072				-2.71											2.439		3.216		2.925
GDF15	growth differentiation factor 15															2.038				-22.937	-20.097													-9.359	-8.2									-7.809
HN1	hematological and neurological expressed 1		-3.673						-5.442							-4.595				4.433									-4.584			5.01				4.967		3.873			-3.743	5.339				6.409
HOXB7	homeobox B7				2.889		2.105				2.339					2.551																	2.093			-3.828					2.099		2.915		2.913		2.969		2.128
ILF2	interleukin enhancer binding factor 2, 45kDa		-5.968		-3.55				-4.296				-3.773		-3.733										-3.959		-6.478		-4.942		-3.693		-3.663		-3.761						-3.676
IVD	isovaleryl-CoA dehydrogenase																			-2.782	-2.537										2.117	-4.64	-4.231	-3.084	-2.812							-6.065	-5.53	-2.437	-2.222			-2.794	-2.547
KBTBD2	kelch repeat and BTB (POZ) domain containing 2		-2.11									2.258		2.148				2.128		2.757		2.298					-3.54										-2.837		-3.862			3.018		2.427			-3.437
KIAA1033	KIAA1033			-3.537		-2.603		-3.652	-2.749	-2.864		-2.559	-3.017												-3.581						-2.667						-2.933	-2.594	-3.396									-2.777	-3.08
LCMT1	leucine carboxyl methyltransferase 1											2.361		2.239		2.584		2.753						2.766						2.569										2.419		4.931	3.507	3.868	2.751
MBOAT2	membrane bound O-acyltransferase domain containing 2			-2.255	-3.18						-2.186	3.17	2.248			-4.143		2.464						2.6				2.236		2.203				2.379								3.39	2.404	4.097	2.906
MTDH	metadherin								-4.287				-5.022		-5.249				-4.196						-5.061		-3.448		-4.008		-4.536		-4.297		-3.598		-4.109		-5.218				-3.944		-4.331		-4.535
MPPED2	metallophosphoesterase domain containing 2							6.791				4.9		5.406		5.841						5.09		6.754				5.732					-4.31									5.366		5.56			-4.949
MCCC2	methylcrotonoyl-CoA carboxylase 2 (beta)			-2.147						-2.301										-2.863	-2.159							-2.135				-3.339	-2.518	-3.012	-2.272							-5.38	-4.556	-3.231	-2.736
MAST2	microtubule associated serine/threonine kinase 2			1.987	2.21				1.939							2.045																	1.884		1.94	2.162	2.06	2.672	2.546			2.292				1.919	2.133
MBNL1	muscleblind-like splicing regulator 1							-3.235	-3.569			-4.311	-4.458			-5.583	-4.961	-2.876	-3.212					-3.292	-3.43											-3.501	-3.979	-4.41	-5.171								-3.439
NDC80	NDC80 kinetochore complex component homolog (S. cerevisiae)			4.464						4.449						3.746				4.252							-4.234					4.857										3.765				4.606		4.75
NR2F2	nuclear receptor subfamily 2, group F, member 2																					-3.207					-7.144									-9.579	-15.244	-8.85	-14.084								-5.323
NUP210	nucleoporin 210kDa		2.784										3.534		2.552		2.783		3.074						2.497		3.293	2.381	2.77		3						2.878		3.127								2.762
PIK3CD	phosphoinositide-3-kinase, catalytic, delta polypeptide	3.026		3.112	2.454	2.91			2.258	2.956			2.247													3.079						2.665		2.784					-3.439			3.656		2.795			2.424
PLSCR4	phospholipid scramblase 4			-5.366												-6.58	-5.481									-5.04										-17.271	-14.387	-18.482	-15.396							-16.361	-13.63	-7.547	-6.287
PTN	pleiotrophin			-6.908																	11.253				1.741				6.755				13.892		11.848		1.975		2.288	-7.752			14.617		17.234	-6.016		-7.531
KCNJ5	potassium inwardly-rectifying channel, subfamily J, member 5				1.951				1.769							1.848									1.765								1.753		1.658		1.724		2.109		1.684						1.691
P4HA1	prolyl 4-hydroxylase, alpha polypeptide I	-3.772						-3.559				-6.14	-4.02	-5.414	-3.545	-3.226		-7.121	-4.662			-3.477		-3.414		-6.104	-3.996	-3.265		-6.536	-4.279							-4.156
PSMB3	proteasome (prosome, macropain) subunit, beta type, 3								-3.098				-3.012				-2.712								-3.899				-2.767				-2.83		-3.368								-3.022		-3.246
PRMT2	protein arginine methyltransferase 2												1.809														1.825		-2.08				1.848				-2.733		-2.119			2.992		2.541			-2.368
PRKD3	protein kinase D3		-3.576		-3.466				-3.774				-3.73														-4.495			-3.759	-6.861						-4.226		-5.221								-3.568
PRKAR2B	protein kinase, cAMP-dependent, regulatory, type II, beta							5.314				7.018		6.38		8.285		5.345		6.268		6.217				5.977				6.655		6.728		7.597								9.2		10.32
PPP1R3C	protein phosphatase 1, regulatory subunit 3C	-5.313		-8.512	-5.251					-8.369		-11.065	-6.826	-59.406	-36.649	-9.609	-5.928	-9.415	-5.808	-7.106										-6.87												-9.547	-5.89	-9.398	-5.798	-21.005	-12.958
RAB11FIP5	RAB11 family interacting protein 5 (class I)		2.153		2.054				2.026																		2.065		1.971				1.921										2.788		2.76				2.365
RAB27A	RAB27A, member RAS oncogene family		4.677		5.851		5.477	-3.247			5.829													-3.137			4.637		6.723			-6.423		-4.829							3.309	-4.964					6.474
RGS6	regulator of G-protein signaling 6			2.211				2.586				2.254		2.185		2.426						2.169		2.28								2.597
RSL1D1	ribosomal L1 domain containing 1		-3.132					3.649								-3.774	2.415			3.242				3.265						3.892																	-2.901
SSR2	signal sequence receptor, beta (translocon-associated protein beta)		-2.542						-2.034				-2.134		-2.823				-2.375								-3		-2.128		-2.872														-2.062	2.296
SRCAP	Snf2-related CREBBP activator protein								1.86				1.88	-1.908				-1.685		-1.909												-1.752		-1.924			1.71	1.779	2.106								2.057
SLC2A10	solute carrier family 2 (facilitated glucose transporter), member 10											-6.448	-6.817	-6.517	-6.891	7.751		-7.878	-8.329											-12.493	-13.209	-7.744	-8.188									-10.262	-10.851	-5.971	-6.313
SNX13	sorting nexin 13			-2.305				-2.411					1.617			2.099				-3.39	-2.4			-2.318								-2.522		-3.049					1.748	-2.642								-2.56
SQRDL	sulfide quinone reductase-like (yeast)								-4.303				-4.121									-4.21	-5.224		-3.86							-3.785	-4.697	-3.621	-4.493				-3.841				-4.335	-4.448	-5.52
ST14	suppression of tumorigenicity 14 (colon carcinoma)															2.497				-5.033	-4.604													-5.832	-5.335
SMARCA1	SWI/SNF related, matrix associated, actin dependent regulator of chromatin, subfamily a, member 1								1.74				1.799																1.629		1.682		1.703				1.719		1.908		1.736						2.113
SS18	synovial sarcoma translocation, chromosome 18								-2.557				-3.247											-3.016	-4.468				-2.736			-2.967	-3.71		-3.592		2.062		2.109		-2.775
STXBP2	syntaxin binding protein 2								-2.589												-2.26		-2.608					-2.369	-2.824			-2.627	-3.132	-2.951	-3.517
TSPAN7	tetraspanin 7							4.856			-5.381							5.076						7.791	5.107	6.163		6.784		6.742												6.361		6.47			-4.9		-5.368
TCF12	transcription factor 12		-6.61	-5.386	-11.247		-6.745			-4.54	-9.481		-3.536													-3.516	-7.342				-6.798								-3.464	-3.794	-7.924						-3.761	-4.589	-9.583
TMEM59L	transmembrane protein 59-like	2.077						2.521				2.979		2.213		2.194						2.194		2.387		2.318						2.957		2.712				2.548
TRIM33	tripartite motif containing 33				-2.643	2.471		2.641				2.853		2.997		-3.913		3.19												2.896					-2.468		-2.494		-3.336			2.473				-2.752	-5.93
USP25	ubiquitin specific peptidase 25													-3.19	-2.812	-2.481				-2.309				-2.575												-2.774	-2.445	-3.974	-3.503							-2.541
USP46	ubiquitin specific peptidase 46		-2.131	-3.09	-3.916		-2.332			-3.803	-4.821															-2.793	-3.54									-2.216	-2.809	-2.756	-3.493							-18.641	-23.629	-3.318	-4.206
UBE2N	ubiquitin-conjugating enzyme E2N		-2.374		-3.286		-2.665		-2.741																-2.693		-4.268	-2.709	-2.798										-3.452	-2.853	-2.946	3.053					-3.726
MAFG	v-maf musculoaponeurotic fibrosarcoma oncogene homolog G (avian)			3.672	2.976	2.335				2.616	2.12	2.38				2.399		2.016																			-2.133			2.448	1.984	2.055						2.097
VPS33B	vacuolar protein sorting 33 homolog B (yeast)							1.884				2.038		1.959		1.826		1.908		1.813		1.802								2.029												2.006		1.9				1.827
VAMP2	vesicle-associated membrane protein 2 (synaptobrevin 2)		3.483					2.755	3.76				2.473						2.904						3.882	2.639	3.609												3.051				2.349		2.525	2.382	3.252
WIZ	widely interspaced zinc finger motifs			1.744	1.814								1.675			2.027																1.792	1.736			1.764		2.223	2.008							1.945			1.664
XRCC5	X-ray repair complementing defective repair in Chinese hamster cells 5 (double-strand-break rejoining)		-3.751								-2.855					-3.17									-2.96		-4.271		-4.004				-3.038		-2.879				-3.158								-3.406
XAB2	XPA binding protein 2		3.16						2.167		2.101		2.096				2.193		2.093								2.702				2.544				2.295		3.443		4.021				2.414		2.11		4.069		2.197
ZFYVE21	zinc finger, FYVE domain containing 21			-3.024	-3.107	-2.508	-2.577			-2.955	-3.036		-2.201							-2.226	-2.287											-3.488	-3.583
ACHE	acetylcholinesterase	2.467						2.351				2.519		2.407		2.368		2.276						2.233		2.218						2.428														2.491
ASIC4	acid-sensing (proton-gated) ion channel family member 4		2.213									2.049	2.299				2.062								2.121		2.154		2.1				2.233	2.19	2.458	1.992	2.236	2.291	2.57								2.163
ACO1	aconitase 1, soluble															3.923						-3.25										-2.97		-5.474	-3.133							-7.9	-4.521	-4.777	-2.734
AHCY	adenosylhomocysteinase		-4.684						-3.099														-3.326		-3.476		-3.904		-7.576				-6.069		-4.098								-5.422		-5.543
AHCYL2	adenosylhomocysteinase-like 2			-2.867	-2.21	-2.152				-3.649	-2.813					2.132				-3.75	-2.89											-2.76	-2.127	-1.864				-2.207		-2.192						-3.462	-2.669
ADCY3	adenylate cyclase 3			1.885	1.994			2.277	2.408												1.84		1.888		1.842							2.364	2.5	1.87	1.978
AATK	apoptosis-associated tyrosine kinase												2.062	1.851	2.154						1.912		2.047		2.033							1.81	2.106		1.934
AGAP1	ArfGAP with GTPase domain, ankyrin repeat and PH domain 1				-3.612		-3.352	3.171				3.989		3.232		-6.038								3.743																		4.916		4.867					-4.494
DARS	aspartyl-tRNA synthetase				-4.076				-3.322		-4.404				-3.576	3.551	3.73		-3.32				-3.353		-4.494								-4.51
ABCG2	ATP-binding cassette, sub-family G (WHITE), member 2			-7.138	-4.746	-4.4				-6.814	-4.531																									-5.007	-3.329	-5.204	-3.46			-5.608	-3.729	-4.238		-8.439	-5.611	-4.48
ATP1A2	ATPase, Na+/K+ transporting, alpha 2 polypeptide			-22.466	-22.043	-16.487	-16.177			-26.373	-25.877																									-10.821	-10.617	-6.273	-6.155	-8.44	-8.281					-49.78	-48.844	-29.672	-29.114
BLVRB	biliverdin reductase B (flavin reductase (NADPH))													-2.628	-2.646	3.472							-2.546	-2.584	-2.601																	-5.76	-5.8	-4.083	-4.111
CELSR2	cadherin, EGF LAG seven-pass G-type receptor 2 (flamingo homolog, Drosophila)				-2.206					-1.986	-2.29					-2.608								2.562						2.804	2.525													2.598			-2.108		-2.23
CHST3	carbohydrate (chondroitin 6) sulfotransferase 3			-2.793		-3.448				-3.004		-3.594	-2.373	-5.776	-3.814	-5.535	-3.655	-4.313	-2.848																	-3.478		-2.92		-3.702	-2.444							-4.44	-2.932
CSNK1A1	casein kinase 1, alpha 1				-3.047				-3.529		-3.006				-2.943												-3.295		-3.141				-3.663		-3.954				-3.31								-3.227		-2.922
CTSO	cathepsin O			-5.697		-3.481		-3.293		-4.612						-3.845						-3.594								-4.584		-3.462				-5.629		-4.212		-3.897		-6.391	-3.345			-3.865		-7.147	-3.741
CBX3	chromobox homolog 3		-4.947						-3.608				-3.047												-4.112		-4.163		-2.762										-3.46		-3.354	3.036					-3.085
C19orf10	chromosome 19 open reading frame 10											-2.654	-2.952	-3.012	-3.35			-2.892	-3.217											-2.827	-3.145											-3.588	-3.991	-3.046	-3.388		2.13
C19orf42	chromosome 19 open reading frame 42							3.621						2.479		3.195		2.465		2.618		2.44						-1.861		3.159		-2.073										3.923		2.942
C21orf33	chromosome 21 open reading frame 33				-2.637		-2.452	2.275							-2.332						-2.865								-2.858				-2.746		-2.905							-3.346	-4.85		-2.895
CLDND1	claudin domain containing 1			-5.715	-12.939	-6.251	-14.152		-4.044	-5.804	-13.14																												-4.064	-4.218	-9.55					-4.225	-9.565	-4.8	-10.869
COQ9 (includes EG:246650)	coenzyme Q9 homolog (S. cerevisiae)															2.459				-6.02	-7.962		-2.663						-2.528				-2.471	-2.847	-3.766							-3.501	-4.63		-2.586
C4B (includes others)	complement component 4B (Chido blood group)			-6.396	-5.892											16.591						-9.467	-8.721													-7.895	-7.273	-5.722				-43.588	-40.154	-24.705	-22.759			-13.21	-12.17
COPS8	COP9 constitutive photomorphogenic homolog subunit 8 (Arabidopsis)		-2.975		-3.651		-3.513		-3.231		-3.226		-2.952																-3.398		-3.098										-3.5	2.694		2.477					-2.8
CYP2A6 (includes others)	cytochrome P450, family 2, subfamily A, polypeptide 6								1.993				1.992			2.897									2.038								2.207	1.982	2.374							-122.458	-74.615	-6.785	-4.134				2.041
DDAH2	dimethylarginine dimethylaminohydrolase 2									2.702								2.452							-2.875								-2.63		-2.551		-3.178		-2.474			2.945
DYRK2	dual-specificity tyrosine-(Y)-phosphorylation regulated kinase 2		-5.083											2.933						3.643		2.842					-3.253				-2.23											4.392		3.379				3.066
DMWD	dystrophia myotonica, WD repeat containing		1.756										1.91				1.694								1.712								1.751		1.743		2.344	1.755	2.738						1.771		2.372
EIF4A1	eukaryotic translation initiation factor 4A1		-3.374						-4.342				-4.767		-3.372										-4.819		-3.678		-7.159												-3.695		-3.725
FAM110B	family with sequence similarity 110, member B			-4.48	-4.18	-3.578	-3.338			-3.27	-3.051									-3.361	-3.136					-5.6	-5.225			-2.698	-2.517																	-3.103	-2.895
FLRT2	fibronectin leucine rich transmembrane protein 2												-10.809	-7.232	-17.661	-12.92	-20.212		-9.973								-14.51	-3.968	-15.393		-10.1					-7.423	-18.129	-8.989	-21.953							-7.485	-18.279
FBLN1	fibulin 1											-12.668	-20.888	-9.305	-15.343			-9.706	-16.004											-28.659	-47.254						2.225		2.106								2.082
FZD6	frizzled family receptor 6							-6.215				-14.818	-9.278							-6.856	-4.293			-7.344	-4.598					-4.482		-7.584	-4.748	-9.546	-5.977			-4.264
FXYD3	FXYD domain containing ion transport regulator 3							-2.157						-2.1		-2.027		-2.041																					2.038								2.236
GPRC5C	G protein-coupled receptor, family C, group 5, member C											-2.75								-2.945		-2.854										-3.981	-3.096	-4.168	-3.242							-7	-5.444	-3.057
GCSH	glycine cleavage system protein H (aminomethyl carrier)		-5.822		-7.39		-4.143				-6.801										-4.712						-4.399					-2.886	-9.47		-7.613							-3.484	-7.368		-4.186	-4.236	-13.702		-6.318
GPM6A	glycoprotein M6A			-73.42	-52.932	-65.815	-47.449			-87.869	-63.349			-4.08	-2.841																					-3.033		-4.006		-42.686	-32.8					-205.57	-148.205	-93.562	-67.453
GORASP1	golgi reassembly stacking protein 1, 65kDa			-3.105	-2.317	-2.067				-2.234				-1.881		-1.754				-1.957												-2.193		-2.606	-1.945					-2.019						-1.871		-2.603	-1.943
HOXA10	homeobox A10											-4.358	-3.011	-3.275		-3.347		-3.143		-3.614				-5.829	-4.027	-3.517
IMPA2	inositol(myo)-1(or 4)-monophosphatase 2	-4.721	-7.097																	-21.286	-31.998	-10.159	-15.271				-3.515					-3.775	-5.674	-4.031	-6.06										-4.499
IGFBP6	insulin-like growth factor binding protein 6							-6.614	-7.554			-11.298	-12.902		-5.936	-8.008	-9.145																			-13.21	-15.085	-7.412	-8.465
IFITM2	interferon induced transmembrane protein 2								-5.709				-5.657		-4.439	-4.888	-8.619		-5.419				-4.42		-4.826						-4.423						-6.338		-4.619				-6.247		-5.83
LAMB1	laminin, beta 1			7.559		8.024			-6.021	9.386			-12.622						-5.948		-6.672				-8		-9.664				-11.975						-14.379		-9.678							6.82
LGALS8	lectin, galactoside-binding, soluble, 8			2.508		2.181			-3.386	2.428								2.113								3.246			-2.721	2.2									-3.36	2.117			-3.765	-2.597	-4.054
MAN2A1	mannosidase, alpha, class 2A, member 1							-4.203				-3.968				6.006				-4.558		-3.341		-3.996						-6.742	-4.71					-3.381		-4.916	-3.434			-5.522	-3.858	-5.166	-3.609	-3.363
MAN2A2	mannosidase, alpha, class 2A, member 2							2.018	3.213				2.404		2.488		2.117		2.44		2.399				2.001		2.086				2.46					-2.478					2.038
MXD4	MAX dimerization protein 4		2.114					2.63	2.909																2.003		1.912										1.877		2.57				2.229		1.884		2.165
MED13L	mediator complex subunit 13-like								1.95	-2.039	-2.22		1.912			-2.168	-2.327																									2.413	2.005				-2.983
MEMO1 (includes EG:298787)	mediator of cell motility 1		-3.029						-3.155				-2.819								-2.983				-2.675		-3.084		-3.752		-2.555		-2.755						-2.598						-2.673		-2.527		-2.945
MSRB2	methionine sulfoxide reductase B2					2.189		2.45				2.451				-3.024		2.313		2.456				2.209				2.471		2.186										2.404		2.446		2.786
MVK	mevalonate kinase	-1.558												-1.635		-1.553		-1.683				-1.575															1.763		2.167			-1.975		-1.563			2.05
MAPK12	mitogen-activated protein kinase 12	2.003						2.513												2.051												2.907	1.982	2.376		2.093		2.441		2.005						2.01
MGLL	monoglyceride lipase					-5.725	-4.175							-5.067						-5.447		-6.998	-5.103																			-4.546		-4.16				-16.234	-11.838
MEF2D	myocyte enhancer factor 2D			2.014	2.275				2.19														2.012	2.043	2.307	2.019	2.28						2.006	1.983	2.24												2.032		2.002
MYO1C	myosin IC				2.547		1.829	-1.802								-2.207				-1.859							1.78			-1.773									1.775								2.559		1.958
NOX5	NADPH oxidase, EF-hand calcium binding domain 5		1.911		1.918				1.937				2.336				1.941								1.949								2.348		2.208												1.903		2.293
NEDD4L	neural precursor cell expressed, developmentally down-regulated 4-like, E3 ubiquitin protein ligase							3.412				3.422				3.933		3.954		-6.926	-9.296			3.448				3.211		2.959												-3.758	-5.043				-3.725	3.603
NIPSNAP1	nipsnap homolog 1 (C. elegans)											1.975				-2.556		2.108						2.353												2.573		2.356				-2.785	-3.115	-2.426	-2.714	2.366
NFIC	nuclear factor I/C (CCAAT-binding transcription factor)		2.756		4.073		2.968				2.742						2.545								2.673														2.362		3.098
NR3C1	nuclear receptor subfamily 3, group C, member 1 (glucocorticoid receptor)											-3.022	-2.469	-3.966	-4.219	-4.924	-2.849							-2.828	-4.03											-5.098	-4.227	-6.774	-5.616			-2.637		-2.601		-6.699	-5.554
NVL	nuclear VCP-like					1.897				2.121		2.07		1.856				1.909		2.124				1.962						1.873								1.891				2.646		1.898		2.477		1.973
OGFR	opioid growth factor receptor		1.798	2.06	2.219											2.315											1.689								2.105		2.087	2.065	2.424			-1.664		-1.626			2.216
PDLIM4	PDZ and LIM domain 4			3.466	3.397			2.224		3.579	3.508											2.133										2.651	2.148			-2.853	-2.716											2.135
PDGFRL	platelet-derived growth factor receptor-like											-6.17	-7.097	-5.184	-5.963			-9.019	-10.374								-4.341			-28.872	-33.211	-6.562	-7.548			-9.399	-10.812	-6.438	-7.405
PCBP1	poly(rC) binding protein 1		-3.128										-2.973		-3.445										-3.09				-3.751		-3.209		-2.964										-3.532		-3.34
KCNJ15	potassium inwardly-rectifying channel, subfamily J, member 15																			-7.44	-5.926	-10.099	-8.044									-22.306	-17.767	-27.874	-22.203
PRKCSH	protein kinase C substrate 80K-H		1.893															-1.86		-1.811		-1.82															2.127		2.787	-1.789			-3.859	-1.864	-3.698		3.102
PRKCI	protein kinase C, iota		-3.902						-3.034												-3.681						-4.612				-3.282		-6.922		-4.687		-4.063		-6.301								-5.59
PPP4R1	protein phosphatase 4, regulatory subunit 1		-2.94						-2.919				-2.612	2.328											-2.496		-2.798				-2.965		-2.53		-2.57		-3.117		-3.488		-2.435						-2.936
POMT1	protein-O-mannosyltransferase 1							2.479				2.266		2.249				2.454		2.003						2.556	1.953			2.056												2.026		2.132			-1.916
PRPF4B	PRP4 pre-mRNA processing factor 4 homolog B (yeast)				-4.159						-4.922		-4.32												-3.914		-2.647		-4.332										-2.561		-3.856					-2.465	-2.918
RAB14	RAB14, member RAS oncogene family				-3.888		-3.786				-4.078		-3.177		-3.13										-3.477								-3.379		-3.426						-4.066		-4.133		-3.089			-2.94	-3.803
RCN3	reticulocalbin 3, EF-hand calcium binding domain											-12.985	-13.042			-9.796	-9.838	-11.154	-11.202									-9.84	-9.883	-8.023	-8.058
ARHGAP33	Rho GTPase activating protein 33				2.138				2.041				2.174			-1.984																	2.228		2.006		2.119	2.141	2.618				2.204		1.995	1.923	2.351		2.082
RNASE1	ribonuclease, RNase A family, 1 (pancreatic)							-4.458				-7.031	-5.159	-13.799	-10.124	-6.37	-4.673	-5.283						-5.107																-4.29
RNF128	ring finger protein 128, E3 ubiquitin protein ligase							-8.194								7.227						-9.427										-16.92	-6.052	-10.095								-22.144	-7.92	-17.942	-6.417			-4.763
RBM3	RNA binding motif (RNP1, RRM) protein 3		-4.837					-4.895	-6.225			-4.569	-5.81		-4.495				-4.622						-4.223					-4.549	-5.785
S100B	S100 calcium binding protein B			-13.751	-10.22	-7.503				-7.381																										-15.744	-11.701	-9.821	-7.299	-8.709	-6.472					-11.201	-8.325	-21.849	-16.239
SEC61A2	Sec61 alpha 2 subunit (S. cerevisiae)											2.472				2.257		2.13		2.475		2.428										2.217		2.04
SLIT1	slit homolog 1 (Drosophila)				-7.934		-5.249				-6.831	3.996		3.145		-4.421				3.399								3.645										3.309				3.266		3.449			-3.486
SNRNP35	small nuclear ribonucleoprotein 35kDa (U11/U12)			2.487		2.326		2.66		3.133	1.992			2.047				2.282				1.968		2.515						2.101										2.166		2.209		2
SLC1A3	solute carrier family 1 (glial high affinity glutamate transporter), member 3			-44.638	-35.43	-23.891	-18.963			-35.882	-28.481													-3.373																-26.27	-20.851					-55.575	-44.111	-13.661	-10.843
SLC6A1	solute carrier family 6 (neurotransmitter transporter, GABA), member 1			-12.139	-9.52	-9.486	-7.439			-14.543	-11.405																													-3.559	-2.791	-21.972	-17.231	-8.705	-6.826	-9.588	-7.519	-10.045	-7.877
SLCO2B1	solute carrier organic anion transporter family, member 2B1					-2.679		-2.866		-2.338		-2.925				-2.329																								-3.632	-2.882	-5.325	-4.226	-3.502	-3.121
SDHC	succinate dehydrogenase complex, subunit C, integral membrane protein, 15kDa																			-3.791	-3.899							-3.286	-3.379													-3.586	-3.688	-5.304	-5.455
SYT5	synaptotagmin V	2.779						2.578				2.942	2.561	2.636		2.673		2.529						2.524		2.795						2.916	2.538	2.796														2.684
TIAM1	T-cell lymphoma invasion and metastasis 1								7.458						2.497						12.439		8.125		2.379				14.063		9.922		2.396		14.152								12.794		12.92		2.358
TCF3	transcription factor 3 (E2A immunoglobulin enhancer binding factors E12/E47)		-2.934													2.229										-2.318	-4.388	-2.099	-2.276			2.042										3.3		2.7
TF	transferrin			-34.616	-34.717	-22.677	-22.743			-21.326	-21.388			-12.773	-12.81																									-7.607	-7.629	-382.539	-383.654	-220.231	-220.873	-35.494	-35.598	-24.996	-25.068
TMEM63A	transmembrane protein 63A								2.589							2.859																	3.12		2.482							-3.3	-2.947	-2.113	-1.887
TMEM97	transmembrane protein 97		-9.908													11.232				8.713		7.314		5.645			-7.9			16.746		9.117											-7.726		-7.916
TNPO1	transportin 1						2.408						2.703		2.996				2.407		2.668								2.449													2.455	4.785		3.373
TRIM21	tripartite motif containing 21							-2.281				-1.772		-1.86		-2.496		-1.894		-1.923		-2.106		-2.076										-1.773				-2.244
TRIO	triple functional domain (PTPRF interacting)				-3.789		-3.595									-3.231				3.166							-3.007					2.71		2.923			-3.265		-2.561		-4.499	2.887				2.621		-3.648	-5.738
TNFSF13	tumor necrosis factor (ligand) superfamily, member 13							-3.076				-3.048		-2.645				-2.585		-4.114				-2.867								-3.594		-2.794
UBE2D3	ubiquitin-conjugating enzyme E2D 3		-3.472					-2.912	-3.889				-3.206			2.737				-2.8	-3.768				-3.586			-3.029	-3.696		-3.164		-3.325									-2.92	-3.782
UNC5C	unc-5 homolog C (C. elegans)																						2.009	1.942	2.177		1.951	2.021	2.265								1.966				2.018		1.953	1.96	2.197		1.918
UCN	urocortin	2.197										2.34		2.424		2.171		2.135		2.301				2.299		2.299
VASH1	vasohibin 1							2.614						2.965						3.885				3.099								2.608					-3.335					3.647		3.432			-2.62		-3.605
ZNF232	zinc finger protein 232							3.397						2.618		-4.043		3.712		3.076		2.495		2.36						3.118																2.529		2.472
ZNF532	zinc finger protein 532				-4.521		-3.935				-4.135		-3.98		-3.322	-3.389	-4.687										-4.184		-4.368		-5.147										-4.972	4.41		3.583					-4.212
ZNHIT1	zinc finger, HIT-type containing 1								-2.81				-2.616										-2.319		-2.376				-2.18				-3.016		-3.165							-2.61	-5.213		-3.462
ZNHIT6	zinc finger, HIT-type containing 6		-2.681		-3.531				-2.735		-3.412	-3.743	-5.652			-2.884	-4.354										-3.44										-2.924		-3.521							-4.671	-7.052		-3.879
ADARB1	adenosine deaminase, RNA-specific, B1			2.753	2.627			3.273	3.124			2.424				-4.382	-3.711															3.407	3.251	2.524
AZIN1	antizyme inhibitor 1				-3.629				-3.581		-4.384		-3.622		-5.168			2.094				2.076					-4.757					2.167		2.115			-3.925		-4.104								-7.053
ARIH1	ariadne homolog, ubiquitin-conjugating enzyme E2 binding protein, 1 (Drosophila)		-2.047	-3.987				2.126		-3.128				2.195		-3.326				-3.634		2.283			-2.47	-3.037																2.328		2.022
BAIAP2	BAI1-associated protein 2		2.001																		2.044		1.964										2.222		2.081										2.105		2.12
BCAM	basal cell adhesion molecule (Lutheran blood group)												2.361							-3.476		-2.531							2.239			-2.547					2.503		3.237										2.678
BICC1	bicaudal C homolog 1 (Drosophila)											-7.471	-5.066			-3.626		-4.733				-7.755	-5.259			-4.857				-5.59	-3.791							-4.968	-3.369				1.937				1.903
CAPG	capping protein (actin filament), gelsolin-like								-5.806			-6.213	-9.682	-6.044	-9.419	-5.134	-8.001				-6.703		-5.548										-6.755
CTSC	cathepsin C							-7.11	-19.17				-5.218		-8.048								-8.547		-9.742										-5.032	-5.085	-13.709	-6.337	-17.086
CTSK	cathepsin K											-20.232	-24.274		-5.597		-5.339	-9.014	-10.815										-5.09	-28.118	-33.735
CDC5L	CDC5 cell division cycle 5-like (S. pombe)							2.956						2.785				2.767		4.015		3.15										2.733							3.18	2.773							3.355
CDS1	CDP-diacylglycerol synthase (phosphatidate cytidylyltransferase) 1																			-6.713	-5.701											-4.481	-3.805	-3.473	-2.949
C1orf159	chromosome 1 open reading frame 159								1.737				1.758										1.76										1.841		1.701				1.776								1.869		1.929
COPB1	coatomer protein complex, subunit beta 1		-3.628						-4.83				-4.319		-4.156				-3.858		-3.266				-4.716		-4.506		-3.579		-6.046		-4.271		-3.635				-3.551
COL5A1	collagen, type V, alpha 1											-7.311	-14.564		-4.623		-9.526	-7.45	-13.428								-11.075		-6.655	-16.875	-33.614
COL6A3	collagen, type VI, alpha 3			20.153		11.26			-9.964	20.999			-19.726		-12.464		-13.926		-18.278	11.589							-12.686			-9.963	-30.296
CFB	complement factor B				2.18											2.277						-4.522										2.216	2.319	2.164	2.266							-70.785	-58.867	-47.478	-39.484
DAD1 (includes EG:13135)	defender against cell death 1								-3.79				-4.121				-3.217		-3.353						-3.42		-3.155				-3.825		-4.543		-3.27		-3.415		-3.395								-3.513
DIS3	DIS3 mitotic control homolog (S. cerevisiae)	1.895		1.876				2.152						2.005		2.207		2.128		1.942		1.901		2.049		1.94				1.824														1.843
DNAJB12	DnaJ (Hsp40) homolog, subfamily B, member 12				2.04						1.954				1.942	2.933									2.082								1.946								1.976					1.957	2.147		1.977
DNAJC4	DnaJ (Hsp40) homolog, subfamily C, member 4							2.69												-3.237	-3.906			2.039					-2.624			2.248	-2.495	2.461												2.151		2.023
DPY19L2P2	dpy-19-like 2 pseudogene 2 (C. elegans)							4.211				3.479				3.982						3.284		3.126						4.325												4.44		4.414			-3.501
EP400	E1A binding protein p400							2.046				1.992		2.419		2.507		2.329		2.375		2.17		2.37			-2.389															2.914		2.604			-2.506
ERMP1	endoplasmic reticulum metallopeptidase 1															2.556				-4.244	-2.983											-3.594	-2.526	-5.411	-3.803
EPHX1	epoxide hydrolase 1, microsomal (xenobiotic)			-7.891						-6.797		-5.921																				-6.691		-10.791	-5.275							-61.884	-30.25	-39.069	-19.098
FBXO9	F-box protein 9							3.278	3.242			2.885	2.854	2.407	2.381			2.86	2.83							2.278	2.253			2.306	2.282					2.488	2.462									-3.262	-2.857
FGFR1	fibroblast growth factor receptor 1				2.251							-10.01	-7.989			-5.196		-4.395								-5.586											1.926		2.483				2.418				1.946
GABBR2	gamma-aminobutyric acid (GABA) B receptor, 2			-29.559	-21.993	-12.59	-9.367			-26.249	-19.53																							-20.429	-15.2					-8.266	-6.15					-20.306	-15.108	-13.525	-10.063
GFRA2	GDNF family receptor alpha 2							2.692				2.798		2.533		2.717		2.396		2.604		2.556		2.51																				2.533				2.531
GOLPH3	golgi phosphoprotein 3 (coat-protein)								-3.341				-4.091		-4.121				-3.585		-3.281				-3.878						-3.96		-3.465				-3.746		-4.216						-4.243		-3.591		-3.241
GAS7	growth arrest-specific 7			-3.355						-4.324																				-3.235					3.66	-11.987	-6.343	-5.786	-3.571	-2.634			3.77			-4.31
GNA11	guanine nucleotide binding protein (G protein), alpha 11 (Gq class)															2.174				-4.412	-4.787							-2.757	-2.991
HIPK1	homeodomain interacting protein kinase 1			-2.879	-4.094					-4.015	-4.603		-3.485			-3.415	-3.915												-3.078				-4.483						-4.331		-3.133					-4.615	-8.107		-3.7
HADHA	hydroxyacyl-CoA dehydrogenase/3-ketoacyl-CoA thiolase/enoyl-CoA hydratase (trifunctional protein), alpha subunit		-3.117										-2.793		-2.604						-3.985						-2.866		-3.646				-2.609		-3.516								-4.938		-3.342		2.901
IGHA1	immunoglobulin heavy constant alpha 1			2.015				2.151				2.03				2.547								2.12								2.68	2.142	2.5	1.998													2.29
ITGAV	integrin, alpha V (vitronectin receptor, alpha polypeptide, antigen CD51)											-3.997	-5.006			-5.87	-7.353				-3.648									-4.152	-5.2		-4.315				-4.046		-4.042		-3.769					-3.756	-4.704	-5.925	-7.421
IL17RC	interleukin 17 receptor C							-1.881				-1.848				2.258																-2.114					1.763		2.081			-2.754	-2.342	-2.006
KPTN	kaptin (actin binding protein)							1.88				2.017		2.042	1.79	2.158	1.892	2.072	1.816													2.171	1.903									1.998						1.84
LRCH4	leucine-rich repeats and calponin homology (CH) domain containing 4				2.094				2.21				2.378				2.075						2.109		2.145				2.062				2.314		2.696		2.047		2.476								2.655		2.475
LPPR2	lipid phosphate phosphatase-related protein type 2	2.548	1.987					2.354														2.196		1.886		2.241						2.302		2.236		1.876		1.881
LSR	lipolysis stimulated lipoprotein receptor																															-3.87	-3.614	-4.836	-4.517							-11.83	-11.048	-7.655	-7.149
LRP4	low density lipoprotein receptor-related protein 4			-10.176	-7.87	-8.555	-6.616			-9.44	-7.301	-4.657	-3.602																					-7.484	-5.788					-4.729	-3.657					-16.533	-12.786	-13.723	-10.613
MT3	metallothionein 3			-12.724	-11.898	-7.934	-7.42			-7.539	-7.05					14.467																								-9.122	-8.53					-9.671	-9.043	-34.795	-32.537
MID2	midline 2	-1.88						-1.939				-1.952		-2.592		-2.265		-2.131						-2.026					1.732			-2.143		-2.264				-1.97								-1.857	1.903
MRPL4 (includes EG:363023)	mitochondrial ribosomal protein L4							-2.127																-2.019				-2.201									2.299	1.987	2.39	-2.057		-2.649	-2.201	-2.443	-2.03		2.147
MAPKAPK3	mitogen-activated protein kinase-activated protein kinase 3							-2.906				-3.532	-2.14							-3.554	-2.783											-3.55		-3.476
MBP	myelin basic protein			-70.74	-68.303	-39.929	-38.553			-39.756	-38.386									-5.433	-7.701															-8.58	-8.285			-13.098	-12.647					-29.502	-28.486
MYO7A	myosin VIIA			1.733	1.675						1.665					2.531													2.301													-3.908	-2.492				1.685		1.695
MYH9	myosin, heavy chain 9, non-muscle								-2.683			-3.229	-3.919			-2.917	-3.54		-2.377		-2.767								-2.402														-2.458		-2.47	2.407	2.982
NTAN1	N-terminal asparagine amidase			2.856		2.775			-2.65	2.848			-3.541				-2.871								-3.235				-3.534		-2.928								-2.951						-2.763
N4BP1	NEDD4 binding protein 1					-1.602		-2.004	-2.25	-1.598				-1.684				-1.645												-1.724							2.054	-1.896	2.219						1.576		1.751
NKX2-1	NK2 homeobox 1																															-45.233	-37.16	-50.365	-41.376
NCOA1	nuclear receptor coactivator 1	-3.296	-3.955	-2.653	-3.139					-3.077	-3.275		2.291						2.262							-2.211	-2.843																			-2.851	-3.421	-2.443	-3.111
OSBPL8	oxysterol binding protein-like 8				-4.921				-3.977				-6.625		-4.332	-3.797	-4.41														-4.7						-4.648		-7.027			4.03					-7.315		-5.227
PARD3	par-3 partitioning defective 3 homolog (C. elegans)											2.485				2.89		2.673						3.087													-2.477			2.44		2.843					-2.82
PDZD2	PDZ domain containing 2				-5.354		-4.898			-5.359	-6.533																									-9.212	-11.23	-5.933	-7.232							-5.195	-6.332	-25.828	-31.484
PHF3	PHD finger protein 3												1.851		1.786				1.784										2.165						-2.273		-3.252		-2.952		1.809		1.957		1.99		-3.617
PLCB4	phospholipase C, beta 4												5.353		5.224		4.383		4.515						4.419										4.479						4.39		5.485		5.546				4.323
PLCH2	phospholipase C, eta 2								2.333				2.54																				2.421	2.439	2.774				2.373		2.36						2.52		2.601
PRPSAP1	phosphoribosyl pyrophosphate synthetase-associated protein 1												-2.186			-3.199									-2.429				-2.469				-2.841		-3.643		-2.628		-3.263				-4.035		-3.154		-2.507
PMS2	PMS2 postmeiotic segregation increased 2 (S. cerevisiae)	1.99				1.855		2.356		2.016		2.607	2.062			2.731	2.161					1.914																				2.619	2.071	2.125				1.884
PTRF	polymerase I and transcript release factor											-6.705	-7.186	-4.853	-5.2	-8.231	-8.821	-3.841	-3.946						-3.93					-5.859	-6.279					-4.559	-3.906
PRKCD	protein kinase C, delta							-2.638	-2.854											-3.07	-3.322											-3.804	-4.116	-6.876	-7.441
PPP1CA	protein phosphatase 1, catalytic subunit, alpha isozyme							-2.455	-3.614				-2.525								-2.377				-2.695				-3.283			-2.461	-3.623		-2.741								-3.261		-2.791
PTPRE	protein tyrosine phosphatase, receptor type, E			-4.355	-4.968	-3.39	-3.867				-3.684	-5.42	-6.183																								-3.722	-4.361	-4.974	-3.704	-4.225					-3.425	-3.907	-10.325	-11.777
RAB25	RAB25, member RAS oncogene family																			-4.351												-15.562	-13.499	-21.526	-18.672
RAB4A	RAB4A, member RAS oncogene family		-3.579		-4.231		-3.135				-3.712		-3.06																				-4.273		-4.44		-2.808		-3.373				-5.882		-5.057	-3.39	-8.655
RAB7L1	RAB7, member RAS oncogene family-like 1			-2.8										-2.88								-3.866										-4.596	-3.257	-3.482				-2.938								-4.185	-2.966	-2.875
RAP1GAP	RAP1 GTPase activating protein					-3.092										3.126				-7.136	-4.825											-7.311	-4.943	-7.045	-4.763											-3.76
RARB	retinoic acid receptor, beta			1.88				1.975		1.878		-3.784	-2.308			2.922										-2.462				-3.991	-2.435	1.848		1.831				-2.858
ARHGEF12	Rho guanine nucleotide exchange factor (GEF) 12				-2.327						-2.6										-2.975												-3.147		-2.631			-1.976	-2.437							-3.176	-4.73		1.976
RPS19	ribosomal protein S19		-4.852												-4.115				-3.935						-4.701		-4.914		-5.382		-3.66		-3.44
SEL1L	sel-1 suppressor of lin-12-like (C. elegans)															-3.8	-2.974			-2.992												-3.69	-2.933			-3.674	-2.876					-3.732	-2.966	-3.706	-2.946
SEPT8	septin 8			-5.32	-4.415	-5.185	-4.303			-3.783	-3.14															-3.01	-2.865			-2.807										-3.896	-3.234					-4.137	-3.434	-7.527	-6.247
STK17A	serine/threonine kinase 17a			-2.167				-4.605	-4.101	-2.115		-5.249	-4.675			-2.128		-1.988		-2.25				-4.348	-3.872													-4.858	-4.327	-3.267								-2.586
SERPINA1	serpin peptidase inhibitor, clade A (alpha-1 antiproteinase, antitrypsin), member 1							-16.806	-18.884									-8.095	-9.096			-40.737	-45.775																			-243.888	-274.048	-206.134	-231.625
SLC17A5	solute carrier family 17 (anion/sugar transporter), member 5							-2.57				-2.333				-3.796				-2.672												-4.38	-2.458	-6.381	-3.582							-2.648		-2.577
SLC24A3	solute carrier family 24 (sodium/potassium/calcium exchanger), member 3	-3.982	-3.667	-4.993	-4.597	-3.794				-4.303	-3.962																	-13.797	-12.704																	-5.601	-5.158	-3.867	-2.543
SLC30A1	solute carrier family 30 (zinc transporter), member 1											-3.329	-3.193			-3.819	-3.662															-3.386	-3.247	-4.459	-4.275	-4.097	-3.929					-5.862	-5.621	-6.241	-5.985	-4.153	-3.982
ST6GAL1	ST6 beta-galactosamide alpha-2,6-sialyltranferase 1														-4.212						-3.811											-4.584	-8.643				-6.215		-5.729			-6.523	-12.301	-7.386	-13.927		-4.111		-5.255
TOM1L1	target of myb1 (chicken)-like 1						2.999				3.101									-3.327											3.297	-4.35	-3.189	-4.829	-3.54							-5.088	-3.73	-4.172	-3.058
TTC38	tetratricopeptide repeat domain 38			2.246	2.355				2.115			2.124	2.227			2.233			2.101													2.209	2.316									-4.711	-5.446	-3.208	-3.709
TRIL	TLR4 interactor with leucine-rich repeats				-4.851						-5.371			-10.867	-19.678	-4.02				3.39		3.321				-9.594	-17.375															3.621		4.242		-6.188	-11.206
TNIK	TRAF2 and NCK interacting kinase	-2.895		-6.332	-5.995	-4.033	-3.944			-5.452	-5.332																	3.412	2.317											-3.411	-3.336					-5.465	-4.784	-6.457	-6.316
TRAPPC3	trafficking protein particle complex 3							-2.53				-2.352												-2.182				-2.317				-3.073	-2.373	-3.029	-2.339					-2.167		-2.427
TMEM135	transmembrane protein 135				-2.982				-3.268		-3.232									-3.886																	-2.78		-5.037		-2.575	-5.01	-4.119			-4.435	-9.83
TMEM47	transmembrane protein 47	-8.655	-9.201		-12.485					-10.186	-10.828					-12.254	-13.026											-14.47	-15.382	-8.486	-9.021					-8.236	-8.755	-9.449	-10.045							-21.178	-22.513
TRIM38	tripartite motif containing 38							-3.158				-2.302		-2.197		-3.385						-4.816	-2.273	-2.941										-2.529		-4.748		-4.548
TSPYL4	TSPY-like 4							4.261								-4.649		5.098				4.342		4.82						4.845												10.064	5.602	9.32	5.188		-4.246
TUBB2A	tubulin, beta 2A class IIa															-7.978				7.24		9.065				11.526						34.073		21.567			-5.791										-6.125
UBL3	ubiquitin-like 3			-3.613	-5.274		-3.769			-3.519	-5.294									-4.228	-6.362												-3.719													-3.83	-4.881		-4.155
ERBB3 (includes EG:13867)	v-erb-b2 erythroblastic leukemia viral oncogene homolog 3 (avian)	-5.89																				-6.493														-11.656	-9.058	-7.18	-5.58			-10.148	-7.887	-12.586	-9.782			-8.092	-6.289
VASH2	vasohibin 2	-3.263	-5.554							2.23										2.175							-3.458					2.254				2.294		2.265		2.239		2.32				2.35		2.3
VDAC1	voltage-dependent anion channel 1						-3.79						-3.736		-3.747					-5.823	-7.38		-4.3																		-3.95	-3.868	-4.902	-4.306	-5.457				-3.749
WDR61	WD repeat domain 61								1.862				1.681										1.643		1.786						1.764		1.76				2.116		2.093				1.688		1.702
YY1	YY1 transcription factor		-3.692						-3.993				-3.142												-3.196		-3.661						-4.445				-2.889		-3.791								-3.714
ZBTB1	zinc finger and BTB domain containing 1		-3.724										-3.75													-3.743	-4.742		-3.094		-3.225		-3.279			-3.565	-4.516	-3.541	-4.487							-3.635	-4.605
ZMIZ2	zinc finger, MIZ-type containing 2	2.268		1.843				2.382		2.037		2.109				-1.874		2.274								2.106																						1.759
APPL2	adaptor protein, phosphotyrosine interaction, PH domain and leucine zipper containing 2			-3.414	-3.871	-2.737	-3.103			-3.627	-4.113		-2.38		-2.298															-3.291	-3.731									-2.241	-2.541							-3.354	-3.803
ADD3	adducin 3 (gamma)			-4.328	-8.708		-5.472			-5.113	-10.705																						-5.129				-9.084		-8.219							-13.04	-32.704		-5.723
AGER	advanced glycosylation end product-specific receptor			2.287				2.151		2.069		2.257		2.185		2.243		2.165						2.062																								2.143
AGT	angiotensinogen (serpin peptidase inhibitor, clade A, member 8)			-17.688	-15.683	-7.844	-6.955			-19.44	-17.236																													-9.122	-8.088	-35.808	-31.749	-35.378	-31.369	-13.649	-12.102	-11.359	-10.072
ANKZF1	ankyrin repeat and zinc finger domain containing 1							2.31		1.877		2.23												2.349						2.362		1.882																2.16
API5	apoptosis inhibitor 5			-1.956					-2.596											-1.915	-2.395												-2.763		-2.613							-2.308					-3.201		-2.387
ABCC6	ATP-binding cassette, sub-family C (CFTR/MRP), member 6															2.274						-5.441	-3.479									-3.407		-3.899								-34.893	-22.314	-14.686	-9.392
ABCD3	ATP-binding cassette, sub-family D (ALD), member 3				-3.934						-3.474																						-3.173				-4.818		-4.427			-2.928	-5.918		-4.714	-2.904	-5.868		-3.355
BANF1	barrier to autointegration factor 1				-2.958				-4.163		-2.852		-3.452						-2.896		-2.663				-3.487				-3.732				-3.714		-2.978						-2.886					3.252
CANX	calnexin						-4.296				-3.642																		-5.462			-5.959	-8.306		-5.827						-5.105	-4.88	-6.539	-4.4	-6.178				-3.765
CTSA	cathepsin A							-3.046				-2.928				4.27		-2.932		-4.018	-2.846	-3.596																				-4.159	-2.945	-3.928	-2.782
CD302	CD302 molecule																															-5.403				-5.737	-5.086	-7.038	-6.24			-15.679	-13.901	-8.38	-7.43			-4.649
CHL1	cell adhesion molecule with homology to L1CAM (close homolog of L1)				-6.878						-5.72																									-20.041	-29.527	-10.5	-15.47		-6.689					-17.157	-25.278	-20.548	-30.274
CREG1	cellular repressor of E1A-stimulated genes 1							-3.328	-3.162					-3.288	-3.124							-3.122										-3.413	-3.243									-3.861	-3.669	-4.352	-4.135
CENPI	centromere protein I				1.784								1.728										1.729										1.771				1.729										1.996		1.742
CEP68	centrosomal protein 68kDa				-3.348			3.525						3.643		-6.491		4.209	2.82					3.77						3.202												6.712	3.117	4.51
CDR2L	cerebellar degeneration-related protein 2-like	2.607	2.48																							2.442						3.03	2.883	2.749	2.615							2.884	2.743	2.604	2.477	2.683	2.552
CCT2	chaperonin containing TCP1, subunit 2 (beta)		-7.803		-5.359		-4.564		-3.952		-4.188														-7.202		-8.554		-8.419												-5.456					3.904
C1orf216	chromosome 1 open reading frame 216															-2.705				3.962	2.243	2.595										2.941		3.027								3.335		2.989
CLDN7	claudin 7																			-3.631												-5.106	-4.139	-6.598	-5.348
COTL1	coactosin-like 1 (Dictyostelium)						-4.018		-5.815				-5.063				-4.322		-3.949				-6.461														-4.101		-4.598		-4.722						-4.405	-4.859	-10.577
COL6A2	collagen, type VI, alpha 2								-20.033			-28.061	-83.083			-2.579	-35.205	-14.905	-44.13										-13.388	-3.341	-35.386
CORO1C	coronin, actin binding protein, 1C		-3.468		-3.975		-4.492		-5.251		-4.448		-4.749											-2.755	-5.463						-3.152										-5.03
CUL9	cullin 9	2.486	2.724					2.002	2.193			2.282	2.501						1.906		1.885					1.987	2.177				1.946						1.934		1.84
CXXC1	CXXC finger protein 1	1.954						2.143						2.089		2.076		1.908		2.153				1.975		2.04				2.129								2.078				1.922				1.981
CCNG2	cyclin G2	-4.501	-7.773																	-4.156	-4.247						-6.037										-5.134		-4.861			5.461		3.769			-5.625
CYP2D6	cytochrome P450, family 2, subfamily D, polypeptide 6			2.078				2.169								2.86																2.399							2.18			-23.428	-22.28	-7.102	-6.754	2.104	1.869
DCHS1	dachsous 1 (Drosophila)							3.355												3.748											-5.559	2.283				3.694		2.746				3.483		4.339		3.577
DDX39B	DEAD (Asp-Glu-Ala-Asp) box polypeptide 39B								2.465				3.261		2.573				2.977																								2.509		2.36
DOCK9	dedicator of cytokinesis 9																															-4.871	-5.73		-3.764	-4.197	-4.937	-5.414	-6.369							-8.376	-9.853	-4.582	-5.39
DEK	DEK oncogene		-6.09						-4.239				-3.825												-4.269		-5.734						-3.905				-4.022		-5.889		-2.987						-5.291
DNASE2	deoxyribonuclease II, lysosomal				1.886							-2.579		-2.801		-2.391				-1.824												-2.554		-2.72			2.031		2.541			-2.904		-2.307				-1.888
DPT	dermatopontin											-9.103	-8.795					-13.074	-12.633					-7.926	-7.659					-72.658	-70.207
DIAPH1	diaphanous homolog 1 (Drosophila)											-2.446	-2.522			-2.344	-2.417					-1.952	-2.013											-1.888	-1.947							-1.891	-1.95	-2.359	-2.433
DPYSL2	dihydropyrimidinase-like 2				-5.128			4.955								-11.201				15.315												7.751		9.158								8.102		10.979			-11.634		-4.891
DIMT1	DIM1 dimethyladenosine transferase 1 homolog (S. cerevisiae)		-3.255		-2.362		-2.557				-2.581													-2.721	-2.93		-3.161										-2.913	-3.119	-4.427			2.456							-2.713
DLG1	discs, large homolog 1 (Drosophila)				-3.535											2.403														-3.867	-5.489		-4.673		-3.611				-2.729							-2.914	-3.841
DOK1	docking protein 1, 62kDa (downstream of tyrosine kinase 1)	2.126		2.449		2.145				2.674		-2.624	-2.379			-4.639	-4.206	-2.113	-1.916	2.25
DMD	dystrophin				-4.819																					-4.915	-6.888									-11.956	-16.755	-9.965	-13.965				-4.883			-10.518	-14.74		-5.945
EFHD1	EF-hand domain family, member D1			-10.117	-6.322	-7.079	-4.424			-11.869	-7.417	-4.08				-10.015	-6.258			-17.167	-10.727																									-15.26	-9.536
EBP	emopamil binding protein (sterol isomerase)			3.043						3.483						6.526													-2.805	3.279										3.024		-7.351	-10.138	-3.788	-5.224			3.003
EPS8	epidermal growth factor receptor pathway substrate 8								-5.439							-8.659	-10.842			-6.808	-8.525		-6.17			-5.733	-7.179								-5.404		-6.082	-6.872	-8.605										-5.856
ERGIC3	ERGIC and golgi 3																												-4.393						-3.99								-2.962		-3.212
EEF1G	eukaryotic translation elongation factor 1 gamma		-4.224		-2.839						-2.456		-2.365		-2.765										-2.504		-3.726		-3.169				-2.835
EIF3M	eukaryotic translation initiation factor 3, subunit M		-4.764						-5.421				-4.393												-5.93		-5.059		-4.196				-5.362
FN1	fibronectin 1							-5.363	-13.322			-7.335	-12.538	-14.979	-18.928	-14.599	-20.184		-12.332										-8.702	-4.608	-13.054													-4.714	-8.928
FLNA	filamin A, alpha							-3.83	-5.171			-5.777	-7.799			-4.795	-6.473	-3.921	-5.293									-4.853	-6.552																		3.18
FNBP1L	formin binding protein 1-like					5.651								8.263		9.577		6.305									-7.194						-6.015		-5.985							6.463					-12.534	4.092
GSTK1	glutathione S-transferase kappa 1																			-4.752	-5.681	-3.588	-4.289										-3.259	-3.512	-4.199							-8.434	-10.083	-5.036	-6.021
GSK3A	glycogen synthase kinase 3 alpha				1.977				1.992					-1.723		2.192		-1.692		-1.633													1.893				2.135		2.172	-1.657							1.918
HERC2	HECT and RLD domain containing E3 ubiquitin protein ligase 2							3.98						3.35		3.073		3.602		3.5		3.634		3.838						3.615							-3.117		-3.233					3.122			-5.613
HMOX2	heme oxygenase (decycling) 2						-2.188		-2.269		-2.211		-2.231								-2.907												-2.08		-2.354								-2.466		-2.323
HNRNPA2B1	heterogeneous nuclear ribonucleoprotein A2/B1		-5.597						-4.552																-4.138		-5.906		-5.239				-4.322				-4.741		-4.507		-4.185						-4.943		-4.865
HIPK2	homeodomain interacting protein kinase 2			-4.538	-3.229	-2.716		3.534		-3.638	-2.589	3.236				2.847		2.892		-2.331																				-2.112						-3.048	-2.169	-2.805	-1.996
HRASLS2	HRAS-like suppressor 2				2.006				2.038				1.967												1.94				1.781				2.137				1.9		1.842										1.972
IGF2R	insulin-like growth factor 2 receptor							-4.155				-3.311		-3.674																		-3.798		-5.168	-3.627	-3.155		-4.279				-3.318	-2.638
IDH3A	isocitrate dehydrogenase 3 (NAD+) alpha			-2.581		-2.437				-2.673										-5.3	-5.142													-3.196								-2.212				-5.544	-3.496
LIMK2	LIM domain kinase 2		-2.583			2.687								-2.085		-1.923				2.542												-2.172	-2.86	-2.204			-2.745	1.677								-3.056	-5.67
KDM6B	lysine (K)-specific demethylase 6B		1.887		1.786				1.915				2.035		1.808		2.032		1.908						2.149								1.746		1.718		1.879						1.751				2.971		1.866
MAN1C1	mannosidase, alpha, class 1C, member 1																			-5.712												-8.041	-5.186	-8.161	-5.263					-6.269	-4.043	-9.473	-6.11					-8.028	-5.178
MED1 (includes EG:19014)	mediator complex subunit 1											2.274		2.389		-3.244													-2.208					2.231					-2.171			3.252	2.688	2.619		2.583
MAGI2	membrane associated guanylate kinase, WW and PDZ domain containing 2	5.207						6.773														5.32		6.2		5.443		6.376										2.236				7.414	4.22	7.584	4.317		-4.205
MET	met proto-oncogene (hepatocyte growth factor receptor)							-3.277				-3.683	-7.031							-10.051	-10.654	-10.547	-11.181																			-9.725	-10.309	-7.292	-7.73
METTL3	methyltransferase like 3		-3.298		-2.559									2.786											-3.08		-2.718		-4.29				-2.568		-3.1		-3.466		-3.364								-3.187
MCM5	minichromosome maintenance complex component 5		-4.953						-4.607	4.742			-3.558			-3.549				4.328					-4.601		-6.252		-5.111	5.697																2.323
MEF2C	myocyte enhancer factor 2C	-6.544	-5.028	-7.457	-5.729	-4.756				-6.875	-5.282	-8.086	-6.212			-6.756	-5.19	-4.699																				-5.992								-8.579	-8.289
NF1 (includes EG:18015)	neurofibromin 1			-2.829	-3.976		-2.191			-3.243	-4.558					-2.921																	-2.76		-2.35		-2.873		-2.889				1.826				-3.277		-2.956
NTM	neurotrimin			-3.092	-3.804		-3.009			-3.643	-4.481																									-4.904	-6.033	-2.585	-3.18							-5.603	-6.893	-5.123	-6.302
NNT	nicotinamide nucleotide transhydrogenase		-4.508																	-7.094	-12.406								-3.661				-3.715	-3.821	-6.681							-7.066	-12.357	-4.163	-7.279
NME2	non-metastatic cells 2, protein (NM23B) expressed in		-3.809						-2.963				-3.203		-4.812				-2.958						-3.166				-3.064		-3.615															2.732
PQBP1	polyglutamine binding protein 1			2.05	1.962											3.113		2.341		2.722					-2.6				-3.488	2.585		1.894								2.347
POU6F1	POU class 6 homeobox 1	1.837	1.783					1.989	1.93					1.915	1.858	1.788
PTCRA	pre T-cell antigen receptor alpha							2.361								2.333		1.997				1.976		1.922								2.361		2.033														2.1
PTGDS	prostaglandin D2 synthase 21kDa (brain)			-9.794	-15.041	-8.097	-12.316			-8.226	-11.93																									-9.205	-14.199		-8.077								-8.617	-8.565	-13.211
PSME4	proteasome (prosome, macropain) activator subunit 4		-2.552						-2.864				-2.566			2.199									-2.299		-2.541						-2.344		-2.327				-2.585			-2.335	-3.765		-2.369		-2.906
PIN4 (includes EG:43044)	protein (peptidylprolyl cis/trans isomerase) NIMA-interacting, 4 (parvulin)			3.058		3.693				3.638						-2.249		2.369				1.957						1.868		3.108							-2.861		-2.903	3.155				1.852
PPP1R2	protein phosphatase 1, regulatory (inhibitor) subunit 2							-3.329	-5.342		-3.368		-4.114																			-3.458	-5.549		-4.227		-2.327		-3.476			2.126				-2.242	-3.955
PRPF31	PRP31 pre-mRNA processing factor 31 homolog (S. cerevisiae)					2.243		2.063		2.182		1.879	-2.496									1.91							-2.998	2.262		1.868
RIPK4	receptor-interacting serine-threonine kinase 4													-6.339	-4.723							-3.719	-2.77									-3.428	-2.554	-2.736								-3.408	-2.539	-2.766
RGS16	regulator of G-protein signaling 16				5.318		4.141				4.935		5.161			-3.809									3.991							-5.986		-5.686	-3.321												3.982
ARHGAP1	Rho GTPase activating protein 1					-2.2		-2.364				-2.75		-2.28		-2.507		-2.572		-2.146										-2.417	-2.158									-2.126				-2.213
ARHGAP5	Rho GTPase activating protein 5			-4.595	-3.871					-4.273	-3.599																					-3.872	-3.261	-3.878	-3.267											-5.777	-4.866	-2.98
RPLP2	ribosomal protein, large, P2				2.189						2.316				2.141										2.809						2.358		2.238		2.368						2.341					3.763	2.561		2.701
SSPN	sarcospan (Kras oncogene-associated gene)			-5.768				-3.79	-2.959	-4.526		-5.405				-8.56	-4.634													-6.112		-3.022	-2.657			-7.572	-4.25	-5.789	-4.995							-10.402	-9.148	-5.805
SERPINB1	serpin peptidase inhibitor, clade B (ovalbumin), member 1											-4.259		-4.338	-3.971							-3.459		-4.61	-4.219							-4.558		-3.947				-4.082	-3.283
SETD1A	SET domain containing 1A	1.785						2.144	1.859			1.868		1.749		2.147	1.862	1.876				1.761		1.93										1.8
SNAPC2	small nuclear RNA activating complex, polypeptide 2, 45kDa			2.113				2.407	2.021	1.999						2.111						2.035										2.507	2.104	2.216												2.028		2.142
SLC25A12	solute carrier family 25 (mitochondrial carrier, Aralar), member 12								2.391						2.653				2.339				2.289		2.519				2.422														2.451	2.771	3.891	-2.628
SLC25A44	solute carrier family 25, member 44		2.166											2.124	2.369			2.573	2.871		2.272				2.283	2.116	2.361	2.253	2.513	2.107	2.351											-2.015
SLC31A1	solute carrier family 31 (copper transporters), member 1				3.639		3.511				4.308					3.694							2.811																		2.667								3.343
SORD	sorbitol dehydrogenase																											-6.386	-10.622			-13.967	-23.23	-21.039	-34.992							-14.811	-24.634	-9.903	-16.47
SAMD4A	sterile alpha motif domain containing 4A	-4.433	-6.834		-4.241		-3.732				-5.418		-4.181				-3.975										-4.17				-3.742										-3.724	-2.116				-5.451	-8.403	-9.339	-14.397
SDCBP	syndecan binding protein (syntenin)								-3.508				-3.798												-3.376		-5.315				-3.967						-5.064	-3.287	-5.895				-3.18			-3.426	-6.144		-3.492
TNKS	tankyrase, TRF1-interacting ankyrin-related ADP-ribose polymerase							5.014				3.705		4.072				4.509		5.695		4.682																				5.809		4.904			-4.046
TBC1D1	TBC1 (tre-2/USP6, BUB2, cdc16) domain family, member 1											-2.792				-3.145		-2.417		-10.806	-6.947	-2.652										-2.974		-3.192
TNS3	tensin 3				-7.416						-5.817		-5.529	-8.787	-12.891	-7.919	-11.617		-5.547								-7.117									-11.155	-16.366	-8.647	-12.686								-5.835	-6.18	-9.067
THOC5	THO complex 5			2.87		2.448				3.247				2.474						2.428														2.122						2.38						2.844		2.334
TFCP2L1	transcription factor CP2-like 1													-2.217				-2.175		-9.891	-4.878	-2.417										-3.225		-2.709
TCFL5	transcription factor-like 5 (basic helix-loop-helix)			-3.389	-4.633					-3.235	-4.422																				-4.253	-4.159	-5.685													-4.683	-6.402		-3.538
TRA2B	transformer 2 beta homolog (Drosophila)		-4.265						-3.505				-3.397												-3.226		-4.994		-5.199		-3.057		-3.68		-3.087		-3.425		-3.992		-3.467						-3.604
TMEM50B	transmembrane protein 50B																															-6.951	-7.022	-4.216	-4.259	-3.401	-3.436	-3.021	-3.052
GALNT12	UDP-N-acetyl-alpha-D-galactosamine:polypeptide N-acetylgalactosaminyltransferase 12 (GalNAc-T12)															3.744																-5.651	-5.252	-3.562	-3.311
WDFY3	WD repeat and FYVE domain containing 3			-3.026	-4.759	-1.724	-3.069			-3.375	-5.308					-2.315																									-3.083			2.845		-1.884	-4.396	-2.882	-4.533
ZBTB5	zinc finger and BTB domain containing 5							2.638				2.1		2.199		2.143		2.474		2.302		2.296		2.208																		2.508
OGFOD2	2-oxoglutarate and iron-dependent oxygenase domain containing 2				1.669			-1.52						-1.658		-1.572		-1.769		-1.526		-1.524						-1.575									1.596		1.817			-1.554		-1.595			2.019
ASCL1	achaete-scute complex homolog 1 (Drosophila)			-6.14	-9.118	-2.753	-7.006			-4.964	-7.372					2.418																										-6.058	-8.031			-7.768	-11.536	-13.734	-17.091
ARPC5	actin related protein 2/3 complex, subunit 5, 16kDa								-4.071				-3.424		-2.965										-3.493				-3.643		-2.821						-2.723		-2.81
ACSL3	acyl-CoA synthetase long-chain family member 3				-3.444				-3.989		-3.376			-3.358	-5.753						-3.795												-3.161						-3.235		-3.153				-3.556	-3.251	-5.57		-3.461
ACOT9	acyl-CoA thioesterase 9							-2.455	-2.701			-2.962	-3.259			-2.257	-2.484							-2.244	-2.469					-2.841	-3.126					-2.27	-2.497	-2.715	-2.987
AP2A2	adaptor-related protein complex 2, alpha 2 subunit	2.017						2.109												2.078												2.302															3.065	2.058
NPEPPS	aminopeptidase puromycin sensitive		-2.554		-3.078						-2.813							3.916																								5.16		3.975			-2.493
APOL6	apolipoprotein L, 6							-2.662								-2.144		-2.256		-2.16		-2.181		-2.892										-2.334								-4.7	-2.263	-3.18
AIFM1	apoptosis-inducing factor, mitochondrion-associated, 1																			-4.659	-4.289	-3.343	-3.077											-2.531								-5.114	-4.707	-3.798	-3.495
ACAP1	ArfGAP with coiled-coil, ankyrin repeat and PH domains 1			2.848	2.899			3.109	3.165							3.081																3.017	3.072	2.684	2.733											2.578	2.625
ATP5J2	ATP synthase, H+ transporting, mitochondrial Fo complex, subunit F2								-3.059						-3						-4.061				-3.534				-3.607				-3.012		-3.003						-3.04		-3.102		-3.53
BSG (includes EG:12215)	basigin (Ok blood group)																			-10.197	-11.908							-5.121	-5.98					-5.015	-5.856					-3.963	-4.629
CSNK1G1	casein kinase 1, gamma 1							2.364				2.317				2.319		2.327						2.149								2.258																2.143
CSNK2A1	casein kinase 2, alpha 1 polypeptide	-2.535	-2.236									2.371		2.105		-2.944		2.527		-2.279				2.372		-2.454	-2.348		-2.296
CLIC1	chloride intracellular channel 1			3.779	3.599			-3.785	-3.974	4.603	4.384	-2.859	-3.001			-3.007	-3.157							-4.426	-4.647
CBX5	chromobox homolog 5		-3.687																							-2.508	-3.944		-2.55					2.964			-3.43					2.807		2.654			-3.03
CDYL	chromodomain protein, Y-like	-3.32	-2.525	-2.665	-2.026	-1.816				-2.225														-2.117		-2.808	-2.135									-2.239		-2.263								-3.011	-2.29	-2.011
C11orf9	chromosome 11 open reading frame 9			-2.881	-3.437	-3.152	-3.761					1.853				2.086																1.921																	-2.932
C6orf108	chromosome 6 open reading frame 108																					-2.144	-4.354		-3.086			-3.39	-5.914						-3.572							-4.56	-7.954	-4.348	-7.585
C9orf46	chromosome 9 open reading frame 46							-2.733	-2.347			-2.41								-2.907	-2.496			-2.512								-2.616		-3.655	-3.138
CAND2	cullin-associated and neddylation-dissociated 2 (putative)							3.768	3.46					2.968						3.134		3.263	2.996	3.294	3.025					3.061												4.172	3.831	3.59	3.296
DENND5A	DENN/MADD domain containing 5A			-2.861	-5.997	-2.152	-4.512			-2.169	-4.547		-2.171				-2.434			2.299																					-3.925	3.253						-2.595	-5.44
DSE	dermatan sulfate epimerase							-4.71	-7.824			-5.866	-9.743						-4.089						-5.938					-4.319	-7.174					-4.275	-7.1	-5.474	-9.092
DDAH1	dimethylarginine dimethylaminohydrolase 1				-7.259						-8.1					-9.125							-4.351				-5.043						-4.467		-5.851						-4.787					-5.375	-16.343		-5.182
DAAM2	dishevelled associated activator of morphogenesis 2			-18.445	-13.088	-5.594	-3.969			-16.572	-11.758					-4.095																				-6.376	-4.524	-4.526								-24.228	-17.191
DTNA	dystrobrevin, alpha			-8.674	-7.315	-4.522	-3.806			-7.63	-5.552																										1.639		1.918	-4.337	-4.533					-11.919	-12.459	-5.711	-5.539
EGFL7	EGF-like-domain, multiple 7		2.325		2.637				2.7		2.296		2.345		2.616	2.471											2.518												2.668								3.042		2.843
EZH1	enhancer of zeste homolog 1 (Drosophila)	1.928						2.619	1.94			2.139						2.183								1.879				2.014							-2.616	-1.974	-2.982			2.356		2.236			-2.317
ETV1	ets variant 1			-17.495	-16.406	-6.871	-6.443			-10.86	-10.184			-2.283												-11.159	-10.464									-5.531				-7.921	-7.428							-9.599	-9.002
EIF4G1	eukaryotic translation initiation factor 4 gamma, 1								-2.91				-3.254			2.626	-3.043												-3.874				-3.233								-3.103	-4.184	-6.153	-3.247	-4.776
EIF5B	eukaryotic translation initiation factor 5B														3.537	-1.809	3.339												3.94							-2.021		-1.956					3.284		3.374	-2.37	-2.322
EXOSC10	exosome component 10													2.962				2.412		3.74									-3.036								-3.954		-2.878								-2.458		-3.776
FAM174B	family with sequence similarity 174, member B				2.342		2.451			2.113	2.551														2.255							-2.68	-2.188							2.207	2.666				2.207			2.203	2.661
FSTL1	follistatin-like 1												-6.364		-5.502		-6.118		-5.293						-4.544					-7.099	-11.339						-4.452
FXYD5	FXYD domain containing ion transport regulator 5							-5.167	-4.089			-6.108	-4.834	-5.225	-4.134	-7.296	-5.773	-5.177	-4.097
GRK6	G protein-coupled receptor kinase 6	1.65														-2.23		1.731		1.686		1.623				1.751				1.843		1.709							1.634								1.795	1.643
GBAS	glioblastoma amplified sequence		-3.124		-3.401																-5.548				-3.466								-4.422	-3.097	-6.171							3.339				-3.767	-7.505
HNRNPH3	heterogeneous nuclear ribonucleoprotein H3 (2H9)																	3.382		3.31		2.615					-3.466										-2.795		-2.658			2.907		2.664			-5.048
HMGB2	high mobility group box 2		-18.249						-6.99																-5.739		-16.045		-6.262	7.815							-7.774		-8.951		-5.481	18.805					-8.277
HCCS	holocytochrome c synthase	-2.655	-2.403					-2.202								2.41				-3.306	-2.992			-2.503	-2.141													-3.086	-2.793			-2.157				-2.911	-2.635
HOXD3	homeobox D3											2.874						2.532														2.907		2.67								3.102		2.873		3.45	2.708	3.279	2.574
IER3IP1	immediate early response 3 interacting protein 1				2.131		2.249				2.141												1.84						1.969		1.959
IGHG1	immunoglobulin heavy constant gamma 1 (G1m marker)			1.853										-2.609		3.004		-2.974	-2.395											-2.728							1.764		2.088								2.018
IRF6	interferon regulatory factor 6						2.893													-2.903					2.824							-2.908		-3.244			2.766					-4.396		-3.6			3.297
IFI16	interferon, gamma-inducible protein 16							-7.544	-11.509				-8.062			-5.484	-5.659							-5.746	-8.555				-6.371		-7.299					-7.205	-6.618	-6.463	-10.425										-5.916
JAM3	junctional adhesion molecule 3							3.849	3.94																	-2.978																5.562	5.693	5.092	5.213
KDELR1	KDEL (Lys-Asp-Glu-Leu) endoplasmic reticulum protein retention receptor 1											-3.46	-4.273	-3.648	-4.505			-3.433	-4.239	-3.529	-4.358							-4.214	-5.204				-3.361								-3.495
LMAN2	lectin, mannose-binding 2								-1.909							1.915							-2.105									-1.928	-2.6		-2.491							-1.944	-2.62	-2.565	-3.458
LRRC37A3 (includes others)	leucine rich repeat containing 37, member A3							1.985				1.966		1.759				1.884				1.966		1.85		1.798				1.876		1.969		1.989		1.712		1.76										1.766
LMO3	LIM domain only 3 (rhombotin-like 2)			-11.795	-9.16	-7.988	-6.204			-10.863	-8.437																					-11.389	-8.845	-13.219	-10.266											-17.473	-13.57
LIN7B	lin-7 homolog B (C. elegans)							2.332	2.408													2.146	2.216																	2.155	2.225
HLA-DRA	major histocompatibility complex, class II, DR alpha							-12.064	-20.543				-14.356		-10.673								-11.382	-9.349	-15.92												-10.984		-11.595
MMP2	matrix metallopeptidase 2 (gelatinase A, 72kDa gelatinase, 72kDa type IV collagenase)											-6.401	-8.247					-7.246	-9.336											-15.354	-19.784
MN1	meningioma (disrupted in balanced translocation) 1									-4.79	-4.03															-3.588		-6.795	-5.717	-14.727	-12.391																	-4.04	-3.399
MT1G	metallothionein 1G			-5.772				-6.037		-5.878				-8.187		5.609		-6.731				-7.682										-22.225	-10.857	-8.859						-5.688								-5.585
MFAP2	microfibrillar-associated protein 2											-12.417	-21.398				-4.993		-6.713							-5.028	-8.665			-14.54	-25.058
MRPS18B	mitochondrial ribosomal protein S18B			2.411		2.735		2.307		2.998				2.729		2.385		2.741								2.563				3.349							-2.843			2.817		-2.633	-2.317					2.542
MAPK13	mitogen-activated protein kinase 13				2.601			-3.085								2.615				-2.491												-3.607															3.077		2.694
MTMR4	myotubularin related protein 4							3.281				2.859		4.112		-3.184		4		3.46										3.741
NAGA	N-acetylgalactosaminidase, alpha-							-2.016				-2.54	-2.211			-2.069		-2.016						-2.091																		-2.554	-2.223	-2.043
NAT9	N-acetyltransferase 9 (GCN5-related, putative)											2.031	1.916			1.754						1.768																1.748				1.934	1.825			2.008	1.895	1.747
NEIL1	nei endonuclease VIII-like 1 (E. coli)		2.172						2.165				2.227		1.968										2.175		1.942						1.857				1.965		2.028		1.849
NUPR1	nuclear protein, transcriptional regulator, 1														-4.996				-4.97	-6.064	-7.908											-7.693	-10.032	-11.21	-14.619								-4.907	-5.749	-7.496
NUP88	nucleoporin 88kDa			-1.884		2.862				2.909						2.52		2.455		3.786										2.656							1.96		2.032							2.799		2.634
OLFML3	olfactomedin-like 3											-16.282	-12.744					-9.823	-7.688											-28.153	-22.035					-6.075
PDLIM5	PDZ and LIM domain 5	-2.316	-2.3					-2.358	-2.342		-5.297	-4.02	-7.662			-3.743	-3.718																									-5.713	-7.865	-3.07	-3.05				-6.262
PCM1	pericentriolar material 1									1.803		1.713				1.833		1.697				1.777					-3.221		-2.844			1.789																1.75
PITPNA	phosphatidylinositol transfer protein, alpha				-2.354		-2.2				-2.217		-2.188																-2.029				-2.298		-2.21				-2.04		-2.262					-2.228	-2.876		-2.093
PIK3CB	phosphoinositide-3-kinase, catalytic, beta polypeptide										-2.454												-2.707									-3.926	-4.628	-3.847	-4.534			-2.638	-3.11							-5.536	-6.526
PBX2	pre-B-cell leukemia homeobox 2		2.035		2.214				2.204				2.278			2.271									2.064								2.332		2.372												2.078		2.38
PGRMC1	progesterone receptor membrane component 1					-4.154		-3.942								4.314								-3.869																		-5.487	-4.01	-7.252	-5.299			-3.783	-3.143
PCSK6	proprotein convertase subtilisin/kexin type 6	-4.301		-6.016	-3.869					-3.581						6.83						-3.258																				-35.671	-22.942	-14.591	-9.384		1.775
PRSS8	protease, serine, 8																			-6.892	-5.289	-2.839										-5.936	-4.556	-8.036	-6.167
PTPN3	protein tyrosine phosphatase, non-receptor type 3															-2.53				-4.693	-3.389	-2.445										-2.834		-3.841	-2.774							-3.555	-2.567	-2.583
PUM1	pumilio homolog 1 (Drosophila)		-2.822		-2.708						-2.946																-3.005		-3.597				-2.215				-2.203		-2.343		-2.537					-2.204	-4.598		-2.881
QDPR	quinoid dihydropteridine reductase								5.272				4.812		6.271		6.678		6.438								5.658				5.053
RABGAP1	RAB GTPase activating protein 1												2.089			2.004							2.059		1.879									1.926	2.248		-2.655					2.934		2.783		-2.586	-4.674
RAB1B	RAB1B, member RAS oncogene family							-1.934				-1.919				-1.957		-1.901		-2.108								-1.73				-1.904		-1.825					1.826								1.896
RAB5A	RAB5A, member RAS oncogene family			-3.705	-4.575	-3.885	-4.797			-3.699	-4.568																												-2.253	-3.223	-3.98					-2.361	-2.812	-5.419	-6.692
RAB7A	RAB7A, member RAS oncogene family				-2.715			-2.91	-2.996																																-2.466							-2.753	-3.22
ARHGEF6	Rac/Cdc42 guanine nucleotide exchange factor (GEF) 6			-6.728	-5.581					-5.38	-4.463															-3.394		-4.387	-3.64							-5.038	-4.18	-6.048	-5.018	-3.881	-3.22					-11.058	-9.174	-7.843	-6.506
RBPJ	recombination signal binding protein for immunoglobulin kappa J region				-4.112		-3.612		-3.158		-3.901		-3.65												-3.866																-3.434	3.223					-3.946	-3.005	-4.563
RCAN1	regulator of calcineurin 1															-3.049																		-3.071		-6.065	-7.732	-6.082	-7.754	-3.203		-3.217				-4.566	-5.821	-2.847	-4.72
RND3	Rho family GTPase 3																		-5.032								-6.301				-6.51	7.269		5.885			-13.835		-15.122				-7.252
RHBDF1	rhomboid 5 homolog 1 (Drosophila)											-2.682		-2.345		-2.883														-2.57				-2.328		-3.867	-2.614	-2.799										-2.796
RRM2	ribonucleotide reductase M2		-18.57						-12.756	7.17										7.929					-7.344		-32.827		-8.979			6.906														7.988
RPL14	ribosomal protein L14		-6.574										-4.065														-5.366		-5.452																		2.068
SERINC5	serine incorporator 5			-3.878	-4.943		-3.559			-3.222	-4.107																			-3.216	-4.1						-3.032		-3.517			-3.501	-4.462		-3.594	-3.934	-5.014	-4.684	-5.971
LOC100505793/SRSF10	serine/arginine-rich splicing factor 10		-2.838						-3.123								-2.718								-3.247	-2.535	-3.53		-2.898				-3.383		-2.634				-2.718							-2.261	-3.149
SRSF3	serine/arginine-rich splicing factor 3		-4.545				-2.624		-2.913																-3.466		-4.874		-4.033				-2.696				-2.176		-2.264			2.319					-3.594
SLC2A6	solute carrier family 2 (facilitated glucose transporter), member 6	2.192												2.18				2.071								2.116		2.086				2.703	2.451	2.193								2.104
SLC38A1	solute carrier family 38, member 1											10.536		9.063		-9.993		7.245						8.795						12.814												9.641
SNX17	sorting nexin 17		-1.986										-1.805		-1.767										-2.147		-1.981		-2.082		-1.881		-1.879		-1.807		-1.94		-1.858								-1.863
SPAST	spastin							2.454								3.001		2.423		3.544		2.707																				2.866		2.674			-4.91		-2.576
SOX15	SRY (sex determining region Y)-box 15	2.012							2.52			2.04								2.024		2.016		2.016								2.318		2.437				2.149				2.382		2.265
SULT1C2	sulfotransferase family, cytosolic, 1C, member 2																			-64.14	-52.022	-7.008	-5.684									-8.979	-7.282	-7.805	-6.331
ST7	suppression of tumorigenicity 7													-2.324				-2.221		-2.985										-2.263		-1.944				2.895	2.1										2.012
SMARCD3	SWI/SNF related, matrix associated, actin dependent regulator of chromatin, subfamily d, member 3		-5.003		-5.324		-4.069	3.759			-4.273											3.752					-4.008		-5.715												-4.508	5.735		5.64			-3.669
STXBP3	syntaxin binding protein 3										-2.423		-2.306								-2.35												-2.394			-2.835	-3.557	-4.57	-5.735							-4.681	-5.875		-2.552
TNS1	tensin 1				2.015				2.345				2.097			2.555	1.969					-5.488														-5.628											1.952
TFPI	tissue factor pathway inhibitor (lipoprotein-associated coagulation inhibitor)															4.419						-5.72	-6.492													-4.197	-5.123	-9.024	-10.241			-17.732	-20.124	-10.73	-12.177
TOP1	topoisomerase (DNA) I		-2.967						-2.493					3.561		3.786		3.319									-3.562	3.787					-2.574						-2.519			5.106	3.814	4.407	3.292
TLE6	transducin-like enhancer of split 6 (E(sp1) homolog, Drosophila)			2.135	1.927			1.946		1.947		1.938				1.922										1.84																				1.961
TMBIM1	transmembrane BAX inhibitor motif containing 1											-2.983				-3.682						-2.711						-2.391				-3.819		-5.226	-3.034	-3.121						-2.977		-2.915				-2.392
TMEM106B	transmembrane protein 106B			-5.092	-9.253		-4.203		-3.518	-3.894	-7.078										-5.377												-4.887								-4.082							-3.691	-6.707
B4GALT2	UDP-Gal:betaGlcNAc beta 1,4- galactosyltransferase, polypeptide 2																			2.059		2.072										2.217		2.477	1.934			1.867								2.313
GALNT1	UDP-N-acetyl-alpha-D-galactosamine:polypeptide N-acetylgalactosaminyltransferase 1 (GalNAc-T1)							-2.642				-6.521	-8.815		-3.474	-7.787	-8.956	-3.541	-5.364											-5.118	-6.068								-5.071								-3.821
MAFB	v-maf musculoaponeurotic fibrosarcoma oncogene homolog B (avian)								-10.749			-7.856	-22.917		-8.028		-12.665		-8.08						-9.017				-9.101	-12.177	-35.522				-6.955								-7.808
WDR48	WD repeat domain 48			-2.027	-2.409	-1.921				-1.908	-2.045																													-1.827								-1.82
YTHDF2	YTH domain family, member 2		-3.496						-3.108				-3.077												-2.944		-3.013		-3.355				-2.9						-2.914
ZMYM4	zinc finger, MYM-type 4		-2.868		-2.904						-2.623			3.637		-3.513		2.433									-3.366				-2.113		-2.152				-3.12		-3.354			2.758		2.832			-5.165		-2.493
ABHD5	abhydrolase domain containing 5			-2.153	-2.427					-1.972	-2.223													-2.429	-2.004																	-2.657	-2.192					-1.781	-2.007
ARPC2	actin related protein 2/3 complex, subunit 2, 34kDa								-5.681				-5.811	-3.114	-7.144		-4.217								-4.402				-4.627		-5.183
ALCAM	activated leukocyte cell adhesion molecule	11.07	6.684													-5.18	-7.197			6.717				9.709						10.138
ACVR1	activin A receptor, type I											-3.571	-3.752																	-2.667	-2.802	-3.323	-3.491				-2.678	-3.346	-3.515								-2.65
ADAM10	ADAM metallopeptidase domain 10		-3.305						-3.37							-2.92	-3.618																-3.555				-4.388		-4.657								-4.12
ADAMTSL2	ADAMTS-like 2		2.171		2.196				2.267		2.328				2.3		2.132								2.113																						2.208		2.296
AP2B1	adaptor-related protein complex 2, beta 1 subunit			-3.279	-3.469		-3.357			-2.714	-3.6		-2.877		-3.371										-2.987				-2.898												-3.039							-2.811	-3.38
ARFIP2	ADP-ribosylation factor interacting protein 2							-2.058																-2.111				-2.344		-2.684		-2.598		-2.412			3.125		3.013					-2.092			2.509
ANXA3	annexin A3							-4.141	-4.064																											-4.055	-3.979	-4.812	-4.723
ATRN	attractin											-2.171				-2.137				-2.137										-2.68	-2.205	-2.609	-2.147									-3.353	-2.758	-4.312	-3.548
BAALC	brain and acute leukemia, cytoplasmic			-21.278	-34.763	-16.587	-27.099			-15.917	-26.005																													-9.492	-15.508					-18.767	-30.662	-20.962	-34.246
BRF1 (includes EG:2972)	BRF1 homolog, subunit of RNA polymerase III transcription initiation factor IIIB (S. cerevisiae)			2.038	2.199					1.958	2.113	1.804	1.947																				1.838					1.972	2.126		1.866					2.09	2.253
C2CD3	C2 calcium-dependent domain containing 3													1.731	1.701									1.678	1.649					1.675	1.646											2.222	2.184	1.968	1.934
ARPP19	cAMP-regulated phosphoprotein, 19kDa			-2.223	-7.409		-4.801			-2.682	-7.775					3.356						3.277															-3.847		-5.687		-3.631	4.269				-4.011	-11.851		-4.103
CASP7	caspase 7, apoptosis-related cysteine peptidase							-2.815	-2.346			-2.714	-2.263											-3.336	-2.781			-2.59		-2.675						-2.836	-2.364	-3.238	-2.699							-2.556
CTSZ	cathepsin Z				1.774								1.774		-6.655	2.323								-11.521	-13.84					-23.801	-28.592		1.779
CD9	CD9 molecule												-10.697				-14.447				-11.493												-11.282		-11.692				-9.673								-8.282		-8.165
CDR2	cerebellar degeneration-related protein 2, 62kDa							-2.436				-3.343	-2.697					-2.529												-3.84	-3.098	-3.787	-3.055					-2.982	-2.406
CRCP	CGRP receptor component				1.996								1.964										1.896										2.054		2.151				2.004								1.964		1.922
C11orf58	chromosome 11 open reading frame 58		-3.456						-4.517				-3.355														-3.973		-3.888				-3.862		-3.482		-4.447		-4.542								-3.611
C17orf90	chromosome 17 open reading frame 90	2.065		2.416		2.081				2.525		2.066				1.981		2.253								2.377				2.125										2.121								2.132
COPB2	coatomer protein complex, subunit beta 2 (beta prime)							-3.217	-2.591			-3.085						-2.991						-2.831						-4.261	-3.432	-3.234	-2.605	-2.59
COL4A3	collagen, type IV, alpha 3 (Goodpasture antigen)																			-17.316	-10.763	-4.732										-6.166	-3.832															-3.782
COBL	cordon-bleu homolog (mouse)			-6.665	-5.628																															-6.147	-5.191			-4.121		-6.745	-5.696			-5.267	-4.448	-14.551	-12.288
CUL7	cullin 7			2.874	2.7	2.222	2.088			2.325	2.185																	-1.788									2.123		2.321		1.88					2.308	2.653	2.323	2.25
CDK16	cyclin-dependent kinase 16																			-3.957	-5.794				-2.971				-3.552							2.675		2.446			-2.697
CSTB	cystatin B (stefin B)								-4.355				-5.251		-4.913										-3.79										-4.061
DOCK3	dedicator of cytokinesis 3			-2.774	-2.586					-3.067	-2.859												2.418								2.577											2.464	2.643	2.442	2.619
DCBLD2	discoidin, CUB and LCCL domain containing 2							-3.073	-2.313				1.965																2.173				1.965				1.876						1.962		1.983		2.025		1.791
ECI1	enoyl-CoA delta isomerase 1																			-3.422	-3.985											-4.252	-4.951	-5.23	-6.089							-3.826	-4.455		-2.921
ERLIN1	ER lipid raft associated 1											-2.764				2.377										-2.595	-2.291	-2.951				-2.303				-2.406		-2.435				-5.944	-3.769	-4.353	-2.759
EIF4ENIF1	eukaryotic translation initiation factor 4E nuclear import factor 1							2.819						2.231				2.569		2.252										2.22							-2.349					3.011		2.533			-2.293
GP1BB	glycoprotein Ib (platelet), beta polypeptide							3.799	2.991							2.807		3.172						2.675								3.703	2.916	2.868
G3BP2	GTPase activating protein (SH3 domain) binding protein 2		-3.097		-3.338		-3.333		-2.918		-3.14		-2.864															-3.072	-4.512				-3.369								-2.862						-3.694
HHEX	hematopoietically expressed homeobox																															-28.964	-29.02	-17.47	-17.504							-10.403	-10.423	-13.393	-13.419
HPN	hepsin																			-3.582	-3.673	-5.525	-5.666											-2.959	-3.035							-13.499	-13.844	-9.669	-9.915
HPCAL4	hippocalcin like 4							1.951				2.002												1.94								2.014		1.936
HOMER3	homer homolog 3 (Drosophila)							-2.392				-3.143	-2.891
HGD	homogentisate 1,2-dioxygenase																					-8.109	-7.11									-9.859	-8.644	-4.751	-4.165							-25.626	-22.468	-25.096	-22.003
IRGQ	immunity-related GTPase family, Q					1.607												1.665		1.649		1.856		2.068				1.67		1.838		1.582
ISLR	immunoglobulin superfamily containing leucine-rich repeat											-27.69	-23.533			-16.018	-13.613	-6.051								-7.85	-6.671			-9.756	-8.291
ITM2A	integral membrane protein 2A																									-17.367	-21.646	-48.099	-59.949									-11.042	-13.763							-10.937	-13.632	-14.637	-18.244
IFFO1	intermediate filament family orphan 1															-2.175					1.912					-2.412						1.814	2.33	1.973	2.444
IQGAP2	IQ motif containing GTPase activating protein 2																			-4.189	-4.665											-6.098	-6.791	-3.794	-4.225			-3.587	-3.994			-11.529	-12.839	-10.197	-11.355
LRRC1	leucine rich repeat containing 1			-2.734	-2.643					-2.612	-2.525																					-3.402	-3.288	-3.708	-3.584
LRRN2	leucine rich repeat neuronal 2		1.961						2.843				3.004				2.378		2.004				2.308		2.643		2.696		2.795				2.262
LGR4	leucine-rich repeat containing G protein-coupled receptor 4	-3.196	-2.899																	-6.009	-5.451	-2.891				-4.241	-3.847			-5.327	-4.833													-3.111		-4.921	-4.464
LMO4	LIM domain only 4			-3.708	-4.51					-4.239	-5.156					-4.597	-5.592		-4.226																					-3.855	-4.69							-5.303	-6.451
LHX2	LIM homeobox 2			-3.842	-3.628	-4.85	-4.579			-3.931	-3.712															-7.463	-7.047													-4.331	-4.089					-29.387	-27.748
LSM14A	LSM14A, SCD6 homolog A (S. cerevisiae)	-1.786	-4.308																							-2.456	-6.51						-5.648		-5.06		-6.343		-7.767							-1.841	-8.851
LUC7L2	LUC7-like 2 (S. cerevisiae)											2.328				-3.282				2.307		2.287								2.464							-2.543		-3.653			2.563		2.364		-2.528	-5.037
MAGOH	mago-nashi homolog, proliferation-associated (Drosophila)		-2.982	2.414		2.71			-3.608	2.351																	-3.286						-2.598				-3.288		-4.203						-2.422		-2.85
HLA-E	major histocompatibility complex, class I, E																-4.59					-3.987	-4.635	-3.479	-3.951											-4.553	-4.451	-3.879	-4.411
MED24	mediator complex subunit 24							2.28				2.21		2.549				2.712		2.694				2.468						3.718												2.305				2.202
MED28	mediator complex subunit 28		-2.621						-3.972				-2.814											-3.032	-4.918								-2.678
MEOX2	mesenchyme homeobox 2																									-9.139	-11.35									-11.472	-14.248	-11.351	-14.097
MT1F	metallothionein 1F			-6.945										-6.788				-6.258				-7.823										-32.798	-18.391	-11.611	-6.511											-6.201		-7.315
MT1H	metallothionein 1H			-6.194				-7.094		-7.12		-6.266		-8.376		-6.41		-7.723				-7.758										-18.71	-9.7	-8.531						-7.32								-7.473
MIIP	migration and invasion inhibitory protein							-1.697		-1.73		-1.735						-2.19	-1.685					-1.831										-1.752
MARC2	mitochondrial amidoxime reducing component 2															2.876				-3.41		-3.515										-3.711		-4.409	-2.923							-11.997	-7.952	-6.6	-4.604
MOAP1	modulator of apoptosis 1							7.256				3.887		4.203		5.921		8.306								6.622				9.252	4.034											4.024		4.388
MAX	MYC associated factor X				-2.392		-2.844		-2.444	-2.469	-3.135		-2.505			-2.937																	-2.484				-2.727		-2.999			2.457					-2.454
NKX2-2	NK2 homeobox 2			-13.359	-11.87	-12.529	-11.132			-7.738	-6.876																	-69.569	-61.814											-8.286	-7.362							-30.909	-27.464
NTHL1	nth endonuclease III-like 1 (E. coli)			2.111						2.238				2.443				2.327		2.365		2.141		2.006						2.305										2.082						2.13		2.074
NFATC3	nuclear factor of activated T-cells, cytoplasmic, calcineurin-dependent 3			2.251	2.162			2.046	1.965	1.732																			-3.023								-2.571		-2.34				-2.454		-2.523
NFYA	nuclear transcription factor Y, alpha	-2.064	-2.617					-2.017								2.781											-2.14	-2.065	-1.928						-2.331									-1.99
ODC1	ornithine decarboxylase 1		-16.531																								-13.399		-4.923	4.2							-5.108		-4.738		-4.457						-4.064
POR	P450 (cytochrome) oxidoreductase															8.766																-4.818	-6.708	-4.158	-5.788							-5.911	-8.229	-6.451	-8.981
PAF1 (includes EG:361531)	Paf1, RNA polymerase II associated factor, homolog (S. cerevisiae)							2.276		2.198								2.156		2.248										2.736						-2.335	-3.598					2.186
PRRX1	paired related homeobox 1									-4.22		-16.832	-11.233	-5.293		-5.189		-6.147	-4.102											-14.183	-9.465																	-4.721
PDLIM1	PDZ and LIM domain 1			3.965	4.806		3.825			4.76	5.77			-6.781	-5.594																	-4.884	-4.029
PIK3C2A	phosphoinositide-3-kinase, class 2, alpha polypeptide			-3.041	-3.877					-2.843	-3.624									-2.923	-3.725											-3.045	-3.881					-2.891	-3.684							-4.606	-5.87
PYGL	phosphorylase, glycogen, liver											-3.819	-3.72	-5.948	-5.794									-4.561	-4.443																	-17.109	-16.666	-6.015	-5.859			-3.896	-3.795
PLS1	plastin 1													-3.703						-3.055		-4.802										-2.918		-4.796								-4.15		-6.163	-3.026
PDGFRA	platelet-derived growth factor receptor, alpha polypeptide			-12.108	-19.977						-11.89	-8.995	-14.842			2.689	-9.999														-9.496						-8.716				-9.771						-13.176	-18.576	-30.648
PBRM1	polybromo 1													2.585				2.548		2.486		2.909																						1.998
KCNQ1	potassium voltage-gated channel, KQT-like subfamily, member 1															2.269				-3.607	-3.325											-6.361	-5.864	-6.1	-5.623				1.911
PDCD4	programmed cell death 4 (neoplastic transformation inhibitor)																										-3.637					-10.374	-13.249	-12.771	-16.31				-4.139				3.825				-3.974
PKN2	protein kinase N2																								-2.942		-2.668						-3.399		-2.719		-3.398	-2.738	-4.115							-2.846	-4.278
PPP2CB	protein phosphatase 2, catalytic subunit, beta isozyme				-4.923		-4.95				-5.9					3.194																	-4.081						-3.745		-3.729					-4.598	-10.023		-4.471
PPM1D	protein phosphatase, Mg2+/Mn2+ dependent, 1D							2.571						2.612		-3.369		3.11		3.404		3.076																	-3.188			4.115		2.955
PINK1	PTEN induced putative kinase 1			-2.646	-2.489	-2.48	-2.333			-3.055	-2.874									-2.626	-2.471					2.408	2.546															-3.223	-3.032			-2.84	-2.687
RASSF7	Ras association (RalGDS/AF-6) domain family (N-terminal) member 7				1.934									-1.602				-1.613		-1.72		-1.867															1.957		2.323					-1.921			1.937
RECQL	RecQ protein-like (DNA helicase Q1-like)							-2.864	-3.219			-3.224	-3.795			-3.021	-3.199		-3.004					-3.152	-3.468		-3.799			-2.999	-3.441						-3.54		-4.699
RALY	RNA binding protein, autoantigenic (hnRNP-associated with lethal yellow homolog (mouse))		-2.242						-2.084	2.022																	-2.108						-2.262		-2.705		-2.217											2.064
RTF1	Rtf1, Paf1/RNA polymerase II complex component, homolog (S. cerevisiae)				-2.311																	2.671					-2.345						-2.646				-2.06		-2.465			2.051					-2.751
S100A1	S100 calcium binding protein A1											-4.86	-4.045	-8.498	-7.073			-5.005	-4.166													-6.833	-5.687	-5.357	-4.459													-8.552	-7.118
SAC3D1	SAC3 domain containing 1															3.167				3.859		4.053										3.429		4.057								3.263						3.021
SEPT4	septin 4			-3.682	-3.673											1.623																	1.722		1.593		1.833		1.754								1.651
SPTLC2	serine palmitoyltransferase, long chain base subunit 2							-2.518	-3.191			-2.622	-3.323							-3.07	-3.891				-2.744											-2.519	-3.192	-2.772	-3.481
SH3BP4	SH3-domain binding protein 4				-5.66		-5.168										-4.483				-13.043								-4.757												-5.556		-7.291		-6.323				-6.168
SSBP3	single stranded DNA binding protein 3		3.82										2.506				2.828										2.64								2.873	2.456	3.999		3.389								2.957		2.554
SLC4A3	solute carrier family 4, anion exchanger, member 3							2.212				2.679	2.369			2.234																2.204										2.42	2.14	2.627	2.323
SYNE2	spectrin repeat containing, nuclear envelope 2																				-4.636											-5.111	-10.965		-6.581				-4.482
SPRY2	sprouty homolog 2 (Drosophila)		-5.46																							-14.178	-21.322									-4.689	-7.051	-5.285	-7.948							-4.398	-6.613		-5.35
STT3A	STT3, subunit of the oligosaccharyltransferase complex, homolog A (S. cerevisiae)	-2.386	-2.577									-2.531	-2.733				-2.429	-2.472	-2.67							-3.43	-3.703			-2.285	-2.468	-2.739	-2.957	-2.291	-2.474
SYNM	synemin, intermediate filament protein			2.078				1.878		2.208						2.731													5.195		4.525									1.966
TNXB	tenascin XB			2.024						2.094						2.137																							2.028									1.962
TEX14	testis expressed 14			2.188		2.139				2.027		1.985								2.011				1.997				2.147								2.077				2.094				2.047		2.189
TSPY3 (includes others)	testis specific protein, Y-linked 3				1.8								2.197				1.777												1.995				1.834						1.803				1.897		1.756		1.78		1.955
TSPAN8	tetraspanin 8																											-42.996	-42.539							-8.441	-8.352	-8.303	-8.215					-15.654	-15.488
TK2	thymidine kinase 2, mitochondrial															2.216											2.033					-1.755		-2.227	-1.895	-2.152						-1.974	-1.68
TYMP	thymidine phosphorylase							-6.253	-6.414							-4.627	-4.746	-3.255	-3.339			-2.984	-3.061	-2.937	-3.013																	-4.151	-4.257
TRIAP1	TP53 regulated inhibitor of apoptosis 1	-2.457	-4.966													2.221									-2.184	-2.354	-4.758										-3.436		-3.067				-2.288		-2.407
[truncated: 7,203 more rows]
[truncated: 60 more columns]

## Sheet: Munkalap3
NB_vs_chondrosarcoma
NB_vs_chromophobe renal cell carcinoma
NB_vs_clear cell renal cell carcinoma
NB_vs_dedifferentiated chonondrosarcoma
NB_vs_embryonal rhabdomyosarcoma
NB_vs_Ewing
NB_vs_EwingSarcoma
NB_vs_fibromatosis
NB_vs_follicular thyroid adenoma
NB_vs_follicular thyroid carcinoma
NB_vs_ganglioneuroma
NB_vs_ganlioneuroblastoma
NB_vs_glioblastoma
NB_vs_hepatocellular adenoma
NB_vs_hepatocellular carcinoma
NB_vs_hypothalamic hamartoma
NB_vs_juvenile pilocytic astrocytoma
NB_vs_leiomyosarcoma
NB_vs_lipoma
NB_vs_lung adenocarcinoma
NB_vs_mailgnant peripheral nerve sheath tumor
NB_vs_non-tumoral chirrosis
NB_vs_neurofibroma
NB_vs_neuroblast
NB_vs_monophasic synovial sarcoma
NB_vs_mixoid liposarcoma
NB_vs_anaplastic mixed oligo-astrocytoma
NB_vs_meningioma
NB_vs_melanoma
NB_vs_medullary thyroid carcinoma
NB_vs_normal fetal brain
NB_vs_normal cerebellar tissue
NB_vs_schwannoma
NB_vs_sarcoma
NB_vs_papillary thyroid carcinoma
NB_vs_papillary renal cell carcinoma
NB_vs_osteosarcoma
NB_vs_oncocytoma
NB_vs_oncocytic thyroid carcinoma
NB_vs_oncocytic thyroid adenoma
NB_vs_anaplastic oligo-dendroglioma
NB_vs_normal thyroid tissue
NB_vs_normal part of lung adenocarcinoma
NB_vs_normal kidney tissue
NB_vs_chondromyxoid fibroma
NB_vs_chondroma
NB_vs_chondroblastoma
NB_vs_astrocytoma
NB_vs_anaplastic thyroid carcinoma
NB_vs_alveolar rhabdomyosarcoma
NB_vs_normal adrenal cortex
NB_vs_Wilms' tumor
NB_vs_white matter			NB_vs_transitional cell carcinoma	PCC_vs_transitional cell carcinoma
NB_vs_well differentiated liposarcoma			NB_vs_well differentiated liposarcoma	PCC_vs_well differentiated liposarcoma
NB_vs_transitional cell carcinoma			NB_vs_white matter	PCC_vs_white matter
PCC_vs_follicular thyroid adenoma			NB_vs_Wilms' tumor	PCC_vs_Wilms' tumor
PCC_vs_fibromatosis
PCC_vs_EwingSarcoma
PCC_vs_embryonal rhabdomyosarcoma
PCC_vs_dedifferentiated chondrosarcoma
PCC_vs_clear cell renal cell carcinoma
PCC_vs_chromophobe renal cell carcinoma
PCC_vs_chondrosarcoma
PCC_vs_chondromyxoid fibroma
PCC_vs_chondroma
PCC_vs_chondrobalstoma
PCC_vs_astrocytoma
PCC_vs_anaplastic thyroid carcinoma
PCC_vs_alveolar rhabdomyosarcoma
PCC_vs_normal adrenal cortex
PCC_vs_meningioma
PCC_vs_melanoma
PCC_vs_medullary thyroid carcinoma
PCC_vs_malignant peripheral nerve sheath tumor
PCC_vs_lung adenocarcinoma
PCC_vs_lipoma
PCC_vs_leiomyosarcoma
PCC_vs_juvenile pilocytic astrocytoma
PCC_vs_hypothalamic hamartoma
PCC_vs_hepatocellular carcinoma
PCC_vs_hepatocellular adenoma
PCC_vs_gllioblastoma
PCC_vs_ganglioneuroma
PCC_vs_ganglioneuroblastoma
PCC_vs_follicular thyroid carcinoma
PCC_vs_oncocytoma
PCC_vs_oncocytic thyroid carcinoma
PCC_vs_oncocytic thyroid adenoma
PCC_vs_anaplastic oligodendroglioma
PCC_vs_normal thyroid tissue
PCC_vs_normal part of lung adenocarcinoma
PCC_vs_normal kidney tissue
PCC_vs_normal fetal brain
PCC_vs_normal cerebellar tissue
PCC_vs_non-tumoral chirrosis
PCC_vs_neurofibroma
PCC_vs_neuroblast
PCC_vs_monophasic synovial sarcoma
PCC_vs_mixoid liposarcoma
PCC_vs_anaplastic mixed oligo-astrocytoma
PCC_vs_EwingTumor
PCC_vs_Wilms' tumor
PCC_vs_white matter
PCC_vs_well differentiated liposarcoma
PCC_vs_transitional cell carcinoma
PCC_vs_schwannoma
PCC_vs_sarcoma
PCC_vs_papillary thyroid carcinoma
PCC_vs_papillary renal cell carcinoma
PCC_vs_osteosarcoma
