# Supplementary material for: Integrative analysis of neuroblastoma and pheochromocytoma genomics data
Source: BMC Med Genomics. 2012 Oct 29;5:48. doi: 10.1186/1755-8794-5-48 (PMC3495658; doi:10.1186/1755-8794-5-48)
Supplement: Additional file 3 — Similar gene expressions among NB and PCC. Genes are ranked by their incidence in the different studies. [file 1755-8794-5-48-S3.xls]

## Sheet: Comparison
Additional File 3. Similar gene expressions among NB and PCC. Genes are ranked by their incidence in the different studies.
Symbol	Entrez Gene Name
ADRBK1	adrenergic, beta, receptor kinase 1
ANAPC5	anaphase promoting complex subunit 5
AP2S1	adaptor-related protein complex 2, sigma 1 subunit
ATXN7L3B	ataxin 7-like 3B
B4GALT3	UDP-Gal:betaGlcNAc beta 1,4- galactosyltransferase, polypeptide 3
C21orf33	chromosome 21 open reading frame 33
CBARA1	calcium binding atopy-related autoantigen 1
CELF3	CUGBP, Elav-like family member 3
CHMP7	CHMP family, member 7
CLK3	CDC-like kinase 3
CLTA	clathrin, light chain A
COMMD4	COMM domain containing 4
CUL9	cullin 9
DIAPH1	diaphanous homolog 1 (Drosophila)
DNAJB12	DnaJ (Hsp40) homolog, subfamily B, member 12
DOM3Z	dom-3 homolog Z (C. elegans)
DRG2	developmentally regulated GTP binding protein 2
FBXO42	F-box protein 42
GCAT	glycine C-acetyltransferase
GIGYF2	GRB10 interacting GYF protein 2
GNB3	guanine nucleotide binding protein (G protein), beta polypeptide 3
H6PD	hexose-6-phosphate dehydrogenase (glucose 1-dehydrogenase)
HSPBP1	HSPA (heat shock 70kDa) binding protein, cytoplasmic cochaperone 1
IKBKG	inhibitor of kappa light polypeptide gene enhancer in B-cells, kinase gamma
LDB1	LIM domain binding 1
LRCH4	leucine-rich repeats and calponin homology (CH) domain containing 4
MLX	MAX-like protein X
MOGS	mannosyl-oligosaccharide glucosidase
MRP63	mitochondrial ribosomal protein 63
MVK	mevalonate kinase
NDST2	N-deacetylase/N-sulfotransferase (heparan glucosaminyl) 2
NDUFA9	NADH dehydrogenase (ubiquinone) 1 alpha subcomplex, 9, 39kDa
NFATC3	nuclear factor of activated T-cells, cytoplasmic, calcineurin-dependent 3
NFRKB	nuclear factor related to kappaB binding protein
PDPK1	3-phosphoinositide dependent protein kinase-1
PLEKHJ1	pleckstrin homology domain containing, family J member 1
POLG	polymerase (DNA directed), gamma
RHOT2	ras homolog gene family, member T2
RMND5B	required for meiotic nuclear division 5 homolog B (S. cerevisiae)
RUSC2	RUN and SH3 domain containing 2
RXRB	retinoid X receptor, beta
SAP18	Sin3A-associated protein, 18kDa
SART3	squamous cell carcinoma antigen recognized by T cells 3
SFSWAP	splicing factor, suppressor of white-apricot homolog (Drosophila)
SFTPC	surfactant protein C
SGSM3	small G protein signaling modulator 3
SH2B1	SH2B adaptor protein 1
SMYD5	SMYD family member 5
SNX11	sorting nexin 11
SRP19	signal recognition particle 19kDa
STK11	serine/threonine kinase 11
TBC1D22A	TBC1 domain family, member 22A
TCEB2	transcription elongation factor B (SIII), polypeptide 2 (18kDa, elongin B)
TIMM17B	translocase of inner mitochondrial membrane 17 homolog B (yeast)
TRIM26	tripartite motif containing 26
TSFM	Ts translation elongation factor, mitochondrial
UBE2D4	ubiquitin-conjugating enzyme E2D 4 (putative)
VPS39	vacuolar protein sorting 39 homolog (S. cerevisiae)
VPS52	vacuolar protein sorting 52 homolog (S. cerevisiae)
WDTC1	WD and tetratricopeptide repeats 1
XPO6	exportin 6
ZDHHC6	zinc finger, DHHC-type containing 6
