# Supplementary material for: Integrative analysis of neuroblastoma and pheochromocytoma genomics data
Source: BMC Med Genomics. 2012 Oct 29;5:48. doi: 10.1186/1755-8794-5-48 (PMC3495658; doi:10.1186/1755-8794-5-48)
Supplement: Additional file 4 — Common gene expression changes between NB and PCC (positive fold change values mark the up-, negatives the downregulated genes in PCC). Genes are ranked by the incidence of significant expression changes among the different studies. [file 1755-8794-5-48-S4.xls]

## Sheet: expressions_molecules
Additional File 4. Common gene expression changes between NB and PCC (positive fold change values mark the up-, negatives the downregulated genes in PCC). Genes are ranked by the incidence of significant expression changes among the different studies.
Symbol	Entrez Gene Name	Wang et al., 2006 [9]; Hensen et al., 2009 [17] (Affymetrix HG-U95 Version 2 Array)	Wilzén et al., 2009 [10]; De Preter et al., 2006 [12]; Albino et al., 2008 [11]; Staege et al., 2004 [16]; Qin et al., 2010 [5] (Affymetrix HG-U133A Array)	Łastowska et al., 2007 [15]; Hiyama et al., 2004 [13]; Janoueix-Lerosey et al., 2008 [14]; Burnichon et al., 2011 [6] (Affymetrix HG-U133 Plus 2 Array)
ABCA2	ATP-binding cassette, sub-family A (ABC1), member 2	-2.07		-2.618
ABHD2	abhydrolase domain containing 2	-2.38		-3.559
ACACB	acetyl-CoA carboxylase beta	-3.79		-3.141
ACADSB	acyl-CoA dehydrogenase, short/branched chain		-2.824	-5.783
ACLY	ATP citrate lyase	2.916	2.089
ACOT13	acyl-CoA thioesterase 13		-2.429	-2.582
ACTL6B	actin-like 6B	3.21		2.504
ACVR2B	activin A receptor, type IIB		2.75	3.115
ACYP1	acylphosphatase 1, erythrocyte (common) type	3.267		2.303
ACYP2	acylphosphatase 2, muscle type		-2.003	-3.97
ADAM22	ADAM metallopeptidase domain 22	2.966		2.236
ADCY1	adenylate cyclase 1 (brain)	4.199	2.77	3.355
ADCY2	adenylate cyclase 2 (brain)	-2.213		-3.874
ADCY7	adenylate cyclase 7		2.593	2.957
ADM	adrenomedullin		-5.555	-3.8
ADNP	activity-dependent neuroprotector homeobox	2.716		2.207
ADRBK2	adrenergic, beta, receptor kinase 2		2.619	4.028
ADSL	adenylosuccinate lyase	3.188		2.325
AGAP1	ArfGAP with GTPase domain, ankyrin repeat and PH domain 1	2.264	3.017
AGTPBP1	ATP/GTP binding protein 1	2.31		2.85
AKAP12	A kinase (PRKA) anchor protein 12	3.83		8.429
AKAP13	A kinase (PRKA) anchor protein 13	-2.537		-2.198
AKR1C3	aldo-keto reductase family 1, member C3 (3-alpha hydroxysteroid dehydrogenase, type II)		-2.269	-3.156
ALDOC	aldolase C, fructose-bisphosphate		-3.123	-3.192
ALK	anaplastic lymphoma receptor tyrosine kinase	3.529	3.624	3.937
AMPD2	adenosine monophosphate deaminase 2	-2.564	-2.578	-2.769
AMPH	amphiphysin		2.288	2.864
ANGPT1	angiopoietin 1	-2.244		-2.545
ANGPT2	angiopoietin 2		-3.151	-2.043
ANK2	ankyrin 2, neuronal	2.484		3.531
ANK3	ankyrin 3, node of Ranvier (ankyrin G)	8.196	2.728	8.195
ANKS1A	ankyrin repeat and sterile alpha motif domain containing 1A	3.171		3.187
ANXA4	annexin A4		-2.211	-2.658
ANXA7	annexin A7		-2.976	-3.825
APBA2	amyloid beta (A4) precursor protein-binding, family A, member 2	6.539	11.675	7.509
APC2	adenomatosis polyposis coli 2		3.999	2.541
APOC1	apolipoprotein C-I		3.865	4.076
APOE	apolipoprotein E	3.123		2.442
APPBP2	amyloid beta precursor protein (cytoplasmic tail) binding protein 2	2.729	2.542
AQP1	aquaporin 1 (Colton blood group)		-5.744	-3.899
ARC	activity-regulated cytoskeleton-associated protein	-3.265	-2.319	-4.493
ARHGEF5	Rho guanine nucleotide exchange factor (GEF) 5	-2.309		-3.159
ARID1A	AT rich interactive domain 1A (SWI-like)	2.065		2.287
ARL1	ADP-ribosylation factor-like 1	-2.139	-2.268	-7.298
ARNT2	aryl-hydrocarbon receptor nuclear translocator 2		2.362	2.428
ASXL1	additional sex combs like 1 (Drosophila)		2.539	4.997
ATAT1	alpha tubulin acetyltransferase 1	2.093		8.088
ATP2B4	ATPase, Ca++ transporting, plasma membrane 4		-2.239	-3.035
ATP5L	ATP synthase, H+ transporting, mitochondrial Fo complex, subunit G		-2.02	-2.038
ATP6V0E1	ATPase, H+ transporting, lysosomal 9kDa, V0 subunit e1	-4.343	-3.611	-3.735
ATP9A	ATPase, class II, type 9A	2.68		2.845
AURKA	aurora kinase A		2.136	2.056
AURKB	aurora kinase B		2.405	3.884
AUTS2	autism susceptibility candidate 2	4.278	3.937	3.8
B2M	beta-2-microglobulin		-2.879	-2.004
B3GNT1	UDP-GlcNAc:betaGal beta-1,3-N-acetylglucosaminyltransferase 1		-2.107	-2.81
B4GALT2	UDP-Gal:betaGlcNAc beta 1,4- galactosyltransferase, polypeptide 2		2.956	2.171
B4GALT5	UDP-Gal:betaGlcNAc beta 1,4- galactosyltransferase, polypeptide 5	2.385		2.435
BAG3	BCL2-associated athanogene 3	-2.718		-8.603
BASP1	brain abundant, membrane attached signal protein 1	4.936	13.877	5.315
BBX	bobby sox homolog (Drosophila)	-2.808		-4.089
BCL2	B-cell CLL/lymphoma 2	5.186	4.697	5.637
BCL2L2	BCL2-like 2		-2.211	-3.043
BCL7A	B-cell CLL/lymphoma 7A		3.389	2.104
BEND5	BEN domain containing 5	2.406		2.842
BHLHE40	basic helix-loop-helix family, member e40		-3.154	-4.195
BID	BH3 interacting domain death agonist	2.289		4.024
BIRC5	baculoviral IAP repeat containing 5	2.507		5.848
BLM	Bloom syndrome, RecQ helicase-like		2.329	2.807
BMP7	bone morphogenetic protein 7	-2.509		-6.896
BPTF	bromodomain PHD finger transcription factor	2.482	3.898	2.9
BRD1	bromodomain containing 1	2.69	2.147
BRD3	bromodomain containing 3	2.043		2.061
BRD8	bromodomain containing 8	2.329		2.443
BTG2	BTG family, member 2	-2.779	-3.118	-3.15
BTN3A3	butyrophilin, subfamily 3, member A3		-2.402	-4.165
BUB1B	budding uninhibited by benzimidazoles 1 homolog beta (yeast)	2.603		4.035
C10orf116	chromosome 10 open reading frame 116		-3.901	-2.132
C12orf24	chromosome 12 open reading frame 24	2.907		2.13
C17orf108	chromosome 17 open reading frame 108		-2.025	-2.302
C18orf10	chromosome 18 open reading frame 10	3.34	2.001
C5orf13	chromosome 5 open reading frame 13	12.881	6.046	7.901
C5orf30	chromosome 5 open reading frame 30		2.048	3.073
CA11	carbonic anhydrase XI		-2.157	-3.263
CACNB3	calcium channel, voltage-dependent, beta 3 subunit	2.591		2.479
CADM1	cell adhesion molecule 1	2.088	3.029	2.685
CADPS2	Ca++-dependent secretion activator 2	-2.284		-7.344
CALCRL	calcitonin receptor-like		-3.337	-3.991
CALR	calreticulin	-2.371		-3.554
CAMK2N1	calcium/calmodulin-dependent protein kinase II inhibitor 1	-2.09		-5.554
CAMTA1	calmodulin binding transcription activator 1	2.92	2.266	2.88
CARTPT	CART prepropeptide	-9.369		-29.98
CASC3	cancer susceptibility candidate 3	2.068		2.176
CASP3	caspase 3, apoptosis-related cysteine peptidase	2.407	2.276	2.527
CAST	calpastatin		-2.12	-2.804
CAV2	caveolin 2		-3.147	-2.008
CBLN1	cerebellin 1 precursor		-2.849	-2.002
CBX1	chromobox homolog 1	5.851	3.094	2.196
CBX7	chromobox homolog 7	-2.843	-3.374	-3.972
CCDC28A	coiled-coil domain containing 28A		-2.054	-2.245
CCDC90B	coiled-coil domain containing 90B	2.022		4.764
CCL19	chemokine (C-C motif) ligand 19		2.107	6.627
CCNA2	cyclin A2		2.221	3.22
CCNB2	cyclin B2	2.448		5.561
CCND1	cyclin D1	4.876	9.683	3.958
CCND2	cyclin D2	-5.326	-6.794	-12.338
CCNF	cyclin F		3.352	2.832
CD164	CD164 molecule, sialomucin		-2.221	-10.206
CD46	CD46 molecule, complement regulatory protein		-2.165	-7.973
CD59	CD59 molecule, complement regulatory protein		-2.295	-2.703
CD99	CD99 molecule		-2.489	-2.415
CDC14B	CDC14 cell division cycle 14 homolog B (S. cerevisiae)	-4.872		-12.021
CDC20	cell division cycle 20 homolog (S. cerevisiae)	3.127		4.982
CDC42	cell division cycle 42 (GTP binding protein, 25kDa)	2.66	7.464	14.405
CDC5L	CDC5 cell division cycle 5-like (S. pombe)	-2.513		-2.339
CDH18	cadherin 18, type 2	-3.626	-3.09	-5.021
CDK19	cyclin-dependent kinase 19	4.348	2.719	3.789
CDK6	cyclin-dependent kinase 6		2.234	2.907
CDKN1C	cyclin-dependent kinase inhibitor 1C (p57, Kip2)	2.256	2.733	2.373
CDYL	chromodomain protein, Y-like		-3.188	-3.773
CEBPB	CCAAT/enhancer binding protein (C/EBP), beta	-2.02	-3.414
CELF2	CUGBP, Elav-like family member 2	2.06		4.194
CENPA	centromere protein A		2.072	3.246
CENPF	centromere protein F, 350/400kDa (mitosin)	2.606		5.093
CEP170	centrosomal protein 170kDa	2.339	3.419	2.139
CEP68	centrosomal protein 68kDa	2.843	2.086	6.917
CFDP1	craniofacial development protein 1	2.933		2.393
CHD5	chromodomain helicase DNA binding protein 5	2.296		2.974
CHGA	chromogranin A (parathyroid secretory protein 1)	-6.923		-11.354
CHGB	chromogranin B (secretogranin 1)	-2.561		-5.369
CHPF	chondroitin polymerizing factor		-2.003	-3.071
CHST7	carbohydrate (N-acetylglucosamine 6-O) sulfotransferase 7	-3.413		-9.026
CIB1	calcium and integrin binding 1 (calmyrin)		-3.387	-3.064
CLASP2	cytoplasmic linker associated protein 2	2.11	2.107	6.057
CLIC4	chloride intracellular channel 4		-2.133	-5.115
CMAH	cytidine monophospho-N-acetylneuraminic acid hydroxylase, pseudogene		-2.25	-8.838
CNTN1	contactin 1		-2.518	-4.32
CNTNAP2	contactin associated protein-like 2	3.447	6.534	7.727
COCH	coagulation factor C homolog, cochlin (Limulus polyphemus)	3.121		7.171
COL1A2	collagen, type I, alpha 2	4.99		6.163
COL3A1	collagen, type III, alpha 1	7.817		3.04
COL6A2	collagen, type VI, alpha 2	2.764		2.271
COL6A3	collagen, type VI, alpha 3	3.146		2.923
COPS7A	COP9 constitutive photomorphogenic homolog subunit 7A (Arabidopsis)	-2.043		-2.357
COTL1	coactosin-like 1 (Dictyostelium)	2.049		2.068
COX17	COX17 cytochrome c oxidase assembly homolog (S. cerevisiae)		-2.469	-2.276
COX7A1	cytochrome c oxidase subunit VIIa polypeptide 1 (muscle)	-2.655	-4.888	-4.929
CPE	carboxypeptidase E	-2.693	-2.245	-5.411
CPEB1	cytoplasmic polyadenylation element binding protein 1	-3.472		-4.922
CREM	cAMP responsive element modulator		-3.361	-2.584
CRIM1	cysteine rich transmembrane BMP regulator 1 (chordin-like)		-2.291	-2.15
CRMP1	collapsin response mediator protein 1	2.471	3.676	2.686
CRYZ	crystallin, zeta (quinone reductase)		-2.053	-2.269
CSE1L	CSE1 chromosome segregation 1-like (yeast)	2.785		2.047
CSNK1E	casein kinase 1, epsilon	3.551		3.195
CSPG5	chondroitin sulfate proteoglycan 5 (neuroglycan C)		2.825	2.246
CSRP2	cysteine and glycine-rich protein 2	3.106		2.984
CST3	cystatin C	-2.175		-3.473
CTNNA2	catenin (cadherin-associated protein), alpha 2	2.055	2.101
CTNNAL1	catenin (cadherin-associated protein), alpha-like 1	-2.065	-2.404
CXADR	coxsackie virus and adenovirus receptor	4.328	2.122	4.467
CXCR4	chemokine (C-X-C motif) receptor 4	3.989		2.463
CYB561	cytochrome b-561	-7.226		-18.986
CYB5A	cytochrome b5 type A (microsomal)		-2.49	-3.802
CYFIP2	cytoplasmic FMR1 interacting protein 2	2.711		2.759
CYP17A1	cytochrome P450, family 17, subfamily A, polypeptide 1	-2.194		-2.622
CYTH1	cytohesin 1	2.541	2.678	2.422
DAAM1	dishevelled associated activator of morphogenesis 1	3.485		2.802
DBN1	drebrin 1	2.5	2.2
DCAF7	DDB1 and CUL4 associated factor 7		3.2	4.809
DCHS1	dachsous 1 (Drosophila)	2.434		3.735
DCLK1	doublecortin-like kinase 1	4.797	3.551	3
DCP2	DCP2 decapping enzyme homolog (S. cerevisiae)	2.637	2.009	2.237
DCX	doublecortin	7.178	13.133
DDAH1	dimethylarginine dimethylaminohydrolase 1	3.154		2.038
DDAH2	dimethylarginine dimethylaminohydrolase 2	2.927		3.506
DDC	dopa decarboxylase (aromatic L-amino acid decarboxylase)	-2.115		-10.977
DDX17	DEAD (Asp-Glu-Ala-Asp) box polypeptide 17		3.274	2.271
DDX24	DEAD (Asp-Glu-Ala-Asp) box polypeptide 24	-4.128		-2.539
DDX49	DEAD (Asp-Glu-Ala-Asp) box polypeptide 49	2.269		2.037
DEK	DEK oncogene	4		2.011
DENND2A	DENN/MADD domain containing 2A	3.138		6.853
DFNB31	deafness, autosomal recessive 31	-2.128		-4.766
DIAPH2	diaphanous homolog 2 (Drosophila)		-2.897	-2.566
DICER1	dicer 1, ribonuclease type III	3.78	2.607
DKK3	dickkopf homolog 3 (Xenopus laevis)	-2.837		-4.887
DLK1	delta-like 1 homolog (Drosophila)	-20.873	-16.406	-20.75
DNAJB9	DnaJ (Hsp40) homolog, subfamily B, member 9		-2.539	-5.245
DOCK4	dedicator of cytokinesis 4	5.089	4.025	4.584
DOK5	docking protein 5	-3.633	-4.398	-8.826
DPYD	dihydropyrimidine dehydrogenase		-2.683	-2.468
DPYSL3	dihydropyrimidinase-like 3	2.699	3.212	2.487
DPYSL4	dihydropyrimidinase-like 4		2.134	3.396
DUSP1	dual specificity phosphatase 1		-3.83	-3.573
DUSP5	dual specificity phosphatase 5		-2.064	-2.445
DYNC1I1	dynein, cytoplasmic 1, intermediate chain 1		-3.815	-4.119
DYNLT1	dynein, light chain, Tctex-type 1	2.923		2.114
DYNLT3	dynein, light chain, Tctex-type 3		-2.215	-2.544
DYRK2	dual-specificity tyrosine-(Y)-phosphorylation regulated kinase 2	3.283		2.981
DZIP1	DAZ interacting protein 1		-4.13	-2.481
EDNRB	endothelin receptor type B		-3.862	-3.16
EFNB2	ephrin-B2	2.832		2.668
EFS	embryonal Fyn-associated substrate	-2.212		-3.998
EGR1	early growth response 1	-2.12		-2.262
EGR3	early growth response 3		-3.688	-2.121
EGR4	early growth response 4	-2.116		-3.194
EIF4A1	eukaryotic translation initiation factor 4A1	3.148		2.756
ELAVL2	ELAV (embryonic lethal, abnormal vision, Drosophila)-like 2 (Hu antigen B)		4.23	7.413
ELAVL4	ELAV (embryonic lethal, abnormal vision, Drosophila)-like 4 (Hu antigen D)	5.975	9.209	6.041
ENAH	enabled homolog (Drosophila)	2.243		8.331
ENDOD1	endonuclease domain containing 1	-2.019	-2.086	-3.29
ENG	endoglin		-3.072	-2.327
ENOSF1	enolase superfamily member 1	-2.236		-2.414
ENOX1	ecto-NOX disulfide-thiol exchanger 1	2.446		4.859
EPAS1	endothelial PAS domain protein 1		-2.982	-4.525
EPB41L1	erythrocyte membrane protein band 4.1-like 1	3.139	3.951	2.728
EPHX1	epoxide hydrolase 1, microsomal (xenobiotic)	-2.061	-2.095
EPOR	erythropoietin receptor	-2.973		-2.59
ERC2	ELKS/RAB6-interacting/CAST family member 2	2.191		4.388
ETV5	ets variant 5	-2.41		-3.852
EVL	Enah/Vasp-like	2.567		3.298
EXOSC10	exosome component 10	3.124		2.714
EZH2	enhancer of zeste homolog 2 (Drosophila)		2.981	6.644
EZR	ezrin		-2.213	-4.033
F12	coagulation factor XII (Hageman factor)	2.119		2.593
F13A1	coagulation factor XIII, A1 polypeptide	-2.669	-12.052	-3.299
FABP5	fatty acid binding protein 5 (psoriasis-associated)	6.511	3.107	3.384
FABP6	fatty acid binding protein 6, ileal	3.831	3.863	3.485
FAM114A1	family with sequence similarity 114, member A1		-2.085	-4.264
FAM115A	family with sequence similarity 115, member A		2.015	2.018
FAM131B	family with sequence similarity 131, member B	2.34		5.43
FAM171A1	family with sequence similarity 171, member A1	2.348		2.404
FAM46A	family with sequence similarity 46, member A	-4.95		-9.129
FAM69A	family with sequence similarity 69, member A	2.352		5.022
FARP1	FERM, RhoGEF (ARHGEF) and pleckstrin domain protein 1 (chondrocyte-derived)	2.14		3.579
FBLN1	fibulin 1	2.239		3.491
FCGR3A	Fc fragment of IgG, low affinity IIIa, receptor (CD16a)		-4.644	-4.002
FCN3	ficolin (collagen/fibrinogen domain containing) 3 (Hakata antigen)		-4.004	-2.505
FEN1	flap structure-specific endonuclease 1	2.145	2.855
FGF12	fibroblast growth factor 12		-2.756	-3.082
FGF13	fibroblast growth factor 13	8.153		16.998
FKBP1B	FK506 binding protein 1B, 12.6 kDa	3.627	2.877
FLRT1	fibronectin leucine rich transmembrane protein 1	-2.948		-3.746
FLT1	fms-related tyrosine kinase 1 (vascular endothelial growth factor/vascular permeability factor receptor)		-3.684	-4.7
FNBP1	formin binding protein 1	3.095		4.593
FNBP1L	formin binding protein 1-like		3.272	4.041
FOLH1	folate hydrolase (prostate-specific membrane antigen) 1		-2.336	-2.076
FOS	FBJ murine osteosarcoma viral oncogene homolog		-4.701	-3.426
FOSL2	FOS-like antigen 2	-2.595		-6.292
FOXK2	forkhead box K2		2.023	2.2
FOXM1	forkhead box M1		2.868	3.99
FOXO3	forkhead box O3	2.251		3.437
FOXP1	forkhead box P1	2.567	2.935	4.864
FRZB	frizzled-related protein	2.047		2.846
FSCN1	fascin homolog 1, actin-bundling protein (Strongylocentrotus purpuratus)	3.522	3.965	6.577
FSD1	fibronectin type III and SPRY domain containing 1	2.917		3.537
FUBP1	far upstream element (FUSE) binding protein 1	3.281	2.397	2.772
FXYD6	FXYD domain containing ion transport regulator 6	2.097		2.056
FYN	FYN oncogene related to SRC, FGR, YES	2.839	3.315	2.684
FZD6	frizzled family receptor 6		-2.014	-8.303
GABARAPL1	GABA(A) receptor-associated protein like 1	-2.034	-2.27	-2.678
GABBR1	gamma-aminobutyric acid (GABA) B receptor, 1		3.032	3.053
GAL	galanin prepropeptide	6.865	6.371	4.324
GALNT14	UDP-N-acetyl-alpha-D-galactosamine:polypeptide N-acetylgalactosaminyltransferase 14 (GalNAc-T14)	-2.737		-3.496
GAP43	growth associated protein 43	27.551	7.076	35.161
GAS6	growth arrest-specific 6	-2.564	-2.559	-3.307
GATA3	GATA binding protein 3	2.739	4.463	2.056
GDAP1L1	ganglioside-induced differentiation-associated protein 1-like 1	2.952		3.758
GDPD5	glycerophosphodiester phosphodiesterase domain containing 5	-2.832		-2.319
GINS2	GINS complex subunit 2 (Psf2 homolog)	2.298		4.149
GNAO1	guanine nucleotide binding protein (G protein), alpha activating activity polypeptide O		4.618	2.062
GNB2L1	guanine nucleotide binding protein (G protein), beta polypeptide 2-like 1	2.825		2.523
GNG11	guanine nucleotide binding protein (G protein), gamma 11		-2.769	-4.094
GNG3	guanine nucleotide binding protein (G protein), gamma 3	2.483		3.093
GNS	glucosamine (N-acetyl)-6-sulfatase		-2.329	-7.778
GOLGA2	golgin A2	-3.286		-3.075
GPR161	G protein-coupled receptor 161	3.151	2.236	8.216
GPX7	glutathione peroxidase 7	2.198		2.198
GRB10	growth factor receptor-bound protein 10		-2.359	-2.447
GRIK2	glutamate receptor, ionotropic, kainate 2	2.011	2.637	3.302
GSN	gelsolin		-2.963	-3.507
GTF3A	general transcription factor IIIA	2.194		3.905
GYG2	glycogenin 2		2.38	2.687
H2AFY	H2A histone family, member Y	2.048		2.544
H3F3A/H3F3B	H3 histone, family 3B (H3.3B)	4.605		2.984
HBG2	hemoglobin, gamma G	2.836	2.743	4.38
HDAC2	histone deacetylase 2	3.334	2.184	2.023
HDAC9	histone deacetylase 9		-2.316	-3.444
HERC5	hect domain and RLD 5	-2.461		-3.531
HIST1H4C (includes others)	histone cluster 1, H4a	2.994	2.255	2.65
HLA-A	major histocompatibility complex, class I, A	-2.241		-2.588
HLA-B	major histocompatibility complex, class I, B		-2.265	-2.606
HLA-C	major histocompatibility complex, class I, C	-2.041		-2.715
HLA-F	major histocompatibility complex, class I, F		-2.34	-2.277
HMGA1	high mobility group AT-hook 1		2.22	2.004
HMGB2	high mobility group box 2	8.186	2.404
HMGB3	high mobility group box 3	2.325		3.43
HMX1	H6 family homeobox 1		5.11	3.997
HN1	hematological and neurological expressed 1	4.532		8.509
HN1L	hematological and neurological expressed 1-like	2.609		2.273
HNRNPA1	heterogeneous nuclear ribonucleoprotein A1	3.156	2.318
HNRNPA3	heterogeneous nuclear ribonucleoprotein A3	3.409		2.142
HNRNPR	heterogeneous nuclear ribonucleoprotein R	3.544		2.183
HOXA5	homeobox A5	-6.141		-8.759
HOXB2	homeobox B2		-4.057	-4.462
HOXB5	homeobox B5	-2.212		-3.788
HOXC10	homeobox C10	-2.399		-4.159
HS3ST1	heparan sulfate (glucosamine) 3-O-sulfotransferase 1		-2.184	-4.807
HS3ST2	heparan sulfate (glucosamine) 3-O-sulfotransferase 2	-2.108		-5.921
HSBP1	heat shock factor binding protein 1	3.007		2.014
HSD17B14	hydroxysteroid (17-beta) dehydrogenase 14	-2.106		-2.682
HSP90B1	heat shock protein 90kDa beta (Grp94), member 1	-3.088		-4.389
HSPB6	heat shock protein, alpha-crystallin-related, B6	-2.13		-5.025
HTRA1	HtrA serine peptidase 1	-2.12	-3.585	-3.529
HYOU1	hypoxia up-regulated 1	-2.202		-3.21
ICA1	islet cell autoantigen 1, 69kDa	3.007	3.732	2.177
ID1	inhibitor of DNA binding 1, dominant negative helix-loop-helix protein		-3.388	-2.666
IDH2	isocitrate dehydrogenase 2 (NADP+), mitochondrial	4.132		2.271
IDH3A	isocitrate dehydrogenase 3 (NAD+) alpha		-2.306	-6.973
IDS	iduronate 2-sulfatase	-2.372		-12.939
IFI16	interferon, gamma-inducible protein 16		-2.044	-2.494
IFIT1	interferon-induced protein with tetratricopeptide repeats 1	-2.227	-2.648	-6.677
IGF2	insulin-like growth factor 2 (somatomedin A)	-10.862	-6.56	-25.778
IGF2BP3	insulin-like growth factor 2 mRNA binding protein 3		8.827	14.077
IGFBP3	insulin-like growth factor binding protein 3		-2.065	-3.395
IGSF3	immunoglobulin superfamily, member 3	2.552	2.395	2.416
IL13RA1	interleukin 13 receptor, alpha 1		-2.719	-6.2
IL20RA	interleukin 20 receptor, alpha	-2.246		-5.633
ILF3	interleukin enhancer binding factor 3, 90kDa	2.264	2.361
INS	insulin	-2.307		-2.148
IQGAP1	IQ motif containing GTPase activating protein 1		-2.916	-4.296
IRF6	interferon regulatory factor 6	-2.882		-3.982
ISCU	iron-sulfur cluster scaffold homolog (E. coli)		-2.667	-2.719
ISL1	ISL LIM homeobox 1	3.504	4.714	2.878
ITGB5	integrin, beta 5		-2.03	-2.571
ITM2B	integral membrane protein 2B		-3.049	-2.87
ITPR1	inositol 1,4,5-trisphosphate receptor, type 1		-2.703	-5.007
ITPR2	inositol 1,4,5-trisphosphate receptor, type 2		-2.589	-4.511
JARID2	jumonji, AT rich interactive domain 2	2.487	3.125	3.68
JMJD6	jumonji domain containing 6	2.989	2.87	6.638
JUN	jun proto-oncogene	3.516	2.106	3.397
JUNB	jun B proto-oncogene		-3.103	-2.955
JUND	jun D proto-oncogene	-2.736		-3.224
KCNJ6	potassium inwardly-rectifying channel, subfamily J, member 6		-3.139	-3.191
KCNJ8	potassium inwardly-rectifying channel, subfamily J, member 8		-2.856	-2.185
KCNK10	potassium channel, subfamily K, member 10	2.909		2.573
KCNMA1	potassium large conductance calcium-activated channel, subfamily M, alpha member 1	-4.014		-5.99
KCNN3	potassium intermediate/small conductance calcium-activated channel, subfamily N, member 3	-3.253	-2.907	-3.893
KDM1A	lysine (K)-specific demethylase 1A		2.601	2.076
KDR	kinase insert domain receptor (a type III receptor tyrosine kinase)		-3.796	-2.766
KHDRBS1	KH domain containing, RNA binding, signal transduction associated 1	4		2.576
KIAA0101	KIAA0101	2.745	4.365	4.855
KIAA0494	KIAA0494		-2.069	-4.52
KIAA0513	KIAA0513	-2.565		-3.015
KIDINS220	kinase D-interacting substrate, 220kDa	3.783	2.099	3.689
KIF14	kinesin family member 14		2.838	3.846
KIF1B	kinesin family member 1B	3.026	2.901	4.102
KIF2A	kinesin heavy chain member 2A	2.678	2.406
KIF2C	kinesin family member 2C		2.171	3.442
KIF3C	kinesin family member 3C	2.789	2.477	3.312
KIF5C	kinesin family member 5C	3.17	2.148	5.532
KLC1	kinesin light chain 1	4.614		2.099
KLF7	Kruppel-like factor 7 (ubiquitous)		2.106	3.324
KLF9	Kruppel-like factor 9		-3.044	-3.326
KLHL23	kelch-like 23 (Drosophila)	2.056		3.069
KPNA2	karyopherin alpha 2 (RAG cohort 1, importin alpha 1)	3.852	2.451
KPNB1	karyopherin (importin) beta 1	2.1		2.309
KRAS	v-Ki-ras2 Kirsten rat sarcoma viral oncogene homolog	2.353	2.838
L1CAM	L1 cell adhesion molecule	-2.315		-2.38
LAMB1	laminin, beta 1	3.67		3.415
LAMP2	lysosomal-associated membrane protein 2		-2.882	-4.582
LASS1	LAG1 homolog, ceramide synthase 1	2.405		2.493
LBR	lamin B receptor	2.347		2.035
LHFPL2	lipoma HMGIC fusion partner-like 2		2.231	2.269
LMNA	lamin A/C	-2.01	-2.537	-2.795
LMNB1	lamin B1		4.318	4.451
LOC157627	hypothetical LOC157627	2.444	2.687	7.935
LPAR1	lysophosphatidic acid receptor 1	3.982		2.804
LPAR2	lysophosphatidic acid receptor 2	2.028		3.132
LPHN3	latrophilin 3	2.833		11.798
LRPAP1	low density lipoprotein receptor-related protein associated protein 1		-2.427	-2.6
LRPPRC	leucine-rich PPR-motif containing	3.746		4.476
LRRN2	leucine rich repeat neuronal 2	-2.228		-2.123
LRRN3	leucine rich repeat neuronal 3	2.137	13.351	2.539
LUC7L3	LUC7-like 3 (S. cerevisiae)	2.548	2.482	8.173
LYN	v-yes-1 Yamaguchi sarcoma viral related oncogene homolog	-2.466	-2.218	-5.281
MACF1	microtubule-actin crosslinking factor 1	2.019		3.555
MAGED4/MAGED4B	melanoma antigen family D, 4B	4.358		4.587
MAN2A2	mannosidase, alpha, class 2A, member 2		-2.15	-2.208
MAN2B2	mannosidase, alpha, class 2B, member 2		-2.06	-3.414
MAOA	monoamine oxidase A	8.687	21.163	8.735
MAP1A	microtubule-associated protein 1A	-3.025		-2.139
MAP3K5	mitogen-activated protein kinase kinase kinase 5	-3.053	-2.001	-4.457
MAP4K4	mitogen-activated protein kinase kinase kinase kinase 4	2.472	2.299	17.417
MAPK13	mitogen-activated protein kinase 13	-2.21		-6.508
MAPT	microtubule-associated protein tau		6.993	2.201
MARCKS	myristoylated alanine-rich protein kinase C substrate	7.184		3.197
MARCKSL1	MARCKS-like 1	5.424	4.129	5.912
MAT2A	methionine adenosyltransferase II, alpha	-3.534		-12.213
MBOAT2	membrane bound O-acyltransferase domain containing 2		2.88	2.021
MCL1	myeloid cell leukemia sequence 1 (BCL2-related)	-2.224		-4.154
MCM2	minichromosome maintenance complex component 2	2.648	2.831	3.077
MCM5	minichromosome maintenance complex component 5	4.48		3.099
MCM6	minichromosome maintenance complex component 6	2.664	2.256
MCM7	minichromosome maintenance complex component 7	5.96	4.021	4.016
MDK	midkine (neurite growth-promoting factor 2)	2.355	5.215
MED24	mediator complex subunit 24	2.322		2.084
MEG3	maternally expressed 3 (non-protein coding)	-2.068		-4.135
MEIS1	Meis homeobox 1	3.206	2.595	9.328
MELK	maternal embryonic leucine zipper kinase	3.724		4.798
METTL3	methyltransferase like 3	3.203		3.955
METTL7A	methyltransferase like 7A	-4.49	-12.097	-8.175
MFAP3L	microfibrillar-associated protein 3-like		-2.71	-5.213
MGP	matrix Gla protein		-2.29	-2.035
MGST2	microsomal glutathione S-transferase 2		-2.335	-3.257
MICAL1	microtubule associated monoxygenase, calponin and LIM domain containing 1	2.233		2.669
MKI67	antigen identified by monoclonal antibody Ki-67		3.702	3.33
MKNK2	MAP kinase interacting serine/threonine kinase 2	-2.143		-2.029
MLPH	melanophilin	-2.752		-3.146
MMP9	matrix metallopeptidase 9 (gelatinase B, 92kDa gelatinase, 92kDa type IV collagenase)	3.046	3.265	4.676
MOXD1	monooxygenase, DBH-like 1	-3.322		-7.693
MSH6	mutS homolog 6 (E. coli)	2.955	2.174
MSX1	msh homeobox 1		-2.188	-2.667
MT1X	metallothionein 1X	-2.067		-2.578
MTF2	metal response element binding transcription factor 2	2.994	3.384	4.561
MTMR11	myotubularin related protein 11	-2.164	-2.142	-2.572
MTMR4	myotubularin related protein 4	2.652	3.207	2.514
MTUS1	microtubule associated tumor suppressor 1	3.217		4.995
MVP	major vault protein		-2.274	-2.027
MYBL2	v-myb myeloblastosis viral oncogene homolog (avian)-like 2		3.167	2.67
MYCN	v-myc myelocytomatosis viral related oncogene, neuroblastoma derived (avian)		5.382	2.562
MYO6	myosin VI	-2.268		-2.637
NAAA	N-acylethanolamine acid amidase		-2.109	-3.565
NACA	nascent polypeptide-associated complex alpha subunit	2.099		2.421
NAPA	N-ethylmaleimide-sensitive factor attachment protein, alpha		-2.045	-4.392
NASP	nuclear autoantigenic sperm protein (histone-binding)	2.661		5.874
NDUFA1	NADH dehydrogenase (ubiquinone) 1 alpha subcomplex, 1, 7.5kDa		-2.002	-2.034
NEDD4L	neural precursor cell expressed, developmentally down-regulated 4-like	2.166		4.612
NEFM	neurofilament, medium polypeptide	2.549	7.65
NELL2	NEL-like 2 (chicken)	6.828	2.209	4.155
NES	nestin	2.014		3.622
NETO2	neuropilin (NRP) and tolloid (TLL)-like 2	2.909		2.297
NFE2L1	nuclear factor (erythroid-derived 2)-like 1	-2.063		-2.612
NFIB	nuclear factor I/B	4.551		3.719
NFIC	nuclear factor I/C (CCAAT-binding transcription factor)	-2.199		-2.54
NFIL3	nuclear factor, interleukin 3 regulated	3.323		3.229
NINL	ninein-like		3.222	3.807
NIPSNAP1	nipsnap homolog 1 (C. elegans)		2.385	2.293
NKIRAS2	NFKB inhibitor interacting Ras-like 2	2.729		2.778
NLGN4X	neuroligin 4, X-linked	3.341		5.112
NME1	non-metastatic cells 1, protein (NM23A) expressed in	3.602	2.464
NME5	non-metastatic cells 5, protein expressed in (nucleoside-diphosphate kinase)		-2.079	-4.082
NNAT	neuronatin	2.22	10.294	7.463
NOL11	nucleolar protein 11	2.563		2.135
NOL3	nucleolar protein 3 (apoptosis repressor with CARD domain)	-2.317	-2.045	-4.116
NOP56	NOP56 ribonucleoprotein homolog (yeast)		2.093	2.164
NPAS2	neuronal PAS domain protein 2	-2.063		-2.426
NPEPPS	aminopeptidase puromycin sensitive	2.159		2.706
NR3C2	nuclear receptor subfamily 3, group C, member 2		-2.568	-11.248
NR4A1	nuclear receptor subfamily 4, group A, member 1	-2.613	-8.03	-2.654
NR4A2	nuclear receptor subfamily 4, group A, member 2	-2.921	-3.171	-6.229
NR4A3	nuclear receptor subfamily 4, group A, member 3	-2.763	-3.045	-3.123
NRGN	neurogranin (protein kinase C substrate, RC3)	-2.308		-3.568
NRXN2	neurexin 2	2.081	2.01	3.488
NRXN3	neurexin 3	-2.281		-7.862
NTRK3	neurotrophic tyrosine kinase, receptor, type 3	3.308	4.991	7.256
NUCB2	nucleobindin 2	-2.277	-2.422	-5.206
NUDT1	nudix (nucleoside diphosphate linked moiety X)-type motif 1	3.86		3.138
NUDT11	nudix (nucleoside diphosphate linked moiety X)-type motif 11	2.683		2.52
NUP85	nucleoporin 85kDa	2.314		2.055
NUSAP1	nucleolar and spindle associated protein 1	4.698		4.243
OAS1	2',5'-oligoadenylate synthetase 1, 40/46kDa	-2.15		-3.381
ODC1	ornithine decarboxylase 1	6.371		2.258
OGDHL	oxoglutarate dehydrogenase-like	-2.553		-3.603
OGG1	8-oxoguanine DNA glycosylase		2.428	2.898
OLFM1	olfactomedin 1		-2.945	-2.093
OPN3	opsin 3	2.432		3.62
OSBPL8	oxysterol binding protein-like 8	3.712	2.055
P4HA2	prolyl 4-hydroxylase, alpha polypeptide II		-2.651	-3.611
PAFAH1B3	platelet-activating factor acetylhydrolase 1b, catalytic subunit 3 (29kDa)	6.426	3.12	4.601
PALM	paralemmin		2.007	2.061
PAM	peptidylglycine alpha-amidating monooxygenase	-2.052	-3.776	-5.6
PARD3	par-3 partitioning defective 3 homolog (C. elegans)	2.325		2.025
PARM1	prostate androgen-regulated mucin-like protein 1	-10.397	-5.399	-31.085
PARVA	parvin, alpha	2.186		3.787
PATZ1	POZ (BTB) and AT hook containing zinc finger 1	3.01	2.802	2.725
PBRM1	polybromo 1	2.063		4.257
PBX3	pre-B-cell leukemia homeobox 3	2.829	3.231
PBXIP1	pre-B-cell leukemia homeobox interacting protein 1	-2.432		-4.523
PCBP2	poly(rC) binding protein 2	3.359		2.477
PCBP4	poly(rC) binding protein 4		2.392	2.161
PCP4	Purkinje cell protein 4	2.1		2.93
PCSK1N	proprotein convertase subtilisin/kexin type 1 inhibitor	-2.611		-5.065
PCSK2	proprotein convertase subtilisin/kexin type 2	-7.324		-48.277
PDLIM4	PDZ and LIM domain 4		-2.233	-2.909
PDLIM7	PDZ and LIM domain 7 (enigma)	2.555		2.085
PECAM1	platelet/endothelial cell adhesion molecule		-2.934	-3.106
PER2	period homolog 2 (Drosophila)		-2.892	-2.583
PEX19	peroxisomal biogenesis factor 19		-2.221	-3.512
PEX7	peroxisomal biogenesis factor 7		-3.087	-3.738
PGD	phosphogluconate dehydrogenase	2.894	2.168
PGK1	phosphoglycerate kinase 1		-2.216	-3.709
PHF15	PHD finger protein 15	-2.487	-2.158	-3.475
PHOX2B	paired-like homeobox 2b	3.654	3.659
PHYHIP	phytanoyl-CoA 2-hydroxylase interacting protein	-2.096		-2.351
PIK3CD	phosphoinositide-3-kinase, catalytic, delta polypeptide	2.169		3.879
PIP4K2B	phosphatidylinositol-5-phosphate 4-kinase, type II, beta		2.04	2.319
PKM2	pyruvate kinase, muscle	-2.092		-2.505
PKP4	plakophilin 4		-2.381	-3.646
PLEKHO1	pleckstrin homology domain containing, family O member 1	2.109		2.94
PLP2	proteolipid protein 2 (colonic epithelium-enriched)		-2.142	-3.039
PLXNA1	plexin A1	3.155		2.805
PMP22	peripheral myelin protein 22	4.708		2.952
PNMT	phenylethanolamine N-methyltransferase	-3.602		-5.189
PNO1	partner of NOB1 homolog (S. cerevisiae)	-2.065		-2.199
PNP	purine nucleoside phosphorylase		-3.137	-3.14
POGZ	pogo transposable element with ZNF domain		2.031	3.677
PON2	paraoxonase 2	-2.57	-2.491	-8.81
POSTN	periostin, osteoblast specific factor	3.332		2.09
PPAP2A	phosphatidic acid phosphatase type 2A		-3.045	-2.56
PPFIBP2	PTPRF interacting protein, binding protein 2 (liprin beta 2)	-2.262	-2.613	-3.1
PPL	periplakin		2.016	2.104
PPM1D	protein phosphatase, Mg2+/Mn2+ dependent, 1D	3.03	2.165	2.659
PPP1R3C	protein phosphatase 1, regulatory (inhibitor) subunit 3C		-2.069	-3.294
PPP2R1B	protein phosphatase 2, regulatory subunit A, beta	-2.05		-5.878
PPP2R5C	protein phosphatase 2, regulatory subunit B', gamma	2.146		3.816
PPP4R1	protein phosphatase 4, regulatory subunit 1	2.809		2.102
PRC1	protein regulator of cytokinesis 1	5.561		3.712
PRIM1	primase, DNA, polypeptide 1 (49kDa)	2.32		2.384
PRKAR2B	protein kinase, cAMP-dependent, regulatory, type II, beta	3.781	2.853	2.38
PRKCB	protein kinase C, beta	2.569	2.027	11.021
PRKCI	protein kinase C, iota	2.563	2.851
PRNP	prion protein		-2.835	-4.598
PRPH	peripherin	2.999		5.771
PRPSAP1	phosphoribosyl pyrophosphate synthetase-associated protein 1	2.541		2.133
PRUNE2	prune homolog 2 (Drosophila)		-2.63	-2.797
PSIP1	PC4 and SFRS1 interacting protein 1	2.001		2.738
PSMB7	proteasome (prosome, macropain) subunit, beta type, 7	2.3		2.548
PSMB8	proteasome (prosome, macropain) subunit, beta type, 8 (large multifunctional peptidase 7)		-2.248	-2.489
PTBP2	polypyrimidine tract binding protein 2	5.649		7.037
PTGER3	prostaglandin E receptor 3 (subtype EP3)		-3.767	-3.669
PTGS1	prostaglandin-endoperoxide synthase 1 (prostaglandin G/H synthase and cyclooxygenase)	-2.05		-4.616
PTK2	PTK2 protein tyrosine kinase 2	2.055		2.588
PTN	pleiotrophin	-3.535		-3.208
PTPRB	protein tyrosine phosphatase, receptor type, B		-3.837	-2.826
PTPRF	protein tyrosine phosphatase, receptor type, F	2.595		2.078
PTPRK	protein tyrosine phosphatase, receptor type, K		-2.238	-2.125
PTPRN	protein tyrosine phosphatase, receptor type, N	-2.32		-3.733
PTTG1	pituitary tumor-transforming 1	2.076	2.246	2.814
PXDN	peroxidasin homolog (Drosophila)	4.647		4.411
PXMP2	peroxisomal membrane protein 2, 22kDa	2.569		4.578
RAB11FIP5	RAB11 family interacting protein 5 (class I)	-2.06	-2.088	-2.766
RAB27A	RAB27A, member RAS oncogene family	-5.63	-2.376	-17.447
RAB6B	RAB6B, member RAS oncogene family	2.063	2.12	2.656
RAC3	ras-related C3 botulinum toxin substrate 3 (rho family, small GTP binding protein Rac3)		2.359	2.766
RAD51C	RAD51 homolog C (S. cerevisiae)	2.767	2.035
RAF1	v-raf-1 murine leukemia viral oncogene homolog 1	2.695		2.936
RALYL	RALY RNA binding protein-like	-3.309	-4.239
RANBP1	RAN binding protein 1	2.649	2.338
RAPGEF2	Rap guanine nucleotide exchange factor (GEF) 2	2.193		2.167
RAPGEF6	Rap guanine nucleotide exchange factor (GEF) 6	2.254		3.969
RBBP4	retinoblastoma binding protein 4	2.67		4.724
RBFOX2	RNA binding protein, fox-1 homolog (C. elegans) 2	2.61	2.95
RCAN2	regulator of calcineurin 2		-2.874	-2.805
RDH11	retinol dehydrogenase 11 (all-trans/9-cis/11-cis)		-2.008	-2.045
RECK	reversion-inducing-cysteine-rich protein with kazal motifs	-4.044	-2.556	-3.508
REEP1	receptor accessory protein 1	4.357	2.816
RET	ret proto-oncogene	-3.221		-8.432
REV3L	REV3-like, catalytic subunit of DNA polymerase zeta (yeast)		2.547	3.545
RFC4	replication factor C (activator 1) 4, 37kDa	2.946	2.808	3.006
RFTN1	raftlin, lipid raft linker 1	2.942		2.782
RGS16	regulator of G-protein signaling 16	-2.91		-2.662
RGS4	regulator of G-protein signaling 4		-4.118	-4.821
RGS5	regulator of G-protein signaling 5	-2.66	-2.631	-8.78
RNASE1	ribonuclease, RNase A family, 1 (pancreatic)		-5.294	-2.554
RND3	Rho family GTPase 3	4.014	3.698	6.562
RNF138	ring finger protein 138	3.991		2.116
RNF144A	ring finger protein 144A		2.723	2.324
RNFT2	ring finger protein, transmembrane 2	2.694		2.234
RPL17	ribosomal protein L17	2.179		2.073
RPL35A	ribosomal protein L35a	2.796		2.466
RPS21	ribosomal protein S21	3.294		3.033
RPS4Y1	ribosomal protein S4, Y-linked 1	2.512		2.237
RRAS2	related RAS viral (r-ras) oncogene homolog 2	2.006		2.499
RRM1	ribonucleotide reductase M1	2.094	2.721	2.185
RRM2	ribonucleotide reductase M2	4.594		7.533
RSBN1	round spermatid basic protein 1		3.055	2.558
RTN1	reticulon 1	16.619	7.374	6
RUNDC3B	RUN domain containing 3B		2.436	4.767
RUNX1T1	runt-related transcription factor 1; translocated to, 1 (cyclin D-related)	2.611	4.842	2.596
RYBP	RING1 and YY1 binding protein	3.051	2.045
S100A11	S100 calcium binding protein A11		-2.052	-2.182
SACS	spastic ataxia of Charlevoix-Saguenay (sacsin)		5.426	3.01
SATB1	SATB homeobox 1		2.396	2.363
SCARB1	scavenger receptor class B, member 1	-2.542		-3.235
SEPT6	septin 6	-4.818	5.777	-5.311
SERBP1	SERPINE1 mRNA binding protein 1	5.742		2.409
SERPINB1	serpin peptidase inhibitor, clade B (ovalbumin), member 1		-2.322	-4.728
SERPINF1	serpin peptidase inhibitor, clade F (alpha-2 antiplasmin, pigment epithelium derived factor), member 1	2.554		3.275
SERPINI1	serpin peptidase inhibitor, clade I (neuroserpin), member 1	-2.594	-5.614	-13.873
SET	SET nuclear oncogene	3.078		2.061
SETDB1	SET domain, bifurcated 1		2.281	2.766
SEZ6L	seizure related 6 homolog (mouse)-like	-2.255		-4.328
SFPQ	splicing factor proline/glutamine-rich	2.753	2.092
SFRP1	secreted frizzled-related protein 1	4.084	2.588	3.312
SH3BP4	SH3-domain binding protein 4	3.5		2.414
SH3BP5	SH3-domain binding protein 5 (BTK-associated)	2.227		2.058
SH3GLB1	SH3-domain GRB2-like endophilin B1	3.964		2.577
SIK1	salt-inducible kinase 1	-2.572	-5.201	-3.927
SIX3	SIX homeobox 3		2.152	2.298
SKAP2	src kinase associated phosphoprotein 2		-3.461	-5.078
SLC18A1	solute carrier family 18 (vesicular monoamine), member 1	-3.604		-14.064
SLC18A2	solute carrier family 18 (vesicular monoamine), member 2		-5.169	-15.653
SLC2A3	solute carrier family 2 (facilitated glucose transporter), member 3		-3.61	-3.715
SLC31A2	solute carrier family 31 (copper transporters), member 2	-2.135		-3.833
SLC4A4	solute carrier family 4, sodium bicarbonate cotransporter, member 4	-2.338		-2.218
SLC4A7	solute carrier family 4, sodium bicarbonate cotransporter, member 7		2.983	2.235
SLC5A3	solute carrier family 5 (sodium/myo-inositol cotransporter), member 3		2.555	2.686
SLC6A15	solute carrier family 6 (neutral amino acid transporter), member 15	2.545		5.141
SLC7A1	solute carrier family 7 (cationic amino acid transporter, y+ system), member 1	2.078	2.258
SLC8A2	solute carrier family 8 (sodium/calcium exchanger), member 2	-2.14	-2.398	-2.322
SLCO2A1	solute carrier organic anion transporter family, member 2A1		-3.308	-2.403
SLIT1	slit homolog 1 (Drosophila)	2.613		5.518
SLIT2	slit homolog 2 (Drosophila)	2.163		12.942
SMAD1	SMAD family member 1	2.941		2.079
SMARCA2	SWI/SNF related, matrix associated, actin dependent regulator of chromatin, subfamily a, member 2		-3.096	-7.415
SMARCA4	SWI/SNF related, matrix associated, actin dependent regulator of chromatin, subfamily a, member 4	3.565	2.127	2.709
SMARCD3	SWI/SNF related, matrix associated, actin dependent regulator of chromatin, subfamily d, member 3	3.671		2.337
SMPD1	sphingomyelin phosphodiesterase 1, acid lysosomal	-2.268		-3.472
SMURF2	SMAD specific E3 ubiquitin protein ligase 2	2.006	2.543	2.712
SNCA	synuclein, alpha (non A4 component of amyloid precursor)	2.449		2.426
SORL1	sortilin-related receptor, L(DLR class) A repeats containing		2.785	2.112
SOX11	SRY (sex determining region Y)-box 11	13.68		47.588
SOX4	SRY (sex determining region Y)-box 4	16.248	8.076	8.113
SPAG9	sperm associated antigen 9	2.643	5.947
SPARCL1	SPARC-like 1 (hevin)		-5.018	-2.009
SPAST	spastin		2.739	2.258
SPP1	secreted phosphoprotein 1	3.501	2.232	3.351
SPRY4	sprouty homolog 4 (Drosophila)	-3.188		-4.513
SRGAP3	SLIT-ROBO Rho GTPase activating protein 3	2.029	3.126	2.866
SRPK1	SRSF protein kinase 1	2.52		2.431
SS18L1	synovial sarcoma translocation gene on chromosome 18-like 1	2.97	2.375
SST	somatostatin		4.158	2.787
ST7	suppression of tumorigenicity 7	-2.203		-2.431
STAB1	stabilin 1	-2.039	-2.284
STAT1	signal transducer and activator of transcription 1, 91kDa		-2.333	-3.443
STC1	stanniocalcin 1	-2.56	-6.955	-5.593
STMN1	stathmin 1	2.831	2.01	2.065
STMN2	stathmin-like 2	11.135	3.323	2.365
STMN4	stathmin-like 4	7.066		7.965
STOM	stomatin		-2.301	-2.419
STRA6	stimulated by retinoic acid gene 6 homolog (mouse)	-3.582		-4.143
STX3	syntaxin 3	-2.035		-2.708
SUN1	Sad1 and UNC84 domain containing 1	2.267		2.078
SV2B	synaptic vesicle glycoprotein 2B		-2.94	-2.218
SYNM	synemin, intermediate filament protein		-7.36	-3.463
SYNPO	synaptopodin		-2.308	-2.416
SYP	synaptophysin	-2.251		-2.537
SYPL1	synaptophysin-like 1		-2.455	-3.729
SYT2	synaptotagmin II	-2.425		-2.533
TAF5	TAF5 RNA polymerase II, TATA box binding protein (TBP)-associated factor, 100kDa		2.577	2.735
TANC2	tetratricopeptide repeat, ankyrin repeat and coiled-coil containing 2		2.648	2.951
TAPBP	TAP binding protein (tapasin)		-2.072	-4.282
TBC1D4	TBC1 domain family, member 4		-2.106	-3.346
TBX2	T-box 2		2.157	3.05
TCEAL1	transcription elongation factor A (SII)-like 1		-2.627	-2.691
TCF3	transcription factor 3 (E2A immunoglobulin enhancer binding factors E12/E47)	2.103	2.017	2.431
TCIRG1	T-cell, immune regulator 1, ATPase, H+ transporting, lysosomal V0 subunit A3	-2.081		-2.258
TDG	thymine-DNA glycosylase	3.14	2.007	2.379
TFR2	transferrin receptor 2	2.07		3.859
TGFBI	transforming growth factor, beta-induced, 68kDa	2.003		2.196
TGFBR2	transforming growth factor, beta receptor II (70/80kDa)		-3.203	-2.005
TGOLN2	trans-golgi network protein 2	-2.991		-3.855
TH	tyrosine hydroxylase	-2.954		-6.437
THBD	thrombomodulin		-4.348	-2.15
THRA	thyroid hormone receptor, alpha	-3.562		-2.724
THSD7A	thrombospondin, type I, domain containing 7A	2.539	3.2	3.223
TIA1	TIA1 cytotoxic granule-associated RNA binding protein	2.845	2.207	2.955
TIAM1	T-cell lymphoma invasion and metastasis 1	-2.534		-7.761
TK1	thymidine kinase 1, soluble		2.626	2.459
TLE2	transducin-like enhancer of split 2 (E(sp1) homolog, Drosophila)		-2.097	-2.337
TLE4	transducin-like enhancer of split 4 (E(sp1) homolog, Drosophila)	2.086	2.413
TLN2	talin 2		2.546	2.062
TM4SF1	transmembrane 4 L six family member 1		-4.024	-2.904
TMED10	transmembrane emp24-like trafficking protein 10 (yeast)		-2.084	-3.79
TMED7	transmembrane emp24 protein transport domain containing 7		-2.105	-3.481
TMEM109	transmembrane protein 109	-2.139	-2.072	-2.634
TMEM132A	transmembrane protein 132A	2.573		3.163
TMEM97	transmembrane protein 97	8.107	4.548	5.189
TMF1	TATA element modulatory factor 1	2.087	2.549	2.991
TMSB10/TMSB4X	thymosin beta 4, X-linked	2.996	2.101	2.216
TMSB15A	thymosin beta 15a	14.682	14.705	28.135
TNFSF10	tumor necrosis factor (ligand) superfamily, member 10		-2.498	-2.496
TOP2A	topoisomerase (DNA) II alpha 170kDa		3.127	8.235
TOR1AIP1	torsin A interacting protein 1		-2.034	-10.044
TPCN1	two pore segment channel 1	-3.027		-2.256
TPP1	tripeptidyl peptidase I	-2.094	-2.121	-5.626
TPSAB1/TPSB2	tryptase alpha/beta 1		-8.52	-2.148
TPX2	TPX2, microtubule-associated, homolog (Xenopus laevis)		3.495	3.484
TRIB2	tribbles homolog 2 (Drosophila)	4.153	2.518	2.563
TRIM33	tripartite motif containing 33	2.155		2.302
TRIO	triple functional domain (PTPRF interacting)		3.862	4.385
TRIP13	thyroid hormone receptor interactor 13		2.595	2.544
TRO	trophinin	2.929	2.053	3.17
TSPAN5	tetraspanin 5	2.113	4.064	2.824
TSPYL2	TSPY-like 2	-3.332	-2.442	-2.181
TTC35	tetratricopeptide repeat domain 35		-2.019	-2.825
TUBA1A	tubulin, alpha 1a	3.407	2.639
TUBB	tubulin, beta	4.747	2.732	2.713
TUBB2A	tubulin, beta 2A	6.447	5.795	4.476
TUBB2B	tubulin, beta 2B	18.988	19.762	10.63
TUBB2C	tubulin, beta 2C	3.424	4.383	2.992
TUBB3	tubulin, beta 3	5.397	4.118	3.883
TUBB4	tubulin, beta 4		3.506	3.485
TYMS	thymidylate synthetase	4.55	2.638	3.664
TYRO3	TYRO3 protein tyrosine kinase		2.216	2.06
UBE2C	ubiquitin-conjugating enzyme E2C		3.593	5.237
UBE2G1	ubiquitin-conjugating enzyme E2G 1	3.091		2.253
ULK2	unc-51-like kinase 2 (C. elegans)		3.091	3.778
USO1	USO1 vesicle docking protein homolog (yeast)	-2.566		-4.529
USP10	ubiquitin specific peptidase 10	-2.121		-2.009
USP24	ubiquitin specific peptidase 24	2.389		2.766
USP6	ubiquitin specific peptidase 6 (Tre-2 oncogene)		2.323	2.149
UTP6	UTP6, small subunit (SSU) processome component, homolog (yeast)	2.055		2.051
VAMP3	vesicle-associated membrane protein 3 (cellubrevin)		-2.563	-7.507
VCAN	versican	2.659		4.203
VEGFA	vascular endothelial growth factor A	-2.055	-4.584	-5.624
VEZF1	vascular endothelial zinc finger 1	2.069	2.22	2.13
VGLL4	vestigial like 4 (Drosophila)	2.463		3.083
VLDLR	very low density lipoprotein receptor		-4.609	-7.27
VMP1	vacuole membrane protein 1	2.31		2.03
VRK2	vaccinia related kinase 2	-2.011	-2.142	-2.66
VSNL1	visinin-like 1	2.484	3.286	2.048
VWA5A	von Willebrand factor A domain containing 5A	-2.56	-2.438	-3.675
WFDC1	WAP four-disulfide core domain 1	-2.108		-2.003
WFS1	Wolfram syndrome 1 (wolframin)	-2.824		-5.395
WSB1	WD repeat and SOCS box containing 1	2.028		2.607
WTAP	Wilms tumor 1 associated protein	2.313		2.244
WWTR1	WW domain containing transcription regulator 1		-3.645	-2.049
XPO1	exportin 1 (CRM1 homolog, yeast)	3.764		10.352
YBX1	Y box binding protein 1	9.295		3.114
YEATS2	YEATS domain containing 2	2.09		2.369
YPEL1	yippee-like 1 (Drosophila)		2.163	4.154
ZBED4	zinc finger, BED-type containing 4		2.14	2.548
ZBTB5	zinc finger and BTB domain containing 5	2.331		2.837
ZC3H13	zinc finger CCCH-type containing 13	2.311	2.14
ZFHX3	zinc finger homeobox 3	2.134	2.352	4.492
ZMIZ1	zinc finger, MIZ-type containing 1	2.914	2.105
ZNF148	zinc finger protein 148		2.651	2.333
ZNF207	zinc finger protein 207	2.006		5.156
ZNF232	zinc finger protein 232	2.475		2.619
ZNF292	zinc finger protein 292		2.19	3.482
ZNF365	zinc finger protein 365	-2.058	-2.92	-4.334
ZNF532	zinc finger protein 532	2.832		2.983
ZNF638	zinc finger protein 638		2.103	6.649
ZNF747	zinc finger protein 747	-2.157		-2.116
ZNF804A	zinc finger protein 804A		8.935	20.094
ZWINT	ZW10 interactor	3.042	3.098
