# Supplementary material for: Integrative analysis of neuroblastoma and pheochromocytoma genomics data
Source: BMC Med Genomics. 2012 Oct 29;5:48. doi: 10.1186/1755-8794-5-48 (PMC3495658; doi:10.1186/1755-8794-5-48)
Supplement: Additional file 5 — Common gene expression changes between different subgroups of NB (positive fold change values mark the up-, negatives the downregulated genes in late stage, MYCN-amplified or unfavorable NB). Genes are ranked by the incidence of significant expression changes among the different studies. [file 1755-8794-5-48-S5.xls]

## Sheet: results_all
Additional File 5. Common gene expression changes between different subgroups of NB (positive fold change values mark the up-, negatives the downregulated genes in late stage, MYCN-amplified or unfavorable NB). ). Genes are ranked by the incidence of significant expression changes among the different studies.
Symbol	Entrez Gene Name	Stage 1 vs Stage 3 Affymetrix HG-U133 Plus 2.0 Array (Hiyama et al., 2004 [13]; Łastowska et al., 2007 [15]; Janoueix-Lerosey et al 2008 [14])	Stage 1 vs Stage 4 Affymetrix HG-U133 Plus 2.0 Array (Hiyama et al., 2004 [13]; Łastowska et al., 2007 [15]; Janoueix-Lerosey et al 2008 [14])	Stage 2 vs Stage 3 Affymetrix HG-U133 Plus 2.0 Array (Hiyama et al., 2004 [13]; Łastowska et al., 2007 [15]; Janoueix-Lerosey et al 2008 [14])	Stage 2 vs Stage 4 Affymetrix HG-U133 Plus 2.0 Array (Hiyama et al., 2004 [13]; Łastowska et al., 2007 [15]; Janoueix-Lerosey et al 2008 [14])	Stage 1 vs Stage 3 Affymetrix HG-U133A Array (Staege et al 2004 [16]; De Preter et al 2006 [12])	Stage 1 vs Stage 4 Affymetrix HG-U133A Array (Staege et al 2004 [16]; De Preter et al 2006 [12])	Stage 1 vs Stage 3 Affymetrix HG-U95 Version 2 Array (Wang et al 2006 [9])	Stage 1 vs Stage 4 Affymetrix HG-U95 Version 2 Array (Wang et al 2006 [9])	Stage 1 vs Stage 4 (Berwanger et al 2002 [36])	Stage 1-2 vs Stage 3-4 (Schramm et al 2005 [31])	Stage 1-2 vs Stage 3-4 (Takita et al 2004 [43])	Stage 4S vs Stage 3 Affymetrix HG-U133 Plus 2.0 Array (Hiyama et al., 2004 [13]; Łastowska et al., 2007 [15]; Janoueix-Lerosey et al 2008 [14])	Stage 4S vs Stage 4 Affymetrix HG-U133 Plus 2.0 Array (Hiyama et al., 2004 [13]; Łastowska et al., 2007 [15]; Janoueix-Lerosey et al 2008 [14])	Stage 4S vs Stage 4 (Schramm et al 2005 [31])	MYCN-non-amplified vs MYCN-amplified Affymetrix HG-U133A Array (De Preter et al 2006 [12])	MYCN-non-amplified vs MYCN-amplified Affymetrix HG-U133 Plus 2.0 Array (Hiyama et al., 2004 [13]; Łastowska et al., 2007 [15]; Janoueix-Lerosey et al 2008 [14])	MYCN-non-amplified vs MYCN-amplified Affymetrix HG-U95 Version 2 Array (Wang et al 2006 [9])	MYCN-non-amplified vs MYCN-amplified (Schramm et al 2005 [31])	favorable vs unfavorable (Fischer et al 2010 [40])	favorable vs unfavorable (Oberthuer et al 2007 [33])	favorable vs unfavorable (Oberthuer et al 2006 [42])	favorable vs unfavorable (Ohira et al 2005 [34])	favorable vs unfavorable (QRT-PCR results) (Thorell et al 2009 [44])	High vs low NTRK1 expressing NB (Schramm et al 2005 [31])	55 gene model (Asgharzadeh et al 2006 [35])	Prognostic genes for high risk NBs (Vermeulen et al 2009 [45])
NTRK1	neurotrophic tyrosine kinase, receptor, type 1							-1.81	-4.069		-2			-5.025		-6.342	-6.46	-4.678		-2.604	-2.845	-2.665			-2	-2	-2
PDE4DIP	phosphodiesterase 4D interacting protein	-3.429	-3.991		-1.786		-2.491		-2.058					-2.114		-2.568	-4.586			-4.385		-4.678					-2
ALCAM	activated leukocyte cell adhesion molecule	-2.612						-1.859	-2.285				-3.643	-3.069		-3.607	-5.042	-3.301		-2.778					-2
PMP22	peripheral myelin protein 22		-2.752		-2.625				-2.909					-3.16		-3.749	-4.915	-3.241		-2.074		-2.315					-2
CHD5	chromodomain helicase DNA binding protein 5		-2.132					-1.41	-3.28		-2			-2.226	-2		-2.72	-2.322									-2
NRCAM	neuronal cell adhesion molecule							-1.542	-2.49	-3.02	-2			-2.702		-4.358	-3.275								-2		-2
PIK3R1	phosphoinositide-3-kinase, regulatory subunit 1 (alpha)		-2.215				-2.47	-1.615	-2.449					-3.117	-2	-2.578	-3.299										-2
ALDH3A2	aldehyde dehydrogenase 3 family, member A2				-1.749		-2.092	-1.349	-2.013				-1.944	-2.262	-2		-2.174
DLC1	deleted in liver cancer 1	-2.959		-2.495					-2.281				-4.249	-2.214		-5.481	-2.785	-2.493
MYCN	v-myc myelocytomatosis viral related oncogene, neuroblastoma derived (avian)								2.711			1.007				8.863	6.934	9.743	2				2				2
NCAN	neurocan	3.251							2.4				4.371	4.197		2.863	7.484	3.649		2.168
SCG2	secretogranin II								-2.337							-7.81	-2.321	-2.633		-4.514	-2.351	-2.331					-2
AHCY	adenosylhomocysteinase		2.028		1.693											3.03	2.675	2.075					2				2
PTN	pleiotrophin								-2.31						-2	-3.074	-2.541	-3.37				-2.328					-2
ADCY1	adenylate cyclase 1 (brain)						-2.399	-1.85	-2.524					-3.036				-2.149							-2	-2
CAMK2B	calcium/calmodulin-dependent protein kinase II beta						-3.733	-1.379	-2.064					-3.649		-3.417	-2.09								-2
ODC1	ornithine decarboxylase 1								2.493	2.27						4.244	3.024	3.534	2								2
PGM2L1	phosphoglucomutase 2-like 1		-2.497		-2.244								-2.197	-2.704			-3.652					-2.708				-2
PLXNC1	plexin C1		-2.339		-2.176		-3.108		-2.502					-2.45			-3.042	-3.018
SLC18A1	solute carrier family 18 (vesicular monoamine), member 1							-1.808	-2.538				-3.38	-3.735		-2.932	-3.153							-25
SLCO3A1	solute carrier organic anion transporter family, member 3A1												-3.459	-3.434		-3.13	-3.613	-2.303				-2.324			-2
UBE2C	ubiquitin-conjugating enzyme E2C							1.45	1.741	2.4		1.159					2.924			2.258		2.106
DDC	dopa decarboxylase (aromatic L-amino acid decarboxylase)										-2					-4.572	-3.389	-4.697					-2	-24			-2
DDX1	DEAD (Asp-Glu-Ala-Asp) box polypeptide 1								1.85							6.683	2.191	4.792	2				2
PKIB	protein kinase (cAMP-dependent, catalytic) inhibitor beta	-2.869	-3.975										-3.461	-4.795			-4.995					-2.989
CAMTA1	calmodulin binding transcription activator 1															-6.384	-3.105	-2.465				-2.169				-2	-2
ADRB2	adrenergic, beta-2-, receptor, surface								-2.07				-2.986	-3.395			-3.482	-2.151		-2.886
ASCL1	achaete-scute complex homolog 1 (Drosophila)	5.204							2.148							7.531	3.729	3.065	2
CDC42	cell division cycle 42 (GTP binding protein, 25kDa)							-1.38	-2.398			-1.271				-3.656	-3.95	-3.206
CDH6	cadherin 6, type 2, K-cadherin (fetal kidney)	-2.051	-4.414														-3.259			-3.648	-2.082	-2.344
CDKN3	cyclin-dependent kinase inhibitor 3								1.972			1.017				3.003	2.437			2.397							2
CNR1	cannabinoid receptor 1 (brain)												-3.329	-2.911		-2.998	-2.567					-2.281				-2
EPB41L3	erythrocyte membrane protein band 4.1-like 3		-3.122				-5.338		-3.123					-4.467			-3.645										-2
GABARAPL1	GABA(A) receptor-associated protein like 1		-2.204						-2.228							-6.781	-2.757	-2.813	-2
GMPS	guanine monphosphate synthetase								2.035		2					2.74	2.3	2.382							2
GNAI1	guanine nucleotide binding protein (G protein), alpha inhibiting activity polypeptide 1												-1.977	-2.127		-2.328	-2.525	-2.263								-2
HK2	hexokinase 2	2.569	2.737				2.054							2.45		3.166	5.144
HOXC6	homeobox C6	-2.289		-2.568									-2.696			-3.996	-2.449									-2
HOXC9	homeobox C9		-3.041		-2.939									-2.96			-2.592			-2.633		-2.326
INPP1	inositol polyphosphate-1-phosphatase					-1.623	-2.016				-2	-1.936				-2.152											-2
MAD2L1	MAD2 mitotic arrest deficient-like 1 (yeast)									2.43						2.789	3.039	2.115		2.794		2.358
NRP1	neuropilin 1	-1.992		-2.018			-2.745						-2.672	-2.021			-2.801
PAICS	phosphoribosylaminoimidazole carboxylase, phosphoribosylaminoimidazole succinocarboxamide synthetase		2.108		1.858											3.848	2.857	2.468									2
PHGDH	phosphoglycerate dehydrogenase	2.379											2.636	2.007		4.202	3.699		2
PRDM2	PR domain containing 2, with ZNF domain										-2		-1.884	-2.143		-3.477	-2.962										-2
PRKACB	protein kinase, cAMP-dependent, catalytic, beta	-2.535							-2.223							-2.187	-3.464	-2.418									-2
PRKCB	protein kinase C, beta												-2.063	-2.472		-2.987	-5.157	-2.113							-2
PRUNE2	prune homolog 2 (Drosophila)						-2.724		-2.624					-2.686		-5.006	-3.104	-3.323
REEP1	receptor accessory protein 1		-3.153		-2.819			-1.553	-2.312					-3.611			-3.211
RGS7	regulator of G-protein signaling 7													-2.39		-3.366	-2.259	-3.168		-2.048					-2
RND3	Rho family GTPase 3	-2.726	-2.687	-2.142	-2.111												-2.364			-2.419
SLC18A2	solute carrier family 18 (vesicular monoamine), member 2								-2.706				-3.174	-4.03		-6.383	-2.958	-3.591
TLN2	talin 2						-2.829						-2.525	-3.671		-3.254	-2.965	-2.193
TYMS	thymidylate synthetase								1.839							3.595	2.228			3.219		2.093					2
AKR1C1/AKR1C2	aldo-keto reductase family 1, member C2 (dihydrodiol dehydrogenase 2; bile acid binding protein; 3-alpha hydroxysteroid dehydrogenase, type III)										-2						-3.092	-3.017		-2.109		-2.293					-2
AMIGO2	adhesion molecule with Ig-like domain 2	-4.676	-4.866													-4.078				-3.117		-2.951
ATP2B4	ATPase, Ca++ transporting, plasma membrane 4		-2.473						-2.168							-2.638	-3.891	-2.058
ATXN1	ataxin 1						-2.952						-2.213	-2.447			-2.396	-2.027
CCBE1	collagen and calcium binding EGF domains 1												-3.525	-4.323			-5.61			-2.882		-2.792
CD9	CD9 molecule						-4.314						-2.175			-3.716	-3.4	-2.895
CGNL1	cingulin-like 1		-3.263		-2.92									-3.168			-4.757					-2.223
CNTN1	contactin 1								-2.084				-2.77	-3.196			-3.751	-2.111
DNM3	dynamin 3		-2.952		-2.768									-2.805		-2.98	-2.504
DOCK3	dedicator of cytokinesis 3		-2.09		-2.068						-2			-2.325			-2.706
DPYSL3	dihydropyrimidinase-like 3						-2.635									-2.168	-2.064							-23			-2
EPHA5	EPH receptor A5								-2.103	-3.84							-3.21			-2.538							-2
FEN1	flap structure-specific endonuclease 1	2.002							2.081			1.167				2.583	2.165
GFRA3	GDNF family receptor alpha 3										-2		-3.041	-3.547			-3.938									-2
MATN2	matrilin 2		-3.221		-2.999											-3.477	-3.903			-2.575
MTSS1	metastasis suppressor 1						-3.179									-2.324	-2.075	-2.043									-2
MYCNOS	v-myc myelocytomatosis viral related oncogene, neuroblastoma derived (avian) opposite strand		2.005											2.116		3.022	5.241	2.885
NEBL	--				-2.721		-2.842									-3.872	-2.704	-2.381
PTPRF	protein tyrosine phosphatase, receptor type, F															-2.436	-2.089	-2.141	-2								-2
PUS7	pseudouridylate synthase 7 homolog (S. cerevisiae)		2.219		2.034									1.861		2.711	3.543
RFTN1	raftlin, lipid raft linker 1						-2.79		-2.005				-2.335	-2.114			-2.096
RGS5	regulator of G-protein signaling 5												-5.392	-2.957		-8.867	-8.364	-5.002
RUNDC3B	RUN domain containing 3B		-2.197		-2.146								-2.082	-2.449			-2.357
SCN7A	sodium channel, voltage-gated, type VII, alpha		-3.502										-3.25	-3.93						-3.245		-2.272
SLC6A2	solute carrier family 6 (neurotransmitter transporter, noradrenalin), member 2												-3.133	-3.916		-3.043	-2.08							-540
TH	tyrosine hydroxylase								-2.01								-2.353	-4.601					-2	-11
TMEM107	transmembrane protein 107		-2.311		-2.009								-2.041	-2.966			-3.488
TRIM2	tripartite motif containing 2						-2.729						-1.853	-2.249		-2.34	-2.062
ZBTB20	zinc finger and BTB domain containing 20						-2.01						-2.333	-2.669		-2.458	-3.056
CENPF	centromere protein F, 350/400kDa (mitosin)															4.174	2.861	3.028		2.233		2.366
CNTNAP2	contactin associated protein-like 2															-6.075	-4.045	-3.323		-2.244				-133
DBH	dopamine beta-hydroxylase (dopamine beta-monooxygenase)															-3.437	-2.756	-4.787					-2	-15
TKT	transketolase															2.85	2.349	2.179	2				2
EPS15	epidermal growth factor receptor pathway substrate 15						-2.132									-2.895	-2.186	-2.036
TSHZ2	teashirt zinc finger homeobox 2				-1.802								-1.951	-2.548			-2.126
NXPH1	neurexophilin 1																-3.568			-2.415	-2.401	-2.581
ACTR3	ARP3 actin-related protein 3 homolog (yeast)			-1.682									-2.324	-1.791			-2.191
ADM	adrenomedullin	2.64	2.341														2.144			2.088
AKR1C2	--		-3.357		-3.116				-3.048					-3.174
ALK	anaplastic lymphoma receptor tyrosine kinase	2.071														3.394	2.249			2.212
AURKA	aurora kinase A		2.427						1.835							3.142	2.62
C1QTNF2	C1q and tumor necrosis factor related protein 2												-2.609	-2.475			-2.608			-2.112
C1S	complement component 1, s subcomponent	-3.008	-2.817					-2.182									-3.213
C5ORF41	chromosome 5 open reading frame 41	-1.642		-1.646									-2.079	-1.762
C8orf83	chromosome 8 open reading frame 83	-1.659		-1.532									-2.002	-1.536
CACNA2D3	calcium channel, voltage-dependent, alpha 2/delta subunit 3												-3.468			-6.196	-4.076							-133
CCL2	chemokine (C-C motif) ligand 2	-3.25										-1.25				-2.292	-2.408
CD44	CD44 molecule (Indian blood group)															-7.885	-5.339	-3.042									-2
CKS2	CDC28 protein kinase regulatory subunit 2								2.142							3.785	2.494	2.172
CROT	carnitine O-octanoyltransferase												-2.734	-3.171		-2.68	-2.869
DNER	delta/notch-like EGF repeat containing		-2.697											-4.059			-5.058					-2.107
DPP6	dipeptidyl-peptidase 6													-2.274		-2.26	-2.598	-2.522
DUSP4	dual specificity phosphatase 4													2.446		7.606	5.783								2
ENTPD3	ectonucleoside triphosphate diphosphohydrolase 3		-2.435		-2.654									-2.513			-2.148
EPB41L4A	erythrocyte membrane protein band 4.1 like 4A		-2.346										-2.569	-3.774			-5.705
EPB41L4B	erythrocyte membrane protein band 4.1 like 4B					-2.663	-2.697							-2.534			-2.12
EXO1	exonuclease 1		2.204													2.161	3.322					2.01
FBXO9	F-box protein 9												-2.111	-2.507		-2.082	-2.178
FLJ22536	hypothetical locus LOC401237												-2.279	-2.364			-2.02					-2.047
FSD1L	fibronectin type III and SPRY domain containing 1-like		-1.919										-2.189	-2.571			-2.233
GAP43	growth associated protein 43															-2.629	-3.241	-2.556					-2
GATA2	GATA binding protein 2							-2.079															-2	-4	-2
GCHFR	GTP cyclohydrolase I feedback regulator	1.744											2.033	1.782		2.113
GRB10	growth factor receptor-bound protein 10		-2.242		-2.024									-2.055			-2.537
HIVEP2	human immunodeficiency virus type I enhancer binding protein 2							-1.292	-2.02							-2.482											-2
HOXD10	homeobox D10	3.409											4.042			2.038	6.161
HRK	harakiri, BCL2 interacting protein (contains only BH3 domain)												-2.074	-1.799											-2	-2
IGKC	immunoglobulin kappa constant							3.689	4.553					4.194	2
IRX5	iroquois homeobox 5	1.859		1.697									2.268			2.074
JPH1	junctophilin 1		2.504		2.261									2.277			4.521
KIAA0101	KIAA0101								1.717							3.175	2.325	2.169
KIAA1107	KIAA1107		-2.343						-2.083								-3.147	-2.433
KIF14	kinesin family member 14							1.39	1.451							2.01	2.002
MAP7	microtubule-associated protein 7		-2.296											-2.656			-2.487										-2
NAV3	neuron navigator 3								-2.147							-4.133	-4.922			-2.755
OPTN	optineurin						-2.595									-2.462	-2.741	-2.425
OXR1	oxidation resistance 1	-2.662	-2.26	-1.989													-2.072
PAX5	paired box 5		2.249				2.552							2.776			2.113
PDLIM5	PDZ and LIM domain 5		-2.866													-3.375	-3.553	-2.333
PLXNA4	plexin A4		-2.598		-3.132									-3.589			-3.986
PRPH	peripherin															-2.582	-3.387	-2.519					-2
RGS9	regulator of G-protein signaling 9		-1.906											-2.215			-2.487					-2.09
RORA	RAR-related orphan receptor A												-2.189	-2.048		-2.593	-2.592
SEPP1	selenoprotein P, plasma, 1	-2.902	-2.349														-3.193			-2.489
SFRP1	secreted frizzled-related protein 1						-4.288		-2.507				-2.376	-3.18
SGCD	sarcoglycan, delta (35kDa dystrophin-associated glycoprotein)		-2.1		-1.995									-2.351			-2.423
SH3GL3	SH3-domain GRB2-like 3								1.891							2.372	2.3	2.655
SOX6	SRY (sex determining region Y)-box 6		-3.82											-4.817			-4.879			-2.393
SPOCK2	sparc/osteonectin, cwcv and kazal-like domains proteoglycan (testican) 2								-1.911							-2.776	-2.65	-2.568
SRR	serine racemase		-1.914										-2.074	-2.378			-2.219
SV2B	synaptic vesicle glycoprotein 2B								-2.899							-4.314	-2.773	-3.597
TFAP2B	transcription factor AP-2 beta (activating enhancer binding protein 2 beta)								-2.066								-2.765	-2.197						-13
THSD7A	thrombospondin, type I, domain containing 7A				-2.554		-2.815		-2.099					-2.156
TRIL	TLR4 interactor with leucine-rich repeats												-2.403	-3.543			-3	-2.229
TWIST1	twist homolog 1 (Drosophila)								2.379							6.511		3.841		4.418
ULK2	unc-51-like kinase 2 (C. elegans)						-2.58						-1.901	-2.27													-2
WNT4	wingless-type MMTV integration site family, member 4			-1.99	-2.209									-1.849		-2.23
ZBTB46	--		-1.966										-2.086	-2.618			-3.409
ZFPM2	zinc finger protein, multitype 2						-5.178						-3.173	-3.5			-4.2
CDCA5	cell division cycle associated 5																2.146			2.305		2.17					2
CENPA	centromere protein A															2.207	3.167			2.433		2.311
CHRNA3	cholinergic receptor, nicotinic, alpha 3															-2.284	-2.109	-2.389					-2
CLSTN1	calsyntenin 1										-2					-2.012							-2				-2
E2F3	E2F transcription factor 3															2.025	2.335	2.247		2.023
FBL	fibrillarin															2.956	2.291	2.531	2
GAL	galanin prepropeptide															4.724	4.395	2.56		2.544
GNB1	guanine nucleotide binding protein (G protein), beta polypeptide 1																-2.253						-2	-10			-2
MTHFD2	methylenetetrahydrofolate dehydrogenase (NADP+ dependent) 2, methenyltetrahydrofolate cyclohydrolase															3.224	2.519	2.582	2
PBK	PDZ binding kinase															3.115	2.307			2.534		2.015
PTPRH	protein tyrosine phosphatase, receptor type, H										-2					-3.05	-2.527										-2
TNFRSF10B	tumor necrosis factor receptor superfamily, member 10b															3.57	3.125	2.271							2
FOXP1	forkhead box P1												-2.073	-2.293			-2.028
RBMS3	RNA binding motif, single stranded interacting protein 3		-2.194		-1.801									-2.87
EIF2S1	eukaryotic translation initiation factor 2, subunit 1 alpha, 35kDa										2					2.308			2
ABCC4	ATP-binding cassette, sub-family C (CFTR/MRP), member 4				2.035									2.075			3.185
ADH1B	alcohol dehydrogenase 1B (class I), beta polypeptide	-3.474											-5.489				-2.731
AKAP7	A kinase (PRKA) anchor protein 7			-3.905	-4.014												-3.045
AKR1C1	aldo-keto reductase family 1, member C2 (dihydrodiol dehydrogenase 2; bile acid binding protein; 3-alpha hydroxysteroid dehydrogenase, type III)		-3.032		-2.82									-3.077
ANKFN1	ankyrin-repeat and fibronectin type III domain containing 1												-3.112	-3.371						-4.005
ANKRD6	ankyrin repeat domain 6	-2.303	-2.243														-2.026
ANO6	anoctamin 6	-1.625											-2.39	-1.863
ARHGEF7	Rho guanine nucleotide exchange factor (GEF) 7													-2.022									-2				-2
ATP6V1G2	ATPase, H+ transporting, lysosomal 13kDa, V1 subunit G2						-2.919									-2.583	-2.789
AUH	AU RNA binding protein/enoyl-CoA hydratase						-2.213								-2	-2.169
BAZ2B	bromodomain adjacent to zinc finger domain, 2B						-3.273						-2.196	-1.931
BCL6	B-cell CLL/lymphoma 6	-2.38															-2.325			-2.143
BOK	BCL2-related ovarian killer						-2.12							-2.288			-2.113
C3	complement component 3	-4.138	-2.995														-3.578
CADM1	cell adhesion molecule 1						-2.735							-2.657													-2
CAMTA1 (includes EG:23261)	calmodulin binding transcription activator 1							-1.444	-2.759					-2.43
CAPS2	calcyphosine 2		-2.231										-2.237	-2.654
CBLN1	cerebellin 1 precursor	2.103		1.797									2.093
CCL19	chemokine (C-C motif) ligand 19	-5.75															-7.762	-2.744
CDC45	cell division cycle 45 homolog (S. cerevisiae)															2.199	2.501			2.061
CDT1	chromatin licensing and DNA replication factor 1	2.422														2.58	2.718
CHRNA7	cholinergic receptor, nicotinic, alpha 7							-1.895	-2.216					-2.212
CITED2	Cbp/p300-interacting transactivator, with Glu/Asp-rich carboxy-terminal domain, 2	-2.132					-2.764		-2.282
CLU	clusterin								-1.627								-2.629	-3.115
COL15A1	collagen, type XV, alpha 1						-5.086										-2.846			-2.152
CORO2A	coronin, actin binding protein, 2A												-2.399	-2.516			-2.38
CPNE2	copine II												-2.394	-2.344			-2.296
DKFZp686O24166	hypothetical protein DKFZp686O24166	2.137											2.305				3.372
DPYD	dihydropyrimidine dehydrogenase	-2.329	-2.094														-2.36
DSEL	dermatan sulfate epimerase-like												-2.579	-2.989			-4.092
DST	--						-2.739		-2.161							-2.812
EFS	embryonal Fyn-associated substrate												2.65	2.467			2.574
EGR1	early growth response 1		-2.455														-2.433			-3.002
FAM126B	family with sequence similarity 126, member B												-1.94	-2.062			-2.042
FAM134B	family with sequence similarity 134, member B													-2.278		-2.521	-2.159
FAM69A	family with sequence similarity 69, member A												-2.88	-3.117			-2.982
FRZB	frizzled-related protein						-2.35									-2.557	-2.037
GABBR1	gamma-aminobutyric acid (GABA) B receptor, 1						-2.908										-3.046	-2.185
GALNT14	UDP-N-acetyl-alpha-D-galactosamine:polypeptide N-acetylgalactosaminyltransferase 14 (GalNAc-T14)												2.146	2.132			2.504
GMDS	GDP-mannose 4,6-dehydratase												2.087			2.673	2.05
GNAS	GNAS (guanine nucleotide binding protein, alpha stimulating) complex locus						-2.502									-3.638	-2.283
GPNMB	glycoprotein (transmembrane) nmb							-1.829										-2.247		-2.332
HECW2	HECT, C2 and WW domain containing E3 ubiquitin protein ligase 2				-1.875								-1.773	-2.24
HIST1H1C	histone cluster 1, H1c									2.18										2.047		2.107
HLA-DQB1	--	-3.094															-2.329	-2.028
HLA-DRA	major histocompatibility complex, class II, DR alpha	-3.847															-4.009	-2.492
HLA-DRB1	major histocompatibility complex, class II, DR beta 1	-2.614															-2.098	-3.05
HMGB3	high-mobility group box 3	2.034														2.107	2.834
ICA1L	islet cell autoantigen 1,69kDa-like												-2.009	-2.131			-2.29
IGHM	immunoglobulin heavy constant mu							4.144	5.543					3.165
IL7	interleukin 7							-2.313	-2.151																-2
INPP4B	inositol polyphosphate-4-phosphatase, type II, 105kDa			-2.228	-2.275									-2.011
JAG1	jagged 1						-2.958									-2.073	-2.252
KATNAL1	katanin p60 subunit A-like 1												-2.061	-2.054			-2.09
KCNK10	potassium channel, subfamily K, member 10				-1.801								-1.809	-2.51
KCNQ2	potassium voltage-gated channel, KQT-like subfamily, member 2		2.422		1.98												2.226
KIAA1712	KIAA1712		2.294		2.056												2.674
KIF15	kinesin family member 15															3.215	2.794			2.095
LEPROT	leptin receptor overlapping transcript						-2.146									-2.081	-2.171
LOC134466	zinc finger protein 300 pseudogene 1												-3.181	-2.536			-2.567
LRBA	LPS-responsive vesicle trafficking, beach and anchor containing		1.995		1.906												2.357
LRRN3	leucine rich repeat neuronal 3													-2.402		-2.296	-2.044
MAPRE2	microtubule-associated protein, RP/EB family, member 2					-1.73	-2.347									-2.205
MCM2	minichromosome maintenance complex component 2								1.866							4	2.207
MET	met proto-oncogene (hepatocyte growth factor receptor)		2.324		2.625									2.597
MST4	serine/threonine protein kinase MST4		1.929		2.268									1.838
MYBL2	v-myb myeloblastosis viral oncogene homolog (avian)-like 2	2.123							1.558							2.151
MYC	v-myc myelocytomatosis viral oncogene homolog (avian)	-2.727														-2.228	-2.862
NMU	neuromedin U	2.575											2.733			2.983
NTRK3	neurotrophic tyrosine kinase, receptor, type 3		-3.739		-2.363												-2.006
NUF2	NUF2, NDC80 kinetochore complex component, homolog (S. cerevisiae)																2.328			2.45		2.092
OGFOD1	2-oxoglutarate and iron-dependent oxygenase domain containing 1												-2.028	-2.145			-2.387
PAM	peptidylglycine alpha-amidating monooxygenase						-2.631	-1.527	-1.517
PCDH7	protocadherin 7		-2.727											-3.101			-4.325
PCDH18	protocadherin 18		-2.083	-2.043	-2.639
PCMTD1	protein-L-isoaspartate (D-aspartate) O-methyltransferase domain containing 1	-2.103		-1.908									-2.013
PCSK1	proprotein convertase subtilisin/kexin type 1								-2.187							-2.074	-2.61
PKIA	protein kinase (cAMP-dependent, catalytic) inhibitor alpha						-2.612					-1.218												-21
PLAGL1	pleiomorphic adenoma gene-like 1						-2.196										-2.084										-2
PLAT	plasminogen activator, tissue		-3.542																	-2.187							-2
PLCL1	phospholipase C-like 1		-2.264											-2.847			-2.203
PRAME (includes EG:23532)	preferentially expressed antigen in melanoma					7.247	4.501							5.549
PTCHD1	patched domain containing 1												-2.435	-2.899			-2.512
PTPRD	--		-2.827				-3.09										-2.928
RBBP4	retinoblastoma binding protein 4						-2.969							-2.118			-2.505
RBP5	retinol binding protein 5, cellular	-2.364	-2.281														-2.023
RFC4	replication factor C (activator 1) 4, 37kDa								1.834			2.112				2.634
RIN2	Ras and Rab interactor 2	-2.029	-2.121														-2.351
RNF11	ring finger protein 11						-3.23										-2.24	-2.079
RSPRY1	ring finger and SPRY domain containing 1									-1.87			-2.401	-1.924
SAMD9	sterile alpha motif domain containing 9	-2.495		-2.92	-1.813
SCN9A	sodium channel, voltage-gated, type IX, alpha subunit												-2.292	-2.539			-2.273
SEZ6L	seizure related 6 homolog (mouse)-like												-2.36	-2.139			-2.086
SGSM1	small G protein signaling modulator 1		-2.004											-2.196			-2.478
SIX3	SIX homeobox 3												4.234			4.112		2.264
SKAP2	src kinase associated phosphoprotein 2		1.96		1.916									2.117
SLIT3	slit homolog 3 (Drosophila)	2.029												1.864		2.017
SMEK2	SMEK homolog 2, suppressor of mek1 (Dictyostelium)												-2.337	-2.297			-2.06
SPARC	secreted protein, acidic, cysteine-rich (osteonectin)		-2.847				-2.399										-3.209
ST3GAL1	ST3 beta-galactoside alpha-2,3-sialyltransferase 1	-2.171		-1.879									-2.162
ST8SIA2	ST8 alpha-N-acetyl-neuraminide alpha-2,8-sialyltransferase 2				-2.703									-3.925												-2
STX12	syntaxin 12						-2.115									-3.117		-2.009
TEK	TEK tyrosine kinase, endothelial						-2.122					-1.313					-2.032
THAP2	THAP domain containing, apoptosis associated protein 2												-2.513	-2.955			-2.034
TMCC1	transmembrane and coiled-coil domain family 1		-1.757										-1.631	-2.351
TMEFF2	transmembrane protein with EGF-like and two follistatin-like domains 2												-2.272	-3.463			-3.399
TMEM132C	transmembrane protein 132C												-2.946	-2.411			-2.017
TPX2	TPX2, microtubule-associated, homolog (Xenopus laevis)								1.599							3.036	2.147
TRIM36	tripartite motif containing 36													-2.949		-2.025	-3.389
TULP4	tubby like protein 4												-2.125	-2.24			-2.278
UNC5C	unc-5 homolog C (C. elegans)												-2.117	-2.038			-2.181
VCAN	versican							2.028	2.738									2.444
VPS13D	vacuolar protein sorting 13 homolog D (S. cerevisiae)												-1.846	-2.267			-2.471
WDR33	WD repeat domain 33												-2.249	-2.246												-2
ABLIM3	actin binding LIM protein family, member 3															-2.536	-2.763	-2.877
ALDOC	aldolase C, fructose-bisphosphate										-2					-2.241	-2.055
ATIC	5-aminoimidazole-4-carboxamide ribonucleotide formyltransferase/IMP cyclohydrolase															2.546	2.327	2.037
BIRC5	baculoviral IAP repeat containing 5															3.641	2.611										2
CBS	cystathionine-beta-synthase															2.216	2.278	2.474
CCNB1	--															5.547	2.901	2.008
CCNB2	cyclin B2															3.33	2.685					2.025
CDK1	cyclin-dependent kinase 1															3.046	2.422			2.351
CENPN	centromere protein N															2.132	2.851			2.433
CHAF1A	chromatin assembly factor 1, subunit A (p150)															2.338	2.1	2.013
CRABP1	cellular retinoic acid binding protein 1																3.186	2.266							2
CYB561	cytochrome b-561															-5.356	-4.78						-2
DDX10	DEAD (Asp-Glu-Ala-Asp) box polypeptide 10															2.092	2.31	2.009
DLGAP5	discs, large (Drosophila) homolog-associated protein 5															3.572	3.177			2.113
DSCC1	defective in sister chromatid cohesion 1 homolog (S. cerevisiae)															2.001	2.062			2.214
EBF1	early B-cell factor 1																-3.553			-2.085		-2.309
ECEL1	endothelin converting enzyme-like 1																-3.385			-3.158							-2
FAM190B	family with sequence similarity 190, member B										-2					-2.05		-2.076
GCH1	GTP cyclohydrolase 1															-7.175	-2.396	-3.849
GPR125	G protein-coupled receptor 125															3.336	2.55	2.322
H2AFX	H2A histone family, member X															2.83	2.095	2.028
IMPDH2	IMP (inosine 5'-monophosphate) dehydrogenase 2															2.278	2.033	2.3
ITGA8	integrin, alpha 8															-2.465	-4.203			-2.783
KRT19	--															-8.692	-10.775	-5.166
LMO3	LIM domain only 3 (rhombotin-like 2)															4.521	2.611			2.01
LPPR4	lipid phosphate phosphatase-related protein type 4															-2.157	-2.541	-2.476
MELK	maternal embryonic leucine zipper kinase															2.64	2.102			2.385
MLF1IP	MLF1 interacting protein															4.338	3.126			2.439
NHLH2	nescient helix loop helix 2															2.754									2		2
NME1	non-metastatic cells 1, protein (NM23A) expressed in											1.287						2.023									2
PCOLCE	procollagen C-endopeptidase enhancer															2.735	2.628						2
PTPRN2	protein tyrosine phosphatase, receptor type, N polypeptide 2															-2.796		-2.205									-2
RIMS3	regulating synaptic membrane exocytosis 3															-2.697	-2.559	-2.358
SAP30	Sin3A-associated protein, 30kDa															2.162	2.361			2.013
SCN2A	sodium channel, voltage-gated, type II, alpha subunit															-2.015	-2.346									-2
SYNM	synemin, intermediate filament protein															-2.469	-2.386	-2.019
TIMP3	TIMP metallopeptidase inhibitor 3											-1.101				-2.614	-2.346
TMEM97	transmembrane protein 97															3.635	3.025	2.45
TNFAIP3	tumor necrosis factor, alpha-induced protein 3											-1.291				-2.349	-2.861
TRAP1	TNF receptor-associated protein 1															2.492	2.26	2.304
WSB1	WD repeat and SOCS box containing 1									-2.3							-2.887										-2
ELAVL4	ELAV (embryonic lethal, abnormal vision, Drosophila)-like 4 (Hu antigen D)													-2.046													-2
FYN	FYN oncogene related to SRC, FGR, YES						-3.33																				-2
HMGB2	high-mobility group box 2								1.745											2.527
SCN3B	sodium channel, voltage-gated, type III, beta													-2.273												-2
TP53	tumor protein p53																2.592						2
APEX1	APEX nuclease (multifunctional DNA repair enzyme) 1															2.047			2
TRIM28	tripartite motif containing 28															2.046							2
A2BP1	RNA binding protein, fox-1 homolog (C. elegans) 1												-4.438	-4.749
AAK1	AP2 associated kinase 1						-1.858										-2.179
ABCA5	ATP-binding cassette, sub-family A (ABC1), member 5		-2.361														-2.232
ADARB1	adenosine deaminase, RNA-specific, B1						2.73										-2.15
AGFG1 (includes EG:3267)	ArfGAP with FG repeats 1												-2.191	-1.96
AGPS	alkylglycerone phosphate synthase												-2.058	-2.219
AGTPBP1	ATP/GTP binding protein 1												-2.059	-1.905
ANK3	ankyrin 3, node of Ranvier (ankyrin G)								-2.161							-2.769
ANKRD12	ankyrin repeat domain 12												-2.072	-1.666
ANO4	anoctamin 4		-1.843		-2.006
APBA1	amyloid beta (A4) precursor protein-binding, family A, member 1													-2.086			-2.288
APBA2	amyloid beta (A4) precursor protein-binding, family A, member 2													-2.48												-2
APOLD1	apolipoprotein L domain containing 1						-2.504									-2.15
ARAP2	ArfGAP with RhoGAP domain, ankyrin repeat and PH domain 2												-2.029	-1.944
ARGLU1	arginine and glutamate rich 1												-2.267	-1.988
ARHGAP26	Rho GTPase activating protein 26	-1.924	-2.026
ASGR1	asialoglycoprotein receptor 1												-1.729	-2.024
ASPM	asp (abnormal spindle) homolog, microcephaly associated (Drosophila)															2.965	2.588
ASPN	asporin												-3.393				-2.753
ATP1B1	ATPase, Na+/K+ transporting, beta 1 polypeptide															-2.66	-2.069
ATP5E	ATP synthase, H+ transporting, mitochondrial F1 complex, epsilon subunit												-2.327	-2.099
B2M	beta-2-microglobulin	-2.07		-1.701
B4GALT1	UDP-Gal:betaGlcNAc beta 1,4- galactosyltransferase, polypeptide 1						2.237										-2.436
BARD1	BRCA1 associated RING domain 1											1.091				2.006
BAZ1A	bromodomain adjacent to zinc finger domain, 1A		2.067														2.584
BCL2	B-cell CLL/lymphoma 2						2.777							-2.145
BDH2	3-hydroxybutyrate dehydrogenase, type 2			-1.931									-2.24
BIRC3	baculoviral IAP repeat containing 3	-2.127										-1.489
BMPR1B	bone morphogenetic protein receptor, type IB													-3.203			-3.805
BPTF	fetal Alzheimer antigen												-1.823	-2.001
C7	complement component 7	-3.655															-3.941
C11ORF41	chromosome 11 open reading frame 41												-2.156	-2.36
C18ORF54	chromosome 18 open reading frame 54												-2.061	-2.353
C1R	complement component 1, r subcomponent							2.21									-2.168
C2orf67	chromosome 2 open reading frame 67												-1.895	-2.009
CAB39L	calcium binding protein 39-like	-2.358	-2.282
CAMK4	calcium/calmodulin-dependent protein kinase IV												-2.657	-3.044
CAV1	caveolin 1, caveolae protein, 22kDa						-3.022										-2.117
CBFB	core-binding factor, beta subunit						-2.966																	-9
CCDC68	coiled-coil domain containing 68												-2.555				-2.007
CCL4	chemokine (C-C motif) ligand 4	-2.016		-1.988
CD302	CD302 molecule	-2.808															-2.504
CDKN2A	cyclin-dependent kinase inhibitor 2A (melanoma, p16, inhibits CDK4)												2.006	1.899
CHD2	chromodomain helicase DNA binding protein 2												-1.901	-2.145
CLASP1	cytoplasmic linker associated protein 1						-2.474																	-12
COL21A1	collagen, type XXI, alpha 1					-1.967	-2.105
COL4A1	collagen, type IV, alpha 1						-2.562										-2.164
CTAG1B	--					2.299								2.751
CTSH	cathepsin H	-2.118																-2.071
CUL3	cullin 3												-2.873	-2.463
CYBRD1	cytochrome b reductase 1	-2.602															-2.337
DCLK3	doublecortin-like kinase 3													-2.773			-2.021
DENND1B	DENN/MADD domain containing 1B													-2.022			-2.061
DERA	deoxyribose-phosphate aldolase (putative)												-2.175	-1.865
DLG1	discs, large homolog 1 (Drosophila)						-3.031									-2.35
DNASE1L3	deoxyribonuclease I-like 3	-2.513															-2.944
DOK6	docking protein 6		-2.451		-2.721
DUSP6	dual specificity phosphatase 6					-2.467	-2.591
EFHA2	EF-hand domain family, member A2		-2.107											-2.131
EIF1	eukaryotic translation initiation factor 1												-1.759	-2.192
ELOVL2	elongation of very long chain fatty acids (FEN1/Elo2, SUR4/Elo3, yeast)-like 2													-2.081			-2.295
EPAS1	endothelial PAS domain protein 1												-2.265	-2.159
ESPL1	extra spindle pole bodies homolog 1 (S. cerevisiae)	2.016														2.196
EYA4	eyes absent homolog 4 (Drosophila)												-2.531	-4.674
FAM83D	family with sequence similarity 83, member D		2.469														3.24
FEZ1	fasciculation and elongation protein zeta 1 (zygin I)												2.593			3.474
FGD6	FYVE, RhoGEF and PH domain containing 6													-2.086			-2.015
FGL2	fibrinogen-like 2	-2.674															-2.28
FLJ13197	hypothetical FLJ13197												-2.653	-2.579
GATS	GATS, stromal antigen 3 opposite strand												-1.954	-2.24
GLS	glutaminase						-2.694									-2.249
GPR34	G protein-coupled receptor 34	-2.961															-2.036
GREM1	gremlin 1												-4.379	-3.26
GRHL1	grainyhead-like 1 (Drosophila)												-2.083	-2.107
HBA1	hemoglobin, alpha 1		3.91						2.217
HBD	hemoglobin, delta		3.37														3.145
HLA-DPA1	major histocompatibility complex, class II, DP alpha 1	-2.835																-2.08
HLA-DPB1	major histocompatibility complex, class II, DP beta 1	-2.402																-2.149
HLA-DQA1	major histocompatibility complex, class II, DQ alpha 1	-4.037															-2.669
HNRNPL	heterogeneous nuclear ribonucleoprotein L	2.042	1.936
HNRNPR	heterogeneous nuclear ribonucleoprotein R												-2.012	-1.976
HOXC4	homeobox C4												-2.315			-3.644
HS3ST5	heparan sulfate (glucosamine) 3-O-sulfotransferase 5		-2.248														-2.221
HSPA6	heat shock 70kDa protein 6 (HSP70B')													3.1			6.405
IDH2	isocitrate dehydrogenase 2 (NADP+), mitochondrial															2.885								6
IGFBP7	insulin-like growth factor binding protein 7		-2.836														-3
IGH@	immunoglobulin heavy locus							1.923	2.222
IGL@	immunoglobulin lambda locus													2.247	2
IL6ST	interleukin 6 signal transducer (gp130, oncostatin M receptor)	-2.158															-2.173
JAKMIP2	janus kinase and microtubule interacting protein 2												-1.866	-2.361
KCNG1	potassium voltage-gated channel, subfamily G, member 1												-2.716	-2.927
KCNK3	potassium channel, subfamily K, member 3				-2.313									-2.4
KCTD1	potassium channel tetramerisation domain containing 1												-1.617	-2.09
KIAA0408	KIAA0408													-2.641										-15
KIAA1486	KIAA1486												-2.494	-2.388
KIF1B	kinesin family member 1B						-2.818										-2.261
KLF6	Kruppel-like factor 6					-2.031	-2.071
KLF11	Kruppel-like factor 11						-2.309										-2.037
KLHL24	kelch-like 24 (Drosophila)												-2.04	-1.911
LCOR	ligand dependent nuclear receptor corepressor												-2.354	-2.379
LHFP	lipoma HMGIC fusion partner						-2.553										-2.305
LIFR	leukemia inhibitory factor receptor alpha												-2.38	-2.794
LMBRD1	LMBR1 domain containing 1						-2.634									-2.17
LMNB1	lamin B1							-1.417	1.476
LONRF2	LON peptidase N-terminal domain and ring finger 2													-2.478			-2.437
LPPR5	lipid phosphate phosphatase-related protein type 5		2.132														2.053
LRRC2	leucine rich repeat containing 2												-2.319	-2.123
LUM	lumican	-4.201	-4.354
MACF1	--						-2.712									-2.209
MALAT1	metastasis associated lung adenocarcinoma transcript 1 (non-protein coding)													2.579			-2.247
MAOA	monoamine oxidase A															-2.852								-12
MAP3K5 (includes EG:4217)	mitogen-activated protein kinase kinase kinase 5					-1.659	-2.225
MARCKSL1	MARCKS-like 1						-2.688																	-5
MBNL2	muscleblind-like 2 (Drosophila)						-2.964									-2.232
MC4R	melanocortin 4 receptor													-2.836			-2.981
MIOS	missing oocyte, meiosis regulator, homolog (Drosophila)												-1.951	-2.06
MKI67	antigen identified by monoclonal antibody Ki-67							-1.416	1.457
NAA38	N(alpha)-acetyltransferase 38, NatC auxiliary subunit												-2.008	-1.948
NLRP3	NLR family, pyrin domain containing 3												-2.059	-2.16
NNMT	nicotinamide N-methyltransferase							2.07									-2.077
NR3C1	nuclear receptor subfamily 3, group C, member 1 (glucocorticoid receptor)						-2.34										-3.089
NRG1	neuregulin 1						2.329										-2.004
OLA1	Obg-like ATPase 1												-2.151	-2.005
OLFML2A	olfactomedin-like 2A						-2.694													-2.421
PAFAH1B1	platelet-activating factor acetylhydrolase 1b, regulatory subunit 1 (45kDa)						-2.084										-3.015
PARP4	poly (ADP-ribose) polymerase family, member 4					-1.961	-2.066
PDCD4	programmed cell death 4 (neoplastic transformation inhibitor)												-2.142	-1.965
PDGFD	platelet derived growth factor D	-3.062	-3.259
PDK4	pyruvate dehydrogenase kinase, isozyme 4												-3.245				-2.16
PEG10	paternally expressed 10						-3.847										-2.472
PHACTR2	phosphatase and actin regulator 2		-2.985														-2.031
PIK3C3	phosphoinositide-3-kinase, class 3												-1.843	-2.065
PJA2	praja ring finger 2						-3.329										-2.085
PLCD4	phospholipase C, delta 4													-2.363			-2.508
PLEKHA8	pleckstrin homology domain containing, family A (phosphoinositide binding specific) member 8												-2.069	-1.775
PLEKHF2 (includes EG:79666)	pleckstrin homology domain containing, family F (with FYVE domain) member 2	-2.004											-1.8
PLK2	polo-like kinase 2					-1.897	-2.058
POLD1	polymerase (DNA directed), delta 1, catalytic subunit 125kDa															2.297	2.07
PPP2CB	protein phosphatase 2, catalytic subunit, beta isozyme						2.474					-1.361
PPP3CB	protein phosphatase 3, catalytic subunit, beta isozyme					-1.682	-2.1
PRICKLE1	prickle homolog 1 (Drosophila)		-2.292		-2.082
PRICKLE2	prickle homolog 2 (Drosophila)		-2.369														-2.398
PRMT1	protein arginine methyltransferase 1						-2.476									2.242
PROX1	prospero homeobox 1													-2.502			-2.018
PTGER4	prostaglandin E receptor 4 (subtype EP4)	-2.578															-2.181
PTGIS	prostaglandin I2 (prostacyclin) synthase							1.686	2.268
PTPRK	protein tyrosine phosphatase, receptor type, K						-2.512									-2.356
PVRL3	poliovirus receptor-related 3												-2.196	-2.517
RAB3B	RAB3B, member RAS oncogene family													-2.882			-5.418
RBP1	retinol binding protein 1, cellular												-1.959	-2.015
REEP6	receptor accessory protein 6													-2.024			-2.245
RGMB	RGM domain family, member B	-2.621															-3.173
RPP30	ribonuclease P/MRP 30kDa subunit												-1.997	-2.027
RUNX1T1	runt-related transcription factor 1; translocated to, 1 (cyclin D-related)													-2.461			-2.663
SAC3D1	SAC3 domain containing 1	2.015														2.218
SAMD4A	sterile alpha motif domain containing 4A						-2.238									-2.174
SCML4	sex comb on midleg-like 4 (Drosophila)												-3.036	-2.974
SCRG1	stimulator of chondrogenesis 1					-2.15	-2.626
SDC2	syndecan 2													-2.189			-2.228
SERPINA5	serpin peptidase inhibitor, clade A (alpha-1 antiproteinase, antitrypsin), member 5												-2.257				-2.34
SERPINB6	serpin peptidase inhibitor, clade B (ovalbumin), member 6						-2.021										-2.468
SERPING1	serpin peptidase inhibitor, clade G (C1 inhibitor), member 1							2.114	1.739
SESTD1	SEC14 and spectrin domains 1												-2.506	-3.022
SET	SET nuclear oncogene						-2.453										2.121
SLC16A1	solute carrier family 16, member 1 (monocarboxylic acid transporter 1)		2.19														2.989
SLC23A2	solute carrier family 23 (nucleobase transporters), member 2						-2.463			-1.63
SLC31A1	solute carrier family 31 (copper transporters), member 1												-1.844	-2.255
SLC40A1	solute carrier family 40 (iron-regulated transporter), member 1	-2.153															-2.167
SMPDL3A	sphingomyelin phosphodiesterase, acid-like 3A	-2.067		-1.822
SMYD2	SET and MYND domain containing 2												-2.156	-2.455
SNCA	synuclein, alpha (non A4 component of amyloid precursor)															-2.623	-2.034
SORBS1	sorbin and SH3 domain containing 1						2.041							-2.282
SOX4	SRY (sex determining region Y)-box 4													-2.223												-2
SPARCL1	SPARC-like 1 (hevin)							2.069									-3.524
SPC24	SPC24, NDC80 kinetochore complex component, homolog (S. cerevisiae)	2.157															2.142
SPC25	SPC25, NDC80 kinetochore complex component, homolog (S. cerevisiae)																2.311			2.128
SPTBN1	spectrin, beta, non-erythrocytic 1		-2.138				-2.883
SRCIN1	SRC kinase signaling inhibitor 1													-2.145			-2.215
SREK1IP1	SREK1-interacting protein 1												-2.122	-2.267
ST13	suppression of tumorigenicity 13 (colon carcinoma) (Hsp70 interacting protein)						-2.106																	-5
STK19	serine/threonine kinase 19					-1.637	-2.02
SYT17	synaptotagmin XVII		-2.299														-2.283
TF	transferrin												-1.981	-2.138
TGM2	transglutaminase 2 (C polypeptide, protein-glutamine-gamma-glutamyltransferase)							2.134	1.597
TIA1	TIA1 cytotoxic granule-associated RNA binding protein						-2.838																	-16
TMCC3	transmembrane and coiled-coil domain family 3		-2.212														-2.53
TMOD2	tropomodulin 2 (neuronal)													-2.305												-2
TNFSF13B	tumor necrosis factor (ligand) superfamily, member 13b	-2.736		-2.431
TNS1	tensin 1		-2.334														-2.233
TRIM9	tripartite motif containing 9												2.054	2.065
TRIM13	tripartite motif containing 13				-2.162									-2.284
TRIM55	tripartite motif containing 55												-2.402	-2.193
TTLL7	tubulin tyrosine ligase-like family, member 7													-2.256			-2.963
TUSC3	tumor suppressor candidate 3	-2.002											-2.217
UBE2E3	ubiquitin-conjugating enzyme E2E 3 (UBC4/5 homolog, yeast)						-2.355																	-13
ULBP2	UL16 binding protein 2		-2.571		-3.393
VAPA	VAMP (vesicle-associated membrane protein)-associated protein A, 33kDa												-3.032	-2.88
VCAM1	vascular cell adhesion molecule 1	-3.082															-2.998
VSTM2L	V-set and transmembrane domain containing 2 like													-2.308			-2.423
WSCD1	WSC domain containing 1												-2.256	-2.37
YPEL1	yippee-like 1 (Drosophila)						-1.994							-2.127
ZBTB16	zinc finger and BTB domain containing 16														-2		-2.171
ZDHHC21	zinc finger, DHHC-type containing 21												-2.133	-1.997
ZEB2	zinc finger E-box binding homeobox 2				-2.616									-2.418
ZFHX4	zinc finger homeobox 4						-2.929										-2.754
ZNF304	zinc finger protein 304												-2.082	-1.649
ZNF365	zinc finger protein 365								-2.113								-2.088
ACP1	acid phosphatase 1, soluble															2.174								4
AHI1	Abelson helper integration site 1															-2.616	-2.295
ANXA2	annexin A2															-2.121	-2.94
APOE	apolipoprotein E											-1.413					-2.086
ARSF	arylsulfatase F														-2										-2
ASS1	argininosuccinate synthase 1															2.365	2.683
AURKB	aurora kinase B															2.451	2.118
BTBD3	BTB (POZ) domain containing 3																-2.381									-2
BUB1B	budding uninhibited by benzimidazoles 1 homolog beta (yeast)															3.106	2.771
BZW2	basic leucine zipper and W2 domains 2															2.48	2.509
CAD	carbamoyl-phosphate synthetase 2, aspartate transcarbamylase, and dihydroorotase											1.205				2.231
CCNB1IP1	cyclin B1 interacting protein 1, E3 ubiquitin protein ligase															3.281	3.029
CDC20	cell division cycle 20 homolog (S. cerevisiae)															3.392	2.097
CHEK1	CHK1 checkpoint homolog (S. pombe)															2.622	3.345
CLNS1A	chloride channel, nucleotide-sensitive, 1A															2.918			2
CNIH4	cornichon homolog 4 (Drosophila)															2.577	2.043
COX7A1	cytochrome c oxidase subunit VIIa polypeptide 1 (muscle)															-2.403	-2.69
CUX2	cut-like homeobox 2															4.221	2.95
CYR61	cysteine-rich, angiogenic inducer, 61															-2.53	-2.559
DDX39	DEAD (Asp-Glu-Ala-Asp) box polypeptide 39A											1.161				2.952
DHFR	dihydrofolate reductase															2.543	2.756
DKC1	dyskeratosis congenita 1, dyskerin															2.203	2.061
DKK3	dickkopf homolog 3 (Xenopus laevis)															-3.106	-2.73
DLGAP2	discs, large (Drosophila) homolog-associated protein 2																2.029									2
DLK1	delta-like 1 homolog (Drosophila)																3.041			3.6
DLX5	distal-less homeobox 5																2.728	2.57
DTL	denticleless homolog (Drosophila)															3.421	2.563
DYNC1I1	dynein, cytoplasmic 1, intermediate chain 1															-3.886	-2.027
EFNB2	ephrin-B2																-2.098			-2.163
EFNB3	ephrin-B3											-1.314					-2.361
EIF4EBP1	eukaryotic translation initiation factor 4E binding protein 1															2.357	2.078
EPB41L1	erythrocyte membrane protein band 4.1-like 1															-2.766		-2.243
FABP6	fatty acid binding protein 6, ileal															2.224	2.227
FAM13A	--															2.367	3.413
FAM60A	--															2.573	2.092
FANCI	Fanconi anemia, complementation group I															2.285	2.461
FOXM1	forkhead box M1															3.716	2.404
FUCA1	fucosidase, alpha-L- 1, tissue																	-2.064		-2.285
FZD2	frizzled homolog 2 (Drosophila)															4.947		2.246
GINS1	GINS complex subunit 1 (Psf1 homolog)															2.43	2.197
GINS2	GINS complex subunit 2 (Psf2 homolog)															2.978	2.092
GPR85	G protein-coupled receptor 85																-2.064									-2
GPX3	glutathione peroxidase 3 (plasma)															-2.533	-2.51
GTSE1	G-2 and S-phase expressed 1															2.02	2.091
GUCA1A	guanylate cyclase activator 1A (retina)															-2.037	-2.433
H1FX	H1 histone family, member X											1.652				2.212
HBA1/HBA2	hemoglobin, alpha 1																3.466	2.335
HBB	hemoglobin, beta																3.496	2.28
HJURP	Holliday junction recognition protein															2.039	2.405
HOXD11	homeobox D11															2.232	2.443
HPCAL4	hippocalcin like 4															-3.005	-4.448
HS6ST3	heparan sulfate 6-O-sulfotransferase 3																-2.293					-2.807
IGFBP5	insulin-like growth factor binding protein 5															-2.376	-2.612
KIAA1598	KIAA1598															-3.092	-2.026
KIF20A	kinesin family member 20A															2.696	2.653
KIF4A	kinesin family member 4A															2.495	2.537
KIT	v-kit Hardy-Zuckerman 4 feline sarcoma viral oncogene homolog																2.552			3.397
LAMA4	laminin, alpha 4																-2.371			-2.282
LYST	lysosomal trafficking regulator															-2.106	-2.155
MAP1A	microtubule-associated protein 1A															-3.19	-2.287
MAP3K5	mitogen-activated protein kinase kinase kinase 5											-1.174					-2.122
MAPT	microtubule-associated protein tau										-2																-2
MCAM	melanoma cell adhesion molecule															2.232	2.052
MCM3	minichromosome maintenance complex component 3															2.241	2.043
MCM5	minichromosome maintenance complex component 5											1.157				3.532
MCM6	minichromosome maintenance complex component 6															3.461								6
MCM7	minichromosome maintenance complex component 7											1.063															2
MND1	meiotic nuclear divisions 1 homolog (S. cerevisiae)																			2.973		2.16
MPST	mercaptopyruvate sulfurtransferase																2.078	2.026
NBAS	neuroblastoma amplified sequence															3.142		2.157
NCAPG	non-SMC condensin I complex, subunit G															3.246	3.165
NDC80	NDC80 homolog, kinetochore complex component (S. cerevisiae)															2.63				3.192
NEK2	NIMA (never in mitosis gene a)-related kinase 2																			3.981		2.028
NETO2	neuropilin (NRP) and tolloid (TLL)-like 2															2.441	2.247
NLRP1	NLR family, pyrin domain containing 1															-2.684	-2.534
NPFF	neuropeptide FF-amide peptide precursor																-2.143	-2.306
NPM1	predicted gene 5611															2.275	2.768
NPY	neuropeptide Y																-2.625	-2.929
NTS	neurotensin										2									2.235
NUP93	nucleoporin 93kDa															2.51	2.005
NUSAP1	nucleolar and spindle associated protein 1															3.482	2.033
P2RX5	purinergic receptor P2X, ligand-gated ion channel, 5															3.14	2.361
PDGFRA	platelet-derived growth factor receptor, alpha polypeptide															3.775		2.15
PDZRN3	PDZ domain containing ring finger 3																2.763	3.211
POLR2H	polymerase (RNA) II (DNA directed) polypeptide H											1.519							2
POLR3D	polymerase (RNA) III (DNA directed) polypeptide D, 44kDa															2.363	2.202
PPAT	phosphoribosyl pyrophosphate amidotransferase															2.02	2.279
PRAME	preferentially expressed antigen in melanoma																2.357										2
PRKCZ	protein kinase C, zeta										-2																-2
PTGDS	prostaglandin D2 synthase 21kDa (brain)											-1.36					-3.016
PTTG1	pituitary tumor-transforming 1															3.165	2.265
QPCT	glutaminyl-peptide cyclotransferase																-2.15										-2
RAB15	RAB15, member RAS onocogene family															-2.331	-2.088
RAI14	retinoic acid induced 14															2.05	2.211
RBMX	RNA binding motif protein, X-linked															2.1		2.027
RNASEH2A	ribonuclease H2, subunit A															2.629	2.394
RPL22L1	ribosomal protein L22-like 1																3.797					2.064
RPS21	ribosomal protein S21															2.033	2.112
RSL1D1	ribosomal L1 domain containing 1															2.127	2.368
S100A6	S100 calcium binding protein A6															-2.127	-2.039
2011-09-06	septin 6																2.359	2.187
SERINC3	serine incorporator 3															-2.025	-2.264
SERPINE2	serpin peptidase inhibitor, clade E (nexin, plasminogen activator inhibitor type 1), member 2															-2.629		-2.371
SHMT2	serine hydroxymethyltransferase 2 (mitochondrial)															2.606	2.479
SKP2	S-phase kinase-associated protein 2 (p45)															2.788	2.26
SLC25A5	solute carrier family 25 (mitochondrial carrier; adenine nucleotide translocator), member 5															2.083											2
SLC30A3	solute carrier family 30 (zinc transporter), member 3															2.033	2.131
SLC6A8	solute carrier family 6 (neurotransmitter transporter, creatine), member 8															2.085											2
SLIT1	slit homolog 1 (Drosophila)															3.165	2.157
SMARCE1	SWI/SNF related, matrix associated, actin dependent regulator of chromatin, subfamily e, member 1															2.218										-2
SORBS2	--															-3.074	-2.418
SYNGR3	synaptogyrin 3															-2.042		-2.216
TACC3	transforming, acidic coiled-coil containing protein 3															2.959	2.373
TAF1D	TATA box binding protein (TBP)-associated factor, RNA polymerase I, D, 41kDa															4.188	2.973
TGFBR3	transforming growth factor, beta receptor III											-1.308					-2.369
TGIF2	TGFB-induced factor homeobox 2																2.175	2.068
TRIP13	thyroid hormone receptor interactor 13															3.265	2.599
TUBB2A	tubulin, beta 2A															-2.563		-2.098
UBE2S	ubiquitin-conjugating enzyme E2S											1.677				3.843
VAMP3	vesicle-associated membrane protein 3 (cellubrevin)															-2.26	-2.896
VARS	valyl-tRNA synthetase															2.77	2.297
VAT1	vesicle amine transport protein 1 homolog (T. californica)											-1.593						-2.05
WDR12	WD repeat domain 12															2.414	2.054
XAGE1D (includes others)	X antigen family, member 1D																			28.603	2.263
XKR4	XK, Kell blood group complex subunit-related family, member 4																-6.626					-2.216
ZHX2	zinc fingers and homeoboxes 2																-2.12	-2.05
ZNF239	zinc finger protein 239															2.696	2.149
ZNF536	zinc finger protein 536															2.494	2.243
