# Supplementary material for: Integrative analysis of neuroblastoma and pheochromocytoma genomics data
Source: BMC Med Genomics. 2012 Oct 29;5:48. doi: 10.1186/1755-8794-5-48 (PMC3495658; doi:10.1186/1755-8794-5-48)
Supplement: Additional file 6 — Common gene expression changes between SDH/VHL- and RET/NF1-related PCC (positive fold change values mark the up-, negatives the downregulated genes in RET/NF1-related PCC). Genes are ranked by the incidence of significant expression changes among the different studies. [file 1755-8794-5-48-S6.xls]

## Sheet: HypRAS_expr_molecules
Additional File 6. Common gene expression changes between SDH/VHL- and RET/NF1-related PCC (positive fold change values mark the up-, negatives the downregulated genes in RET/NF1-related PCC). Genes are ranked by the incidence of significant expression changes among the different studies.
Symbol	Entrez Gene Name	SDH/VHL vs RET/NF1 (Burnichon et al., 2011 [6])	SDH/VHL vs RET/NF1 (Affymetrix HG-U133A 2.0 Array, Qin et al., 2010 [5])	SDH/VHL vs RET/NF1 (Affymetrix HG-U133A Array, Qin et al., 2010 [5])	SDH/VHL vs RET/NF1 (López-Jiménez et al., 2010 [32])
DKK3	dickkopf homolog 3 (Xenopus laevis)	7.259	5.261	6.177	7.32
FHOD3	formin homology 2 domain containing 3	8.322	4.375	4.271	6.56
PNMT	phenylethanolamine N-methyltransferase	49.945	7.49	7.918	22.81
RET	ret proto-oncogene	36.417	8.383	14.851	13.23
RPP25	ribonuclease P/MRP 25kDa subunit	5.469	2.227	2.576	3.1
SHC1	SHC (Src homology 2 domain containing) transforming protein 1	2.727	3.732	2.609	2.26
SHMT2	serine hydroxymethyltransferase 2 (mitochondrial)	-3.385	-3.137	-2.142	-3.49
SLC6A2	solute carrier family 6 (neurotransmitter transporter, noradrenalin), member 2	5.769	4.397	5.305	2.38
TBL1X	transducin (beta)-like 1X-linked	-4.693	-3.01	-3.701	-2.15
AKR1C1/AKR1C2	aldo-keto reductase family 1, member C2 (dihydrodiol dehydrogenase 2; bile acid binding protein; 3-alpha hydroxysteroid dehydrogenase, type III)	8.361		4.357	5.77
AQP1	aquaporin 1 (Colton blood group)	-16.856		-2.588	-3.85
BAI3	brain-specific angiogenesis inhibitor 3	3.495	2.321	2.246
C7	complement component 7	6.57		3.144	2.02
CKB	creatine kinase, brain	3.843		1.965	2.12
CYTSA	sperm antigen with calponin homology and coiled-coil domains 1-like	-9.181	-2.416	-3.506
DBC1	deleted in bladder cancer 1	3.665		2.213	2.29
DIRAS2	DIRAS family, GTP-binding RAS-like 2	5.902	2.719		3.21
ELAVL4	ELAV (embryonic lethal, abnormal vision, Drosophila)-like 4 (Hu antigen D)	4.176		2.302	2.14
FLT1	fms-related tyrosine kinase 1 (vascular endothelial growth factor/vascular permeability factor receptor)	-7.727		-2.1	-3.85
GDF10	growth differentiation factor 10	11.833		2.392	17.73
GLT25D2	glycosyltransferase 25 domain containing 2	7.417		2.833	9.84
HTATSF1	HIV-1 Tat specific factor 1		2.48	2.583	2.01
IDS	iduronate 2-sulfatase	2.689	3.425	2.063
KCNAB1	potassium voltage-gated channel, shaker-related subfamily, beta member 1	9.236	3.392		3.24
MGAT4C	mannosyl (alpha-1,3-)-glycoprotein beta-1,4-N-acetylglucosaminyltransferase, isozyme C (putative)	6.552	2.318		3.21
NDRG1	N-myc downstream regulated 1	-4.452		-2.244	-2.16
NDUFA4L2	NADH dehydrogenase (ubiquinone) 1 alpha subcomplex, 4-like 2	-18.971		-4.71	-6.32
NPY	neuropeptide Y	43.379		9.982	12.45
P4HA1	prolyl 4-hydroxylase, alpha polypeptide I	-5.901	-2.294		-2.81
PCDH17	protocadherin 17	-4.612		-2.488	-3.93
PIK3R1	phosphoinositide-3-kinase, regulatory subunit 1 (alpha)	3.49	2.504	2.021
RBP1	retinol binding protein 1, cellular	4.354		2.834	2.18
RELN	reelin	8.542		2.658	5.1
RGS4	regulator of G-protein signaling 4	-5.227		-3.594	-2.32
RPH3A	rabphilin 3A homolog (mouse)	19.3		2.498	4.38
STC1	stanniocalcin 1	-10.493		-3.475	-11.48
STRA6	stimulated by retinoic acid gene 6 homolog (mouse)	14.53		7.449	7.1
STX16	syntaxin 16	2.447	2.314	2.3
TMOD1	tropomodulin 1	2.193	3.212	2.281
VEGFA	vascular endothelial growth factor A	-4.029		-2.243	-2.04
A2M	alpha-2-macroglobulin	-2.8			-2.22
ACSL6	acyl-CoA synthetase long-chain family member 6	3.631			2.97
ADAMTS5	ADAM metallopeptidase with thrombospondin type 1 motif, 5	-7.376			-6.6
ADCYAP1	adenylate cyclase activating polypeptide 1 (pituitary)	40.525			9.86
AHR	aryl hydrocarbon receptor	-2.903			-2.18
AK4	adenylate kinase 4	-7.89			-10.95
AKR1C3	aldo-keto reductase family 1, member C3 (3-alpha hydroxysteroid dehydrogenase, type II)			2.572	2.52
ANO1	anoctamin 1, calcium activated chloride channel	-5.013			-4.74
ANO4	anoctamin 4	5.836			3.26
APOLD1	apolipoprotein L domain containing 1	-3.897			-4.19
ARG2	arginase, type II	-5.123			-3.33
ARHGAP26	Rho GTPase activating protein 26	3.513			2.21
ARHGEF10	Rho guanine nucleotide exchange factor (GEF) 10	-3.946			-3.83
ASTN1	astrotactin 1	5.799		2.143
B3GAT1	beta-1,3-glucuronyltransferase 1 (glucuronosyltransferase P)	2.938			2.36
BCAT1	branched chain amino-acid transaminase 1, cytosolic	-9.969			-5.2
BCL11A	B-cell CLL/lymphoma 11A (zinc finger protein)	-4.887			-2.46
BMPR1B	bone morphogenetic protein receptor, type IB	4.797			4.21
C10orf10	chromosome 10 open reading frame 10	-4.605			-3.06
C1QL1	complement component 1, q subcomponent-like 1	9.594			4.42
C1QTNF5	C1q and tumor necrosis factor related protein 5	-3.849			-2.46
C20ORF103	chromosome 20 open reading frame 103			2.179	2.04
CA2	carbonic anhydrase II	-8.615			-5.6
CACNA1B	calcium channel, voltage-dependent, N type, alpha 1B subunit	4.574			2.51
CALCRL	calcitonin receptor-like	-4.569			-2.66
CAV1	caveolin 1, caveolae protein, 22kDa	-5.395			-2.86
CCDC3	coiled-coil domain containing 3	-2.539			-3.25
CCND2	cyclin D2	2.484		2.559
CD34	CD34 molecule	-3.771			-2.7
CD93	CD93 molecule	-4.839			-2.82
CDH6	cadherin 6, type 2, K-cadherin (fetal kidney)	-3.058			-6.13
CDH13	cadherin 13, H-cadherin (heart)	-4.866			-5.09
CGNL1	cingulin-like 1	-9.071			-10.1
CLASP2	cytoplasmic linker associated protein 2	2.234	2.552
CNTN3	contactin 3 (plasmacytoma associated)	7.323			2.88
CNTNAP4	contactin associated protein-like 4	-6.56			-6.07
COL13A1	collagen, type XIII, alpha 1	-3.056			-3.35
COL18A1	collagen, type XVIII, alpha 1	-2.707			-2.21
COL1A2	collagen, type I, alpha 2			-2.061	-2.24
COL4A1	collagen, type IV, alpha 1	-4.879			-5.25
COL4A2	collagen, type IV, alpha 2	-4.415			-4.43
COX4I2	cytochrome c oxidase subunit IV isoform 2 (lung)	-29.191			-8.25
CPA3	carboxypeptidase A3 (mast cell)	-4.42			-4.47
CREB5	cAMP responsive element binding protein 5	4.674			3.52
CRYBA2	crystallin, beta A2	16.026	2.375
CSRP2	cysteine and glycine-rich protein 2	-5.234			-5.13
CX3CL1	chemokine (C-X3-C motif) ligand 1	-3.391			-3.2
CXCR7	chemokine (C-X-C motif) receptor 7	-10.765			-9.14
CYLD	cylindromatosis (turban tumor syndrome)	2.141	2.213
DDIT4	DNA-damage-inducible transcript 4		2.431	2.003
DDIT4L	DNA-damage-inducible transcript 4-like	-4.763			-9.18
DLG2	discs, large homolog 2 (Drosophila)	3.975			4.41
DNAJA4	DnaJ (Hsp40) homolog, subfamily A, member 4	5.441			3.03
DOK5	docking protein 5			2.188	3.56
DPYS	dihydropyrimidinase	3.183			2.29
DSP	desmoplakin	-4.585	-2.128
EDNRA	endothelin receptor type A	-7.565			-4.66
EDNRB	endothelin receptor type B	-7.616			-4.59
EFNA1	ephrin-A1	-4.408			-2.71
EFS	embryonal Fyn-associated substrate		3.632	2.482
EGFL7	EGF-like-domain, multiple 7	-4.173			-4.28
EMP1	epithelial membrane protein 1	-5.065			-6.66
ENPP2	ectonucleotide pyrophosphatase/phosphodiesterase 2	-4.647		-3.126
EPAS1	endothelial PAS domain protein 1	-3.419			-3.19
EPHA3	EPH receptor A3	-4.572			-2.86
EPHA8	EPH receptor A8	3.312			3.16
EPM2AIP1	EPM2A (laforin) interacting protein 1	2.028	2.146
ESM1	endothelial cell-specific molecule 1	-4.051			-5.08
FAM101B	family with sequence similarity 101, member B	-4.426			-2.93
FAM19A5	family with sequence similarity 19 (chemokine (C-C motif)-like), member A5	-7.189			-3.14
FAM5B	family with sequence similarity 5, member B	3.712			6.46
FAM69B	family with sequence similarity 69, member B	-3.508			-2.11
FGF12	fibroblast growth factor 12	-6.85			-4.77
FIGN	fidgetin	-6.17			-3.49
FLRT1	fibronectin leucine rich transmembrane protein 1	4.35			2.97
FRZB	frizzled-related protein	-3.187			-2.89
FZD10	frizzled family receptor 10	-3.522			-5.68
GABRG2	gamma-aminobutyric acid (GABA) A receptor, gamma 2	19.239			6.07
GALNT14	UDP-N-acetyl-alpha-D-galactosamine:polypeptide N-acetylgalactosaminyltransferase 14 (GalNAc-T14)	5.317			4.32
GJA1	gap junction protein, alpha 1, 43kDa	-4.452			-2.75
GLCCI1	glucocorticoid induced transcript 1	-2.378			-2.36
GMFG	glia maturation factor, gamma	-2.638			-2.36
GNA14	guanine nucleotide binding protein (G protein), alpha 14	-9.826			-4.18
GNB4	guanine nucleotide binding protein (G protein), beta polypeptide 4	-2.933			-2.21
GNG8	guanine nucleotide binding protein (G protein), gamma 8	31.787			13.17
GNG11	guanine nucleotide binding protein (G protein), gamma 11			-2.377	-3.44
GPR4	G protein-coupled receptor 4	-3.573			-3.44
GPR56	G protein-coupled receptor 56	-3.354			-2.08
GPR124	G protein-coupled receptor 124	-3.147			-4.39
GPX8	glutathione peroxidase 8 (putative)	-3.048			-2.48
GRIA2	glutamate receptor, ionotropic, AMPA 2		4.674	2.524
HK2	hexokinase 2	-11.239			-11.89
HRH1	histamine receptor H1	6.129		2.089
HSPB7	heat shock 27kDa protein family, member 7 (cardiovascular)	-7.627			-4.26
HTATIP2	HIV-1 Tat interactive protein 2, 30kDa	5.166			3.04
ID4	inhibitor of DNA binding 4, dominant negative helix-loop-helix protein	-4.916			-4.52
IGF1R	insulin-like growth factor 1 receptor	3.648		2.035
IGFBP3	insulin-like growth factor binding protein 3	-5.668		-2.388
IGFBP7	insulin-like growth factor binding protein 7	-2.772			-3.17
IGSF10	immunoglobulin superfamily, member 10	5.112			5.12
IGSF21	immunoglobin superfamily, member 21	5.12			2.24
INHBB	inhibin, beta B	-3.869			-2.57
INPP5A	inositol polyphosphate-5-phosphatase, 40kDa	-2.014	-2.136
INPP5F	inositol polyphosphate-5-phosphatase F	2.385		2.174
ISCU	iron-sulfur cluster scaffold homolog (E. coli)		2.289	2.247
ITGA7	integrin, alpha 7	-2.223			-3.47
ITM2A	integral membrane protein 2A	-4.672			-2.02
JAG1	jagged 1	-4.623			-3.44
KANK1	KN motif and ankyrin repeat domains 1	-3.524			-2.27
KCNE3	potassium voltage-gated channel, Isk-related family, member 3	-5.938			-3.73
KCNJ2	potassium inwardly-rectifying channel, subfamily J, member 2	-6.114			-2.7
KCNS3	potassium voltage-gated channel, delayed-rectifier, subfamily S, member 3	-2.717			-3.46
KIAA1462	KIAA1462	-4.161			-2.63
KITLG	KIT ligand	-3.452			-2.37
KL	klotho	-4.8			-3.33
LAMB1	laminin, beta 1	-4.029			-2.34
LAYN	layilin	-16.058			-6.88
LEF1	lymphoid enhancer-binding factor 1	-5.777			-3.6
LGI1	leucine-rich, glioma inactivated 1	6.253			2.15
LHFP	lipoma HMGIC fusion partner	-4.021			-5.33
LOXL2	lysyl oxidase-like 2	-9.641			-4.26
LOXL3	lysyl oxidase-like 3	-2.861			-2.49
MAOB	monoamine oxidase B	6.445			5.43
MAPK13	mitogen-activated protein kinase 13	4.863			2.51
MFAP3L	microfibrillar-associated protein 3-like	2.734	3.098
MID1IP1	MID1 interacting protein 1 (gastrulation specific G12 homolog (zebrafish))	3.06		2.201
MPPED2 (includes EG:744)	metallophosphoesterase domain containing 2	4.718		2.246
MYH11	myosin, heavy chain 11, smooth muscle	-2.663			-2.02
MYRIP	myosin VIIA and Rab interacting protein	5.66			4.02
NCAM2	neural cell adhesion molecule 2	3.325			4.96
NEFH	neurofilament, heavy polypeptide	4.698		2.552
NGB	neuroglobin	12.735			3.64
NID2	nidogen 2 (osteonidogen)	-3.769			-2.67
NOTCH3	notch 3	-4.189			-2.66
NOX4	NADPH oxidase 4	-5.395			-5.71
NPNT	nephronectin	-8.822			-4.48
NPTX2	neuronal pentraxin II			4.366	7.62
NRIP3	nuclear receptor interacting protein 3	3.996		2.07
NRXN3	neurexin 3	4.363	2.181
NTN4	netrin 4	-6.203			-2.41
NUDT10	nudix (nucleoside diphosphate linked moiety X)-type motif 10	2.053			2.69
ODZ2	odz, odd Oz/ten-m homolog 2 (Drosophila)	-4.689			-4.98
OLFML2A	olfactomedin-like 2A	-4.294			-7.08
OPRM1	opioid receptor, mu 1	5.22			-2.67
PACSIN3	protein kinase C and casein kinase substrate in neurons 3	2.083			2.18
PCP4	Purkinje cell protein 4			2.218	2.33
PDE1A	phosphodiesterase 1A, calmodulin-dependent	-2.613			-2.22
PDGFRB	platelet-derived growth factor receptor, beta polypeptide	-2.394			-4.14
PDLIM2	PDZ and LIM domain 2 (mystique)	-2.762		-2.132
PENK	proenkephalin		9.051	3.414
PHLDB2	pleckstrin homology-like domain, family B, member 2	-4.828			-3.14
PKDCC	protein kinase domain containing, cytoplasmic homolog (mouse)	3.181			2
PKIB	protein kinase (cAMP-dependent, catalytic) inhibitor beta	-10.422			-6.73
PLXDC1	plexin domain containing 1	-3.091			-2.64
PLXNC1	plexin C1	3.718		2.386
PODXL	podocalyxin-like	-3.764			-3.29
PPIC	peptidylprolyl isomerase C (cyclophilin C)	-3.504			-2.48
PPP1R1B	protein phosphatase 1, regulatory (inhibitor) subunit 1B	11.637			4.76
PPP2R2B	protein phosphatase 2, regulatory subunit B, beta	2.766			2.12
PRKACB	protein kinase, cAMP-dependent, catalytic, beta		3.723	2.05
PROK2	prokineticin 2	9.918			5.76
PTHLH	parathyroid hormone-like hormone	-4.692			-6.12
PTRF	polymerase I and transcript release factor	-3.199			-2.93
RAB27B	RAB27B, member RAS oncogene family	5.866			2.33
S100A4	S100 calcium binding protein A4	-4.148			-2.63
SAMD5	sterile alpha motif domain containing 5	6.689			3.86
SATB1	SATB homeobox 1	2.631	3.149
SHC3	SHC (Src homology 2 domain containing) transforming protein 3	10.899			5.77
SIAE	sialic acid acetylesterase	2.839			2.62
SLC16A3	solute carrier family 16, member 3 (monocarboxylic acid transporter 4)	-6.372			-3.7
SLC2A1	solute carrier family 2 (facilitated glucose transporter), member 1	-3.442			-3.7
SLC2A3	solute carrier family 2 (facilitated glucose transporter), member 3	-4.816		-2.513
SLC2A14	solute carrier family 2 (facilitated glucose transporter), member 14	-3.74			-3.07
SLC32A1	solute carrier family 32 (GABA vesicular transporter), member 1	6.875			6.11
SMOC2	SPARC related modular calcium binding 2	-4.877			-3.1
SMPDL3A	sphingomyelin phosphodiesterase, acid-like 3A	-6.303			-3.21
SNPH	syntaphilin	2.321			2.13
SNRPN	small nuclear ribonucleoprotein polypeptide N	2.444	2.942
SOBP	--			-3.231	-3.07
SOX11	SRY (sex determining region Y)-box 11	-4.681			-5.44
SPARC	secreted protein, acidic, cysteine-rich (osteonectin)	-3.345			-4.43
SPARCL1	SPARC-like 1 (hevin)	-3.948			-4.37
SPOCK1	sparc/osteonectin, cwcv and kazal-like domains proteoglycan (testican) 1			2.866	3.55
SPOCK2	sparc/osteonectin, cwcv and kazal-like domains proteoglycan (testican) 2		3.971	3.452
SPRY1	sprouty homolog 1, antagonist of FGF signaling (Drosophila)	-2.409	2.177
SST	somatostatin	14.352			3.1
STAR	steroidogenic acute regulatory protein			2.658	5.29
SULF1	sulfatase 1	-3.854			-3.38
TFAP2C	transcription factor AP-2 gamma (activating enhancer binding protein 2 gamma)	-10.786			-5.94
TMEM2	transmembrane protein 2	-3.047			-2.33
TMEM204	transmembrane protein 204	-3.805			-4.16
TMEM45A	transmembrane protein 45A			-3.239	-6.47
TMEM45B	transmembrane protein 45B	9.293			3.61
TMTC1	transmembrane and tetratricopeptide repeat containing 1	2.461			2.1
TMTC4	transmembrane and tetratricopeptide repeat containing 4	-9.885			9.49
TSPAN12	tetraspanin 12	-4.61			-2.88
TUBB6	tubulin, beta 6	-3.553			-3.45
WSB1	WD repeat and SOCS box containing 1	-2.542		-2.051
ZAK	sterile alpha motif and leucine zipper containing kinase AZK	-4.963			-3.18
ZNF395	zinc finger protein 395	-2.567			-2.05
