# Supplementary material for: Integrative analysis of neuroblastoma and pheochromocytoma genomics data
Source: BMC Med Genomics. 2012 Oct 29;5:48. doi: 10.1186/1755-8794-5-48 (PMC3495658; doi:10.1186/1755-8794-5-48)
Supplement: Additional file 7 — Common gene expression changes between MEN2A- and VHL-related PCC (positive fold change values mark the up-, negatives the downregulated genes in VHL-related PCC). Genes are ranked by the incidence of significant expression changes among the different studies. [file 1755-8794-5-48-S7.xls]

## Sheet: MEN2A-vs-VHL_expr_molecules
Additional File 7. Common gene expression changes between MEN2A- and VHL-related PCC (positive fold change values mark the up-, negatives the downregulated genes in VHL-related PCC) . Genes are ranked by the incidence of significant expression changes among the different studies.
Symbol	Entrez Gene Name	Burnichon et al., 2011 [6] (Affymetrix HG-133 Plus 2.0 Array)	Qin et al., 2010 [5] (Affymetrix HG-133A Array)	Qin et al., 2010 [5] (Affymetrix HG-U133A 2.0 Array)	Eisenhofer et al., 2004 [38]	Eisenhofer et al., 2008 [39]	Huynh et al., 2006 [41]	Brown et al., 2008 [37]
AQP1	aquaporin 1 (Colton blood group)	42.913	2.128	2.675	upregulated
AK4	adenylate kinase 4	13.749	3.061		upregulated
CYTSA	sperm antigen with calponin homology and coiled-coil domains 1-like	14.748	6.078	4.478
DKK3	dickkopf homolog 3 (Xenopus laevis)	-5.632	-4.447					-2.368
EPM2AIP1	EPM2A (laforin) interacting protein 1	-2.456		-4.454	downregulated
FAT1	FAT tumor suppressor homolog 1 (Drosophila)	7.831		3.507	upregulated
HK2	hexokinase 2	34.721	2.345		upregulated
PGF	placental growth factor	12.32	3.84		upregulated
PNMT	phenylethanolamine N-methyltransferase	-46.876			downregulated	-11.8
PPFIA4	protein tyrosine phosphatase, receptor type, f polypeptide (PTPRF), interacting protein (liprin), alpha 4	3.776	2.121		upregulated
PTP4A3	protein tyrosine phosphatase type IVA, member 3	5.448	2.677		upregulated
REST	RE1-silencing transcription factor	3.891			upregulated		upregulated
RPH3A	rabphilin 3A homolog (mouse)	-13.971			downregulated	-5.6
SNPH	syntaphilin	-3.097			downregulated	-2.3
STX16	syntaxin 16	-2.221		-2.793		-1.5
TFAP2C	transcription factor AP-2 gamma (activating enhancer binding protein 2 gamma)	40.372	4.17		upregulated
VEGFA	vascular endothelial growth factor A	6.038	2.321		upregulated
ABP1	amiloride binding protein 1 (amine oxidase (copper-containing))	35.264	3.131
ADORA1	adenosine A1 receptor	-3.326			downregulated
AGPAT2	1-acylglycerol-3-phosphate O-acyltransferase 2 (lysophosphatidic acid acyltransferase, beta)	2.878			upregulated
AHR	aryl hydrocarbon receptor	4.205			upregulated
ANGPT2	angiopoietin 2	9.24			upregulated
ANXA7	annexin A7				downregulated	-3.4
APEH	N-acylaminoacyl-peptide hydrolase	-2.315			downregulated
APOLD1	apolipoprotein L domain containing 1	6.385			upregulated
ARHGAP25	Rho GTPase activating protein 25	2.534			upregulated
ARHGAP29	Rho GTPase activating protein 29	7.624			upregulated
ARHGAP31	Rho GTPase activating protein 31	3.36			upregulated
ARHGDIB	Rho GDP dissociation inhibitor (GDI) beta	4.148				3.333
ARRDC2	arrestin domain containing 2	2.305			upregulated
ASTN1	astrotactin 1	-7.921					downregulated
BSN	bassoon (presynaptic cytomatrix protein)	-2.534			downregulated
C10orf10	chromosome 10 open reading frame 10	8.728			upregulated
CA2	carbonic anhydrase II	14.963			upregulated
CADPS	Ca++-dependent secretion activator	-3.618				-5.8
CALCRL	calcitonin receptor-like	8.062			upregulated
CD300A	CD300a molecule	5.462			upregulated
CDH5	cadherin 5, type 2 (vascular endothelium)	7.304			upregulated
CDH13	cadherin 13, H-cadherin (heart)	8.448			upregulated
CHGB	chromogranin B (secretogranin 1)					-22.9		-2.28
CLEC3B	C-type lectin domain family 3, member B	9.524			upregulated
COL15A1	collagen, type XV, alpha 1	6.249			upregulated
COL1A2	collagen, type I, alpha 2	3.261						2.928
COL27A1	collagen, type XXVII, alpha 1	4.364						2.046
COL4A2	collagen, type IV, alpha 2	7.456			upregulated
COL5A2	collagen, type V, alpha 2	4.289			upregulated
COL5A3	collagen, type V, alpha 3	2.11			upregulated
COL6A2	collagen, type VI, alpha 2	6.291			upregulated
CPM	carboxypeptidase M	6.934			upregulated
CTSZ (includes EG:1522)	cathepsin Z	4.505	2.479
CYB5A	cytochrome b5 type A (microsomal)	2.234			upregulated
CYSLTR1	cysteinyl leukotriene receptor 1	3.527			upregulated
DAAM2	dishevelled associated activator of morphogenesis 2			2.632	upregulated
EDNRB	endothelin receptor type B	12.056			upregulated
EFHD2	EF-hand domain family, member D2	5.379		3.812
EFNB2	ephrin-B2	4.655			upregulated
EGFL7	EGF-like-domain, multiple 7	8.428	2.682
EGLN3	egl nine homolog 3 (C. elegans)	9.317			upregulated
EHD2	EH-domain containing 2	2.822			upregulated
EHD4	EH-domain containing 4	4.15			upregulated
EIF4E3	eukaryotic translation initiation factor 4E family member 3	-4.207			downregulated
EMP1	epithelial membrane protein 1	7.854			upregulated
EPAS1	endothelial PAS domain protein 1	3.2					upregulated
EPS8	epidermal growth factor receptor pathway substrate 8	3.47			upregulated
ETS1	v-ets erythroblastosis virus E26 oncogene homolog 1 (avian)	6.661			upregulated
FCN3	ficolin (collagen/fibrinogen domain containing) 3 (Hakata antigen)	7.131			upregulated
FGF11	fibroblast growth factor 11	3.98			upregulated
FLI1	Friend leukemia virus integration 1	5.635			upregulated
GMFG	glia maturation factor, gamma	3.696			upregulated
GNG11	guanine nucleotide binding protein (G protein), gamma 11	8.134			upregulated
GPC3	glypican 3	10.092			upregulated
GPER	G protein-coupled estrogen receptor 1	4.57	2.021
GPR56	G protein-coupled receptor 56	5.124			upregulated
GPR116	G protein-coupled receptor 116	4.988			upregulated
GPR124	G protein-coupled receptor 124	4.621			upregulated
GSN	gelsolin	3.094				5
HLA-E	major histocompatibility complex, class I, E	3.65			upregulated
HSPB7	heat shock 27kDa protein family, member 7 (cardiovascular)	33.134	4.739
ID3	inhibitor of DNA binding 3, dominant negative helix-loop-helix protein	6.126			upregulated
IFITM3	interferon induced transmembrane protein 3	3.898			upregulated
IGF2	insulin-like growth factor 2 (somatomedin A)						upregulated	2.972
IGF1R	insulin-like growth factor 1 receptor	-2.827			downregulated
IGFBP7	insulin-like growth factor binding protein 7	3.99						2.784
IL4R	interleukin 4 receptor	3.282			upregulated
INPP5A	inositol polyphosphate-5-phosphatase, 40kDa	2.527		3.388
ITGA5	integrin, alpha 5 (fibronectin receptor, alpha polypeptide)	4.243			upregulated
JAG1	jagged 1	7.109			upregulated
KBTBD11	kelch repeat and BTB (POZ) domain containing 11	16.62			upregulated
KCND3	potassium voltage-gated channel, Shal-related subfamily, member 3	10.195		4.155
KCNE3	potassium voltage-gated channel, Isk-related family, member 3	7.344			upregulated
KCNN3	potassium intermediate/small conductance calcium-activated channel, subfamily N, member 3	4.486			upregulated
KDR	kinase insert domain receptor (a type III receptor tyrosine kinase)	7.993			upregulated
KIAA1462	KIAA1462	6.838			upregulated
LEPRE1	leucine proline-enriched proteoglycan (leprecan) 1	2.109		2.056
LHFP	lipoma HMGIC fusion partner	7.175			upregulated
LMO2	LIM domain only 2 (rhombotin-like 1)	4.21			upregulated
LPAR6	lysophosphatidic acid receptor 6	5.669			upregulated
LRP2BP	LRP2 binding protein	3.121	2.86
MALL	mal, T-cell differentiation protein-like	4.562			upregulated
MAPKAPK3	mitogen-activated protein kinase-activated protein kinase 3	-2.67			downregulated
MGLL	monoglyceride lipase	3.153		2.006
MLL	myeloid/lymphoid or mixed-lineage leukemia (trithorax homolog, Drosophila)			-2.026	downregulated
MT3	metallothionein 3	3.478			upregulated
MTF2	metal response element binding transcription factor 2	2.965		2.699
MYL12A	myosin, light chain 12A, regulatory, non-sarcomeric	2.049			upregulated
NCAM1	neural cell adhesion molecule 1					-2.7	downregulated
NCAM2	neural cell adhesion molecule 2	-4.157					downregulated
NDRG1	N-myc downstream regulated 1	7.155						2.286
NDUFA4L2	NADH dehydrogenase (ubiquinone) 1 alpha subcomplex, 4-like 2	24.551	9.726
NOTCH3	notch 3	7.29			upregulated
P4HA1	prolyl 4-hydroxylase, alpha polypeptide I	7.042		2.789
PBXIP1	pre-B-cell leukemia homeobox interacting protein 1	3.307			upregulated
PCDH17	protocadherin 17	8.289			upregulated
PCSK6	proprotein convertase subtilisin/kexin type 6	9.843		3.079
PDE4B	phosphodiesterase 4B, cAMP-specific	6.043			upregulated
PDGFA	platelet-derived growth factor alpha polypeptide	2.83			upregulated
PDGFRB	platelet-derived growth factor receptor, beta polypeptide	3.363			upregulated
PDS5A	PDS5, regulator of cohesion maintenance, homolog A (S. cerevisiae)	-4.154			downregulated
PECAM1	platelet/endothelial cell adhesion molecule	8.537			upregulated
PLEKHA6	pleckstrin homology domain containing, family A member 6	-4.013			downregulated
PLK2	polo-like kinase 2	4.758			upregulated
PLXDC1	plexin domain containing 1	7.236			upregulated
PLXND1	plexin D1	5.674			upregulated
PPP1R1B	protein phosphatase 1, regulatory (inhibitor) subunit 1B	-17.847			downregulated
PTPRB	protein tyrosine phosphatase, receptor type, B	5.633			upregulated
RAMP3	receptor (G protein-coupled) activity modifying protein 3	5.63			upregulated
RAP2C	RAP2C, member of RAS oncogene family	2.274		2.324
RASL12	RAS-like, family 12	3.677			upregulated
RET	ret proto-oncogene	-13.059						-2.71
RFK	riboflavin kinase	-2.586			downregulated
RGS4	regulator of G-protein signaling 4	4.708			upregulated
RHBDF1	rhomboid 5 homolog 1 (Drosophila)	2.183			upregulated
RNASE1	ribonuclease, RNase A family, 1 (pancreatic)	3.971			upregulated
RND2	Rho family GTPase 2	-3.199			downregulated
SEMA3F	sema domain, immunoglobulin domain (Ig), short basic domain, secreted, (semaphorin) 3F	2.993			upregulated
SH2D3C	SH2 domain containing 3C				upregulated			2.017
SHC3	SHC (Src homology 2 domain containing) transforming protein 3	-7.467			downregulated
SLC16A1	solute carrier family 16, member 1 (monocarboxylic acid transporter 1)	4.192		2.927
SLC16A3	solute carrier family 16, member 3 (monocarboxylic acid transporter 4)	18.675	3.005
SLC2A1	solute carrier family 2 (facilitated glucose transporter), member 1	6.424			upregulated
SLCO2A1	solute carrier organic anion transporter family, member 2A1	4.851			upregulated
SMOC2	SPARC related modular calcium binding 2	7.336			upregulated
SMTN	smoothelin	3.458			upregulated
SOX18	SRY (sex determining region Y)-box 18	4.74			upregulated
SPRY1	sprouty homolog 1, antagonist of FGF signaling (Drosophila)	4.936			upregulated
STC1	stanniocalcin 1	22.976			upregulated
SYTL2	synaptotagmin-like 2	3.729				-5.3
TBL1X	transducin (beta)-like 1X-linked	3.89			upregulated
TCF7L1	transcription factor 7-like 1 (T-cell specific, HMG-box)	2.996			downregulated
TDRKH	tudor and KH domain containing	-2.924			downregulated
TEK	TEK tyrosine kinase, endothelial	3.913			upregulated
THBD	thrombomodulin	6.383			upregulated
THUMPD3	THUMP domain containing 3	-2.698			downregulated
TIE1	tyrosine kinase with immunoglobulin-like and EGF-like domains 1	9.043			upregulated
TMEM47	transmembrane protein 47	6.306			upregulated
TPSAB1/TPSB2	tryptase alpha/beta 1	9.085			upregulated
TRAM2	translocation associated membrane protein 2	2.942			upregulated
TRIOBP	TRIO and F-actin binding protein	2.49		2.249
VAMP5	vesicle-associated membrane protein 5 (myobrevin)	2.748			upregulated
VAT1	vesicle amine transport protein 1 homolog (T. californica)				downregulated	-1.7
VPS13D	vacuolar protein sorting 13 homolog D (S. cerevisiae)	3.385	1.98
ZNF395	zinc finger protein 395	3.773			upregulated
